# Supplementary material for: Genes driving three-dimensional growth of immortalized cells and cancer
Source: Cell Death Dis. 2025 Jun 10;16(1):442. doi: 10.1038/s41419-025-07719-5 (PMC12152191; doi:10.1038/s41419-025-07719-5)
Supplement: Supplementary file 2 — Table S1 [file 41419_2025_7719_MOESM2_ESM.xlsx]

## Sheet: 2D_Day7vs0.gene_summary
id	num	neg|score	neg|p-value	neg|fdr	neg|rank	neg|goodsgrna	neg|lfc	pos|score	pos|p-value	pos|fdr	pos|rank	pos|goodsgrna	pos|lfc
AADACL2	10	0.55882	0.51128	0.755059	1568	2	-0.019814	0.00024455	0.00026638	0.034378	18	4	-0.019814
AADAT	10	0.66585	0.63379	0.841869	1744	1	0.027384	0.40859	0.50766	0.854444	1373	3	0.027384
AAK1	10	0.55343	0.50364	0.748532	1561	3	-0.0044304	0.13378	0.20793	0.635559	751	4	-0.0044304
AANAT	10	0.00047084	7.0326e-05	0.001396	117	8	-0.21567	0.99984	0.99998	1	2309	0	-0.21567
AARS	10	3.4755e-07	2.1311e-06	5.9e-05	28	10	-0.5303	0.99999	1	1	2318	0	-0.5303
AARS2	10	0.02991	0.012597	0.084818	345	5	-0.15191	0.060558	0.10247	0.555054	426	4	-0.15191
AASS	10	0.30459	0.23946	0.498558	1107	4	-0.015115	0.28143	0.37384	0.767758	1117	4	-0.015115
AATK	10	0.033066	0.014779	0.096437	356	6	-0.15111	0.96512	0.94659	1	2157	1	-0.15111
ABAT	10	0.12384	0.072531	0.254917	660	4	-0.092337	0.11581	0.18055	0.607196	681	4	-0.092337
ABCC2	10	0.29614	0.23729	0.498558	1084	3	0.030841	0.14904	0.22921	0.650917	812	4	0.030841
ABCC8	10	0.33997	0.26614	0.530242	1170	3	0.035632	0.12083	0.18577	0.610409	701	5	0.035632
ABCC9	10	0.96951	0.91933	0.974714	2192	1	0.072645	0.103	0.16941	0.607196	621	5	0.072645
ABCE1	10	1.3082e-07	2.1311e-06	5.9e-05	22	8	-0.57385	0.96015	0.94282	1	2149	1	-0.57385
ABCG1	10	0.68098	0.64985	0.850958	1771	2	0.047544	0.82867	0.86171	1	1962	2	0.047544
ABL1	10	0.96382	0.91607	0.974255	2177	1	0.20407	0.0003626	0.00039425	0.041629	22	7	0.20407
ABL2	10	0.83065	0.78067	0.914991	1977	2	0.014894	0.70378	0.75991	0.970944	1816	2	0.014894
ACACA	10	1.2195e-06	2.1311e-06	5.9e-05	44	8	-0.48143	0.99792	0.9986	1	2288	0	-0.48143
ACACB	10	0.3964	0.33543	0.603106	1290	2	0.042566	0.014917	0.018219	0.241656	173	4	0.042566
ACAD8	10	0.41925	0.36057	0.621182	1337	3	0.077411	0.31138	0.40443	0.781606	1199	4	0.077411
ACADS	10	0.096117	0.055542	0.2154	598	3	-0.093845	0.75403	0.78963	0.981629	1863	2	-0.093845
ACADSB	10	0.98381	0.94831	0.986968	2228	1	0.0080746	0.23913	0.30715	0.69952	1023	4	0.0080746
ACAN	10	0.064534	0.034099	0.167824	471	5	-0.071114	0.49474	0.59978	0.923934	1506	3	-0.071114
ACAT1	10	0.29804	0.23827	0.498558	1090	4	-0.089579	0.23774	0.30715	0.69952	1020	4	-0.089579
ACAT2	10	9.7097e-07	2.1311e-06	5.9e-05	42	9	-0.52244	0.99935	0.99976	1	2303	0	-0.52244
ACCS	10	0.17781	0.12179	0.345863	819	3	-0.089482	0.43851	0.54303	0.886104	1418	1	-0.089482
ACE	13	0.48689	0.42837	0.676033	1470	2	0.1519	0.020454	0.02592	0.283589	209	7	0.1519
ACE2	10	0.86439	0.82033	0.939196	2026	2	0.1042	0.0652	0.10642	0.558065	443	5	0.1042
ACHE	10	0.095904	0.055542	0.2154	597	4	-0.026663	0.018087	0.021786	0.264968	190	2	-0.026663
ACOT13	10	0.27539	0.22305	0.49063	1040	2	0.074146	0.46871	0.5696	0.902581	1462	2	0.074146
ACOX1	10	0.51827	0.45447	0.695938	1518	2	0.016067	0.9581	0.94116	1	2142	1	0.016067
ACP1	10	0.67205	0.64311	0.84788	1758	3	0.096382	0.019518	0.024053	0.272615	201	5	0.096382
ACP2	10	0.17706	0.12106	0.345863	813	4	0.010896	0.82307	0.85531	1	1951	2	0.010896
ACP5	10	0.059662	0.029616	0.152882	451	5	-0.051497	0.062663	0.10465	0.555054	434	5	-0.051497
ACP6	10	0.58523	0.5309	0.767268	1606	3	0.12128	0.003353	0.0052488	0.178831	59	5	0.12128
ACPP	10	0.21957	0.16401	0.413216	921	3	-0.0047251	0.57202	0.67185	0.942633	1642	2	-0.0047251
ACPT	10	0.17274	0.11725	0.34187	796	4	-0.019265	0.44094	0.54433	0.886104	1420	2	-0.019265
ACSL1	10	0.70691	0.6795	0.867297	1820	3	0.0086287	0.19351	0.2684	0.679924	911	4	0.0086287
ACSL3	10	0.0022022	0.00043261	0.006091	166	8	-0.23565	0.99031	0.98941	1	2246	0	-0.23565
ACSL4	10	0.82959	0.77948	0.914991	1976	2	0.042157	0.085627	0.14939	0.607196	546	4	0.042157
ACSS2	10	0.1408	0.094963	0.307683	714	1	0.029053	0.12933	0.19895	0.629637	731	4	0.029053
ACTA1	10	0.070343	0.038251	0.178089	497	5	-0.12399	0.13807	0.21419	0.639299	774	3	-0.12399
ACTR2	10	0.00071546	0.00010016	0.001847	129	8	-0.25434	0.17001	0.24573	0.666076	852	1	-0.25434
ACVR1	10	0.90512	0.86995	0.957404	2103	1	0.11536	0.037546	0.046264	0.335355	314	5	0.11536
ACVR1B	10	0.35844	0.3001	0.579277	1205	3	0.0031164	0.024919	0.031235	0.308468	234	3	0.0031164
ACVR1C	10	0.79049	0.74487	0.896545	1928	2	0.046289	0.28058	0.3723	0.767758	1115	3	0.046289
ACVR2A	10	0.58908	0.53243	0.767268	1609	1	0.087665	0.042983	0.057068	0.37555	353	4	0.087665
ACVR2B	10	0.086774	0.050112	0.202824	570	5	-0.057387	0.17863	0.25322	0.66629	870	2	-0.057387
ACVRL1	10	0.0053072	0.0014214	0.016107	204	4	0.040067	0.077059	0.13736	0.607196	506	3	0.040067
ACY1	9	0.7262	0.68568	0.868466	1856	2	-0.083121	0.86101	0.8666	1	2004	1	-0.083121
ACY3	10	0.1777	0.12179	0.345863	818	4	-0.078099	0.016474	0.019246	0.244306	183	4	-0.078099
ACYP2	10	0.38497	0.32286	0.595234	1259	3	-0.093572	0.134	0.20793	0.635559	753	2	-0.093572
ADAM33	10	0.051438	0.023734	0.131271	420	6	-0.14148	0.60606	0.70748	0.945129	1704	2	-0.14148
ADAMTS5	10	0.29198	0.23198	0.498558	1074	2	0.047866	0.050647	0.074905	0.44835	386	4	0.047866
ADC	10	0.053513	0.025034	0.13651	428	5	-0.21981	0.99158	0.99074	1	2251	0	-0.21981
ADCK1	10	0.41321	0.3565	0.621182	1319	3	-0.065246	0.49936	0.60909	0.933331	1512	3	-0.065246
ADCK2	10	0.46227	0.39548	0.64168	1429	4	-0.029521	0.5513	0.65747	0.942633	1602	2	-0.029521
ADCK3	10	0.40946	0.35233	0.621182	1312	4	-0.071873	0.43086	0.53453	0.880651	1405	3	-0.071873
ADCK4	10	0.20098	0.14532	0.384936	875	3	0.022256	0.38754	0.48232	0.835441	1331	2	0.022256
ADCK5	10	0.023097	0.0091871	0.067751	314	6	-0.16298	0.90004	0.89984	1	2055	1	-0.16298
ADH1B	10	0.024514	0.010508	0.075373	322	5	-0.12292	0.067556	0.1194	0.58776	456	3	-0.12292
ADH1C	10	0.99099	0.96755	0.989152	2272	0	0.079392	0.023153	0.027838	0.29048	222	5	0.079392
ADH4	10	0.77192	0.73788	0.894621	1909	2	0.10618	0.12526	0.1933	0.618505	717	5	0.10618
ADH5	10	0.91115	0.87752	0.962235	2114	1	0.059788	0.31597	0.41017	0.783566	1215	4	0.059788
ADK	9	0.9693	0.91776	0.974255	2191	1	0.063049	0.50765	0.62086	0.940219	1523	1	0.063049
ADORA1	10	0.79181	0.74599	0.896663	1929	2	0.004216	0.062398	0.10465	0.555054	431	3	0.004216
ADORA2A	10	0.66514	0.63216	0.841869	1742	3	-0.053527	0.38764	0.48232	0.835441	1332	3	-0.053527
ADORA2B	10	0.80792	0.75865	0.90192	1948	2	0.1008	0.092356	0.15724	0.607196	573	5	0.1008
ADORA3	10	0.91532	0.88019	0.962235	2118	1	0.077656	0.1204	0.18577	0.610409	698	5	0.077656
ADRA1A	10	0.23419	0.17764	0.428503	964	4	-0.036352	0.094009	0.16008	0.607196	579	2	-0.036352
ADRA1B	10	0.0033935	0.00085456	0.011077	178	8	-0.19766	0.4247	0.5255	0.871948	1397	1	-0.19766
ADRA1D	10	0.032488	0.014135	0.092525	354	4	-0.074287	0.87052	0.89099	1	2018	1	-0.074287
ADRA2A	10	0.70007	0.67015	0.859612	1805	2	0.127	0.033149	0.041481	0.328297	292	5	0.127
ADRA2B	10	0.25959	0.21196	0.484203	1014	3	0.054161	0.19713	0.27236	0.680331	920	4	0.054161
ADRA2C	10	0.27658	0.22451	0.49063	1046	4	-0.022333	0.55961	0.66323	0.942633	1620	3	-0.022333
ADRB1	10	0.46182	0.39548	0.64168	1428	3	0.017876	0.10696	0.17291	0.607196	636	4	0.017876
ADRB2	10	0.00038457	5.3277e-05	0.001115	111	7	-0.27758	0.31864	0.4164	0.793521	1216	2	-0.27758
ADRB3	10	0.065018	0.034466	0.169269	473	4	-0.020936	0.17223	0.24742	0.66629	855	4	-0.020936
ADRBK1	10	0.17863	0.12334	0.349001	820	5	-0.10063	0.18274	0.25498	0.66629	882	1	-0.10063
ADRBK2	10	0.86814	0.82521	0.939627	2037	2	0.070457	0.090353	0.1544	0.607196	563	5	0.070457
ADSSL1	10	0.11726	0.067749	0.244002	645	5	-0.1407	0.72808	0.77459	0.976327	1839	2	-0.1407
AFG3L2	10	0.0017743	0.00029196	0.004376	156	5	-0.20056	0.82401	0.85631	1	1954	2	-0.20056
AGTR1	10	0.83303	0.7833	0.914991	1984	2	0.09214	0.30014	0.38774	0.767758	1163	3	0.09214
AGTR2	10	0.25615	0.20832	0.479125	1007	2	0.051555	0.090039	0.1544	0.607196	562	5	0.051555
AGXT	10	0.13324	0.089282	0.298433	696	4	-0.090742	0.93543	0.92037	1	2096	1	-0.090742
AGXT2	10	0.44381	0.38747	0.64168	1392	4	-0.064047	0.4262	0.52804	0.874311	1399	3	-0.064047
AHCY	10	0.0036168	0.00091849	0.011587	183	7	-0.28036	0.18069	0.25408	0.66629	876	2	-0.28036
AK1	10	0.4164	0.36056	0.621182	1328	4	0.028378	0.46335	0.56379	0.897047	1456	2	0.028378
AK2	10	0.016894	0.0062888	0.052397	275	6	-0.20967	0.75705	0.79105	0.981629	1871	1	-0.20967
AK3	10	0.36421	0.30412	0.581928	1216	4	-0.072053	0.82681	0.85943	1	1960	1	-0.072053
AK4	10	0.0046868	0.0012339	0.014526	197	6	-0.271	0.99834	0.99901	1	2292	0	-0.271
AK5	10	0.41517	0.35772	0.621182	1325	2	0.020347	0.11213	0.17794	0.607196	661	3	0.020347
AK7	10	0.12498	0.072536	0.254917	662	5	-0.095198	0.83503	0.87286	1	1980	2	-0.095198
AK8	10	0.86475	0.82033	0.939196	2027	2	0.0026892	0.21228	0.28389	0.686969	954	4	0.0026892
AKAP1	10	0.16291	0.108	0.325404	768	5	-0.14666	0.91021	0.90531	1	2065	1	-0.14666
AKAP10	10	0.062694	0.032092	0.160322	466	5	-0.14204	0.90581	0.90303	1	2061	1	-0.14204
AKAP11	10	0.82775	0.77827	0.914937	1974	2	0.0014645	0.29797	0.38642	0.767758	1152	3	0.0014645
AKAP12	10	0.073207	0.039768	0.178687	517	3	0.039612	0.17887	0.25323	0.66629	871	4	0.039612
AKAP13	10	0.98073	0.94234	0.986046	2217	1	0.0050142	0.4106	0.51016	0.854444	1377	3	0.0050142
AKAP14	10	0.49596	0.43819	0.685459	1483	3	0.11181	0.013202	0.016514	0.23565	156	5	0.11181
AKAP3	10	0.51267	0.45015	0.693887	1507	3	0.0013287	0.34686	0.44331	0.805166	1274	2	0.0013287
AKAP4	9	0.79697	0.73767	0.894621	1938	2	0.15135	0.078742	0.13888	0.607196	517	5	0.15135
AKAP5	10	0.61431	0.56986	0.797943	1659	1	0.042409	0.55984	0.66323	0.942633	1621	2	0.042409
AKAP6	10	0.7257	0.70827	0.883474	1853	3	-0.039665	0.75819	0.79105	0.981629	1873	1	-0.039665
AKAP7	10	0.087245	0.050117	0.202824	574	5	-0.15448	0.1347	0.20918	0.636028	757	2	-0.15448
AKAP8	10	0.44482	0.38747	0.64168	1395	4	-0.013085	0.30936	0.39429	0.767758	1191	4	-0.013085
AKAP8L	10	0.6597	0.62709	0.837687	1734	3	-0.0092669	0.29531	0.38502	0.767758	1144	4	-0.0092669
AKAP9	10	0.46306	0.39548	0.64168	1431	4	0.023544	0.019753	0.024058	0.272615	204	4	0.023544
AKR1A1	10	0.16958	0.11412	0.336	791	5	-0.092	0.86461	0.89022	1	2009	1	-0.092
AKR1B1	10	0.028534	0.011889	0.081778	336	2	-0.011091	0.58081	0.68005	0.945129	1661	2	-0.011091
AKR1B10	10	0.2028	0.14602	0.38571	881	5	-0.067505	0.5297	0.6394	0.942633	1558	3	-0.067505
AKT1	10	0.17485	0.11965	0.345299	803	3	-0.086615	0.91594	0.90924	1	2070	1	-0.086615
AKT2	10	0.032573	0.01414	0.092525	355	5	-0.12041	0.31457	0.40865	0.783566	1207	2	-0.12041
AKT3	10	0.6306	0.59476	0.812723	1690	2	0.10789	0.10164	0.16866	0.607196	614	5	0.10789
ALAS1	10	0.13274	0.088668	0.297666	693	5	-0.097822	0.19496	0.2695	0.680331	917	3	-0.097822
ALAS2	10	0.16624	0.10952	0.32744	780	3	0.038543	0.03131	0.040181	0.328297	280	5	0.038543
ALDH18A1	10	0.51907	0.45447	0.695938	1520	3	-0.018246	0.40059	0.49642	0.84856	1352	3	-0.018246
ALDH1A2	10	0.85322	0.80925	0.935732	2008	1	0.069337	0.19127	0.26839	0.679924	905	4	0.069337
ALDH1B1	10	0.16159	0.10728	0.325404	759	5	-0.074084	0.69685	0.75587	0.969573	1810	2	-0.074084
ALDH1L1	10	0.47281	0.41827	0.669333	1448	3	0.10592	0.09401	0.16008	0.607196	580	5	0.10592
ALDH3A1	10	0.068521	0.036827	0.173177	488	6	-0.16132	0.47379	0.57965	0.909203	1471	3	-0.16132
ALDH3A2	10	0.15181	0.10394	0.325404	732	3	-0.048151	0.59165	0.69738	0.945129	1673	1	-0.048151
ALDH3B1	10	0.86539	0.82033	0.939196	2029	2	0.0090161	0.19462	0.2695	0.680331	916	3	0.0090161
ALDH4A1	10	0.60198	0.55538	0.785249	1636	3	-0.035666	0.14004	0.21792	0.639299	781	3	-0.035666
ALDH5A1	10	0.025412	0.010666	0.075771	327	5	-0.13159	0.24244	0.31657	0.714685	1027	3	-0.13159
ALDH9A1	10	0.42086	0.36057	0.621182	1340	3	-0.05223	0.98099	0.97782	1	2202	0	-0.05223
ALK	10	0.14258	0.096374	0.311805	718	3	-0.029897	0.96756	0.95403	1	2162	1	-0.029897
ALLC	10	0.64068	0.60279	0.819849	1704	3	-0.041119	0.95755	0.93879	1	2139	1	-0.041119
ALOX5	10	0.51617	0.45447	0.695938	1511	3	0.066668	0.69426	0.75438	0.969573	1806	2	0.066668
ALPI	10	0.031084	0.013373	0.088502	351	6	-0.16862	0.18615	0.26443	0.679924	890	2	-0.16862
ALPK1	10	0.15679	0.1052	0.325404	748	4	0.098653	0.070405	0.1212	0.58776	466	5	0.098653
ALPK2	10	0.71229	0.68728	0.868466	1831	3	-0.023441	0.25889	0.35721	0.767758	1071	3	-0.023441
ALPK3	10	0.80954	0.75865	0.90192	1951	2	0.020071	0.08325	0.1441	0.607196	537	4	0.020071
ALPL	10	0.23525	0.18108	0.434096	967	5	-0.13566	0.59676	0.70364	0.945129	1678	2	-0.13566
ALPPL2	10	0.28484	0.22685	0.4925	1066	2	0.11662	0.032407	0.041477	0.328297	286	5	0.11662
AMHR2	10	0.012703	0.0040682	0.036668	259	7	-0.1887	0.92767	0.91559	1	2082	1	-0.1887
AMN	10	0.093582	0.054366	0.213692	589	5	-0.17424	0.98687	0.98444	1	2229	0	-0.17424
AMT	10	0.014069	0.0046862	0.040925	267	7	-0.20684	0.99631	0.99662	1	2276	0	-0.20684
AMY1A	2	0.43362	0.32542	0.597137	1367	1	0.10528	0.5526	0.53371	0.880651	1605	0	0.10528
AMY2A	8	0.0093612	0.0028706	0.028256	236	4	-0.15141	0.1202	0.17196	0.607196	696	2	-0.15141
AMY2B	10	0.86683	0.8228	0.939627	2031	1	-0.0050728	0.08337	0.1441	0.607196	538	3	-0.0050728
ANKK1	10	0.80402	0.7557	0.900718	1943	2	0.06118	0.34654	0.44331	0.805166	1272	3	0.06118
ANXA2	10	0.091493	0.053173	0.212233	581	4	-0.036178	0.96997	0.95714	1	2168	1	-0.036178
ANXA3	10	0.41808	0.36056	0.621182	1331	4	-0.0052304	0.10075	0.16676	0.607196	610	5	-0.0052304
ANXA5	10	0.27763	0.22451	0.49063	1050	2	0.098324	0.11617	0.18114	0.607196	684	4	0.098324
APCS	10	0.2374	0.18609	0.441575	975	3	-0.0049762	0.27757	0.37084	0.767758	1107	4	-0.0049762
APOE	10	0.86862	0.82637	0.939627	2039	2	0.073661	0.31394	0.40707	0.783566	1204	3	0.073661
APOH	10	0.35764	0.29886	0.577589	1203	3	0.12477	0.024983	0.031487	0.308468	236	5	0.12477
APRT	10	0.065405	0.03511	0.171343	476	5	-0.11142	0.50858	0.62194	0.940219	1525	1	-0.11142
ARAF	10	0.34431	0.27934	0.552245	1178	3	0.045689	0.10102	0.16793	0.607196	612	4	0.045689
ARF1	10	0.00083884	0.00011721	0.002111	132	7	-0.3254	0.99081	0.98965	1	2248	0	-0.3254
ARF4	9	0.0082364	0.0029984	0.02939	227	4	-0.092735	0.63805	0.69419	0.945129	1752	1	-0.092735
ARF6	10	0.87488	0.83247	0.941947	2052	1	0.12758	0.0089322	0.011655	0.218341	124	7	0.12758
ARHGAP26	10	0.43339	0.36666	0.622168	1364	4	0.018758	0.31529	0.41016	0.783566	1211	3	0.018758
ARL1	10	0.88923	0.84951	0.948299	2074	1	0.014362	0.27365	0.36699	0.767758	1097	3	0.014362
ARL3	10	0.37489	0.3198	0.595234	1240	4	0.059933	0.13663	0.21294	0.639299	768	5	0.059933
ARL5B	10	0.77134	0.73788	0.894621	1908	1	0.015397	0.34288	0.44206	0.805166	1266	3	0.015397
ARPC1B	10	0.069081	0.036827	0.173177	493	6	-0.12538	0.24984	0.33134	0.734454	1048	2	-0.12538
ARPC2	10	0.03925	0.01737	0.10675	379	6	-0.18643	0.20473	0.27976	0.686969	934	2	-0.18643
ARPC3	9	0.00062556	0.00011721	0.002111	122	7	-0.27925	0.99843	0.99925	1	2294	0	-0.27925
ARPC4	4	0.0013484	0.00021524	0.003425	147	3	-0.40429	0.11567	0.14685	0.607196	679	1	-0.40429
ARPC5	10	0.48597	0.42599	0.673635	1469	2	0.006883	0.19271	0.26839	0.679924	909	4	0.006883
ARSA	10	0.016208	0.006016	0.05138	272	6	-0.21312	0.73013	0.77459	0.976327	1842	2	-0.21312
ART1	10	0.17588	0.12035	0.345863	807	1	0.2064	0.0028434	0.0047118	0.178831	55	7	0.2064
ASGR2	10	0.012733	0.0040682	0.036668	260	7	-0.20215	0.94213	0.92467	1	2109	1	-0.20215
ASNA1	10	0.45771	0.39365	0.64168	1422	3	-0.0098568	0.51513	0.62573	0.940219	1538	2	-0.0098568
ASPA	10	0.04145	0.018274	0.109127	389	6	-0.29724	0.40343	0.5014	0.849278	1359	3	-0.29724
ASRGL1	10	0.30713	0.23947	0.498558	1114	4	-0.09994	0.63017	0.71281	0.945129	1738	2	-0.09994
ASS1	10	0.088523	0.051809	0.208221	579	5	-0.07978	0.12678	0.1933	0.618505	722	4	-0.07978
ATM	10	0.94304	0.89636	0.968039	2149	1	0.30522	0.00010305	0.00013426	0.02599	11	7	0.30522
ATOX1	7	0.38568	0.33016	0.603106	1262	3	0.023165	0.41017	0.49936	0.849278	1375	2	0.023165
ATP1A1	10	0.10464	0.059898	0.22625	615	3	0.025078	0.54755	0.65747	0.942633	1594	1	0.025078
ATP2A1	10	0.49547	0.43279	0.677931	1482	3	0.056854	0.037366	0.046264	0.335355	313	4	0.056854
ATP2C1	10	0.86941	0.82637	0.939627	2042	1	0.18765	0.00012728	0.00016836	0.028642	12	9	0.18765
ATP4A	10	0.18733	0.13211	0.36275	846	3	0.085053	0.046968	0.071355	0.444158	371	4	0.085053
ATP5A1	10	0.0040896	0.001089	0.013385	189	8	-0.2333	0.94598	0.92703	1	2114	1	-0.2333
ATP5B	10	7.7657e-08	2.1311e-06	5.9e-05	21	9	-0.53388	0.99895	0.99948	1	2296	0	-0.53388
ATP5C1	10	0.00089237	0.00012573	0.002213	136	8	-0.25454	0.97607	0.96882	1	2181	0	-0.25454
ATP6V1A	10	1.0025e-05	2.1311e-06	5.9e-05	62	7	-0.52548	0.20535	0.27976	0.686969	936	2	-0.52548
ATP6V1B2	10	1.7366e-07	2.1311e-06	5.9e-05	23	7	-0.50535	0.93998	0.92302	1	2105	1	-0.50535
ATP6V1C1	10	2.4073e-06	2.1311e-06	5.9e-05	49	7	-0.47163	0.94756	0.92703	1	2118	1	-0.47163
ATP8A1	10	0.85176	0.80796	0.934709	2006	2	0.08397	0.12926	0.19895	0.629637	729	4	0.08397
ATR	10	4.3532e-06	2.1311e-06	5.9e-05	56	7	-0.52479	0.98425	0.98094	1	2217	0	-0.52479
AURKA	10	0.022574	0.0091061	0.067751	307	3	-0.077314	0.27477	0.36699	0.767758	1099	2	-0.077314
AURKAIP1	10	0.0034619	0.00086309	0.011077	180	6	-0.15698	0.57866	0.67482	0.942633	1656	1	-0.15698
AURKB	10	2.3195e-05	2.1311e-06	5.9e-05	71	8	-0.39963	0.045944	0.070626	0.444158	364	1	-0.39963
AURKC	10	0.23866	0.18707	0.443428	980	4	-0.037125	0.12519	0.1933	0.618505	716	3	-0.037125
AVPR1A	10	0.12814	0.086042	0.296979	669	5	-0.047908	0.33731	0.4397	0.805166	1256	3	-0.047908
AVPR1B	10	0.69337	0.66103	0.856425	1791	3	0.020903	0.52999	0.6394	0.942633	1559	1	0.020903
AVPR2	10	0.34655	0.28757	0.564695	1182	2	0.078854	0.027816	0.035566	0.317493	255	4	0.078854
AXL	10	0.32506	0.25384	0.515002	1143	3	-0.018394	0.24979	0.33134	0.734454	1047	3	-0.018394
AZGP1	10	0.21789	0.16218	0.409497	918	4	-0.054989	0.97863	0.97364	1	2192	0	-0.054989
B2M	10	0.31082	0.24058	0.498997	1118	2	0.062758	0.13972	0.2164	0.639299	779	3	0.062758
B4GALT1	9	0.10113	0.059536	0.225615	607	5	-0.12822	0.94516	0.92302	1	2112	1	-0.12822
B4GALT2	10	0.42371	0.36367	0.621182	1345	3	-0.064074	0.81621	0.84515	1	1945	1	-0.064074
B4GALT3	10	0.41072	0.35387	0.621182	1314	3	0.060605	0.069169	0.11987	0.58776	463	4	0.060605
B4GALT4	9	0.44564	0.38069	0.638051	1397	3	-0.03515	0.0099709	0.012077	0.222654	134	4	-0.03515
BACE1	10	0.12811	0.086042	0.296979	668	5	-0.096495	0.19362	0.2684	0.679924	913	3	-0.096495
BAG1	10	0.30042	0.23946	0.498558	1095	3	0.090782	0.10646	0.17291	0.607196	633	5	0.090782
BAIAP2L1	10	0.67165	0.64161	0.847334	1757	3	-2.1192e-05	0.084636	0.14706	0.607196	542	3	-2.1192e-05
BBOX1	10	0.37615	0.32159	0.595234	1243	2	0.094896	0.14508	0.22264	0.639299	802	3	0.094896
BCAT2	10	0.013559	0.0044774	0.039398	266	7	-0.17553	0.82917	0.86172	1	1964	1	-0.17553
BCHE	10	0.41171	0.35525	0.621182	1316	4	-0.10298	0.44433	0.54827	0.891904	1425	2	-0.10298
BCKDK	10	0.070665	0.038634	0.178687	500	4	-0.029941	0.27411	0.36699	0.767758	1098	4	-0.029941
BCR	9	0.045751	0.023717	0.131271	404	5	-0.17237	0.35965	0.43939	0.805166	1285	2	-0.17237
BDH1	10	0.070388	0.038255	0.178089	498	6	-0.1678	0.99425	0.99353	1	2266	0	-0.1678
BDKRB2	8	0.088133	0.053411	0.212339	577	5	-0.17636	0.23532	0.30551	0.69952	1010	2	-0.17636
BEGAIN	10	0.5624	0.51615	0.759838	1576	3	0.078246	0.2169	0.28653	0.690476	964	4	0.078246
BGLAP	7	0.33038	0.25522	0.515002	1149	3	0.028086	0.29732	0.37276	0.767758	1149	2	0.028086
BHMT	10	0.010134	0.0031135	0.030177	239	7	-0.20541	0.61932	0.71166	0.945129	1725	1	-0.20541
BHMT2	10	0.81837	0.76982	0.911005	1959	2	0.0062893	0.42711	0.53069	0.877429	1402	3	0.0062893
BLK	10	0.39406	0.33543	0.603106	1282	2	0.04575	0.22529	0.2967	0.698321	985	3	0.04575
BLVRA	10	0.18642	0.1309	0.360705	843	4	-0.097801	0.98803	0.98598	1	2232	0	-0.097801
BLVRB	10	0.18032	0.12493	0.351371	826	5	-0.082622	0.45249	0.55545	0.894201	1440	2	-0.082622
BMP2K	10	0.35406	0.29592	0.574295	1198	1	-0.053197	0.175	0.24907	0.66629	862	3	-0.053197
BMPR1A	10	0.61513	0.57255	0.800737	1661	3	-0.086933	0.53398	0.64192	0.942633	1568	3	-0.086933
BMPR1B	10	0.98571	0.95328	0.987053	2241	0	0.042264	0.41147	0.51017	0.854444	1381	3	0.042264
BMPR2	10	0.94469	0.89817	0.968649	2152	1	0.053104	0.22903	0.29904	0.69952	993	4	0.053104
BMX	10	0.83358	0.7833	0.914991	1985	2	0.09592	0.083803	0.1441	0.607196	539	5	0.09592
BPHL	10	0.43542	0.3724	0.628246	1371	4	-0.081221	0.45872	0.56118	0.896301	1453	3	-0.081221
BPI	10	0.22655	0.16989	0.421644	935	3	0.027131	0.37205	0.46787	0.831356	1303	3	0.027131
BRAF	10	0.54757	0.49507	0.738161	1554	3	-0.060271	0.13434	0.20793	0.635559	755	4	-0.060271
BRD2	10	0.01103	0.0034673	0.03301	245	3	0.074563	0.37435	0.46915	0.831356	1306	3	0.074563
BRD3	10	0.2848	0.22685	0.4925	1065	3	-0.071573	0.95114	0.9301	1	2128	1	-0.071573
BRD4	9	0.0007621	0.00016409	0.002666	130	6	-0.26125	0.99709	0.99819	1	2282	0	-0.26125
BRDT	10	0.78124	0.74118	0.894895	1919	1	0.0090188	0.32552	0.42627	0.800503	1233	4	0.0090188
BRSK1	10	0.26551	0.21519	0.487209	1024	3	0.038149	0.048943	0.072855	0.44655	379	3	0.038149
BRSK2	10	0.16644	0.11044	0.328501	781	4	-0.039782	0.25238	0.33497	0.738277	1053	2	-0.039782
BST1	10	0.21001	0.15448	0.39874	896	2	0.15012	0.0070035	0.0080832	0.178831	105	7	0.15012
BTK	10	0.7201	0.69088	0.868466	1842	2	0.036543	0.1366	0.21294	0.639299	767	4	0.036543
BUB1	10	2.5991e-06	2.1311e-06	5.9e-05	51	8	-0.49674	0.65169	0.72742	0.954693	1766	1	-0.49674
BUB1B	10	0.00031131	4.049e-05	0.000871	107	8	-0.40384	0.97874	0.97364	1	2194	0	-0.40384
C17orf75	10	0.12954	0.08724	0.296979	676	4	-0.11314	0.046729	0.071351	0.444158	369	1	-0.11314
C1QA	10	0.043628	0.018611	0.109475	397	6	-0.14825	0.9504	0.93009	1	2124	1	-0.14825
C1QB	9	0.19906	0.14693	0.38571	869	2	0.047624	0.8898	0.88231	1	2039	1	0.047624
C1QC	10	0.017285	0.0063357	0.052564	280	7	-0.16702	0.15991	0.23764	0.657196	832	1	-0.16702
C1R	10	0.39765	0.33797	0.606258	1293	3	-0.045893	0.54524	0.6562	0.942633	1589	2	-0.045893
C1S	10	0.50901	0.45014	0.693887	1497	3	0.032476	0.141	0.22082	0.639299	787	5	0.032476
C3	10	0.31306	0.24318	0.503024	1123	3	-0.015883	0.68265	0.74931	0.967509	1793	2	-0.015883
C4A	10	0.037482	0.016463	0.102279	373	6	-0.22059	0.56586	0.66777	0.942633	1631	3	-0.22059
C4B	10	0.098041	0.055947	0.216248	601	1	0.19433	0.055246	0.097823	0.549744	407	5	0.19433
C5	10	0.79245	0.74767	0.896663	1932	1	0.058145	0.29469	0.38365	0.767758	1142	3	0.058145
C8G	9	0.3382	0.29132	0.569644	1165	4	-0.084316	0.9157	0.89635	1	2069	1	-0.084316
C9orf96	10	0.018124	0.0067236	0.054232	286	6	-0.1391	0.99401	0.99352	1	2263	0	-0.1391
CA1	10	0.8937	0.85625	0.949897	2087	2	-0.0046111	0.047532	0.0717	0.444158	374	3	-0.0046111
CA10	10	0.91656	0.8802	0.962235	2120	1	0.046271	0.28816	0.3787	0.767758	1133	3	0.046271
CA11	10	0.12384	0.072531	0.254917	659	5	-0.1447	0.86842	0.89099	1	2014	1	-0.1447
CA12	10	0.52409	0.46049	0.700084	1527	2	-0.015496	0.62934	0.71281	0.945129	1735	2	-0.015496
CA13	10	0.75846	0.72915	0.891014	1896	2	-0.011678	0.052601	0.076559	0.44835	391	2	-0.011678
CA14	10	0.18385	0.12736	0.353907	838	4	-0.10462	0.50301	0.61151	0.933331	1519	3	-0.10462
CA2	10	0.71013	0.68728	0.868466	1824	3	-0.067102	0.98266	0.97864	1	2208	0	-0.067102
CA3	10	0.9037	0.86808	0.957404	2100	2	0.067186	0.27078	0.36579	0.767758	1092	3	0.067186
CA4	10	0.20596	0.1476	0.38571	887	4	0.0543	0.11804	0.18114	0.607196	691	3	0.0543
CA5A	10	0.21275	0.15542	0.399397	903	5	-0.0912	0.98272	0.97864	1	2209	0	-0.0912
CA5B	10	0.97375	0.92871	0.980641	2198	1	0.075668	0.22537	0.2967	0.698321	986	4	0.075668
CA6	10	0.9824	0.94423	0.986707	2223	1	0.024505	0.28175	0.37384	0.767758	1118	4	0.024505
CA7	10	0.064632	0.034099	0.167824	472	4	-0.08062	0.19665	0.27141	0.680331	919	3	-0.08062
CA8	10	0.95329	0.90418	0.971068	2162	1	0.17812	0.016402	0.019246	0.244306	181	6	0.17812
CA9	10	0.22344	0.16733	0.418426	928	5	-0.11962	0.60499	0.70642	0.945129	1701	1	-0.11962
CACNA1A	10	0.49434	0.43279	0.677931	1480	1	0.029828	0.57962	0.67482	0.942633	1659	2	0.029828
CACNA1B	10	0.42296	0.36367	0.621182	1343	2	0.047664	0.084127	0.1441	0.607196	541	5	0.047664
CACNA1C	10	0.17724	0.12178	0.345863	815	4	-0.030579	0.071203	0.12233	0.58776	472	3	-0.030579
CACNA1D	10	0.061169	0.030609	0.154932	456	5	-0.11796	0.026774	0.034138	0.317493	249	4	-0.11796
CACNA1I	10	0.71125	0.68728	0.868466	1828	2	0.13888	0.0054209	0.0070858	0.178831	80	6	0.13888
CACNA1S	10	0.29866	0.23827	0.498558	1093	2	0.02057	0.74347	0.78354	0.980702	1854	2	0.02057
CACNA2D1	10	0.029259	0.012136	0.082436	342	4	-0.032398	0.48655	0.59155	0.917332	1496	2	-0.032398
CACNA2D2	10	0.50482	0.44617	0.692815	1494	3	-0.076588	0.47773	0.57965	0.909203	1482	3	-0.076588
CACNB1	10	0.001062	0.00015557	0.002563	144	7	-0.31554	0.51912	0.63112	0.942633	1546	2	-0.31554
CACNB2	10	0.90517	0.86995	0.957404	2104	1	0.13645	0.0054843	0.007137	0.178831	82	7	0.13645
CACNB3	10	0.37742	0.32159	0.595234	1245	3	-0.09477	0.19766	0.27236	0.680331	922	3	-0.09477
CACNB4	10	0.83606	0.78473	0.914991	1987	1	0.13148	0.0019661	0.0028322	0.146205	45	4	0.13148
CACNG1	10	0.041858	0.018274	0.109127	391	4	-0.0068451	0.32419	0.42455	0.799864	1229	3	-0.0068451
CALM1	10	0.017079	0.0062931	0.052397	279	6	-0.2069	0.30577	0.39159	0.767758	1181	2	-0.2069
CALM2	6	0.094159	0.06728	0.24269	591	3	-0.19602	0.62937	0.66266	0.942633	1736	1	-0.19602
CALM3	10	0.11052	0.063146	0.232117	631	5	-0.17907	0.80513	0.84324	1	1928	1	-0.17907
CALR	10	0.30619	0.23947	0.498558	1111	4	-0.10464	0.14151	0.22136	0.639299	788	1	-0.10464
CALY	10	0.036272	0.015972	0.100011	369	6	-0.16707	0.60854	0.70748	0.945129	1713	2	-0.16707
CAMK1	10	0.27586	0.22451	0.49063	1044	4	0.081053	0.30469	0.39159	0.767758	1179	4	0.081053
CAMK1D	10	0.10063	0.057286	0.219974	605	4	-0.026681	0.32543	0.42627	0.800503	1232	3	-0.026681
CAMK1G	10	0.28423	0.22451	0.49063	1063	4	0.019341	0.08301	0.14366	0.607196	536	4	0.019341
CAMK2A	10	0.16654	0.11044	0.328501	783	3	0.035767	0.30915	0.39429	0.767758	1190	4	0.035767
CAMK2B	10	0.72179	0.69481	0.872457	1847	2	-0.030626	0.60053	0.7054	0.945129	1690	3	-0.030626
CAMK2D	10	0.59818	0.55407	0.785249	1629	3	-0.01671	0.3634	0.45914	0.822351	1293	3	-0.01671
CAMK2G	10	0.17107	0.11654	0.341828	794	5	-0.087363	0.20196	0.27668	0.686969	929	3	-0.087363
CAMK2N1	10	0.71201	0.68728	0.868466	1830	3	0.0060053	0.63218	0.71281	0.945129	1743	2	0.0060053
CAMK4	10	0.56922	0.52365	0.76618	1582	2	0.030744	0.86447	0.89022	1	2008	1	0.030744
CAMKK1	10	0.15428	0.10519	0.325404	741	4	-0.02009	0.29268	0.38102	0.767758	1140	3	-0.02009
CAMKK2	10	0.44757	0.38748	0.64168	1401	3	-0.020918	0.5683	0.66778	0.942633	1637	3	-0.020918
CAMKV	10	0.068874	0.036827	0.173177	492	6	-0.16422	0.36415	0.45914	0.822351	1295	2	-0.16422
CAMLG	10	0.03982	0.01775	0.107939	383	4	-0.10623	0.7282	0.77459	0.976327	1840	1	-0.10623
CAMP	10	0.4765	0.41952	0.669333	1454	3	-0.084703	0.97999	0.97498	1	2198	0	-0.084703
CANT1	10	0.12175	0.071496	0.25434	654	4	-0.10341	0.057275	0.099779	0.553215	417	2	-0.10341
CANX	10	0.14511	0.098509	0.316948	722	5	-0.12139	0.014049	0.017038	0.238429	165	3	-0.12139
CAPN1	10	0.20452	0.14674	0.38571	882	5	-0.094825	0.97193	0.95796	1	2171	0	-0.094825
CAPNS1	10	0.43587	0.3724	0.628246	1372	4	0.0091713	0.076411	0.12701	0.592479	500	5	0.0091713
CARTPT	10	0.023295	0.0093533	0.068326	317	6	-0.27352	0.98244	0.97864	1	2206	0	-0.27352
CASK	10	0.99895	0.99765	1	2310	0	0.21032	0.0023809	0.0037656	0.178831	47	7	0.21032
CASP7	10	0.014527	0.0048908	0.042393	269	7	-0.20786	0.62018	0.71167	0.945129	1726	1	-0.20786
CASR	10	0.34447	0.27934	0.552245	1179	3	-0.023095	0.73324	0.77717	0.979046	1844	1	-0.023095
CAST	10	0.41696	0.36056	0.621182	1329	4	-0.094533	0.75149	0.78845	0.981629	1858	2	-0.094533
CAT	10	0.88566	0.84401	0.947173	2068	2	0.11218	0.091879	0.15677	0.607196	568	5	0.11218
CBR1	10	0.98335	0.9475	0.986968	2226	1	-0.020588	0.30268	0.38901	0.767758	1171	3	-0.020588
CBS	10	0.17394	0.118	0.343084	801	4	-0.067285	0.81054	0.84514	1	1939	2	-0.067285
CCBL1	10	0.58477	0.5309	0.767268	1604	3	0.11965	0.031345	0.040181	0.328297	281	5	0.11965
CCBL2	10	0.60331	0.55538	0.785249	1639	3	-0.047358	0.053381	0.076563	0.44835	395	1	-0.047358
CCKAR	10	0.0091824	0.0027512	0.027312	235	3	0.0016779	0.17554	0.24993	0.66629	863	2	0.0016779
CCL8	10	0.72038	0.69088	0.868466	1844	3	-0.060724	0.046799	0.071351	0.444158	370	4	-0.060724
CCR5	10	0.83116	0.78186	0.914991	1978	2	0.035972	0.069915	0.1212	0.58776	465	4	0.035972
CCT3	10	8.6475e-07	2.1311e-06	5.9e-05	40	7	-0.48732	0.395	0.48902	0.840848	1343	2	-0.48732
CD1A	10	0.45723	0.39365	0.64168	1421	2	0.056064	0.53638	0.64464	0.942633	1574	3	0.056064
CD1D	10	0.37237	0.31517	0.592821	1233	3	0.0062296	0.48435	0.58906	0.915305	1491	3	0.0062296
CD209	10	0.30163	0.23946	0.498558	1098	2	-0.099825	0.34458	0.4433	0.805166	1267	3	-0.099825
CD247	10	0.075457	0.040983	0.180994	525	6	-0.14337	0.078812	0.13796	0.607196	518	4	-0.14337
CD33	10	0.4192	0.36057	0.621182	1336	3	-0.045949	0.66801	0.73552	0.960432	1776	2	-0.045949
CD3D	10	0.21426	0.15663	0.401608	907	5	-0.11487	0.51374	0.62573	0.940219	1536	2	-0.11487
CD3E	10	0.43924	0.37995	0.637277	1383	3	0.0017741	0.89685	0.89823	1	2051	1	0.0017741
CD3G	10	0.018307	0.0067236	0.054232	288	7	-0.20848	0.93169	0.91949	1	2091	1	-0.20848
CD4	9	0.24912	0.18888	0.444459	994	3	-0.014095	0.29902	0.38579	0.767758	1159	2	-0.014095
CD46	10	0.49788	0.43968	0.686412	1485	1	0.04415	0.31418	0.40865	0.783566	1205	2	0.04415
CD52	9	0.23006	0.17995	0.433186	948	4	-0.052856	0.18872	0.25239	0.66629	897	2	-0.052856
CD55	10	0.61006	0.56282	0.792388	1651	2	0.055524	0.13691	0.21295	0.639299	769	4	0.055524
CD80	10	0.21359	0.15543	0.399397	905	4	0.018822	0.23269	0.30229	0.69952	1002	4	0.018822
CD86	10	0.43073	0.36665	0.622168	1359	3	0.10816	0.10672	0.17291	0.607196	634	5	0.10816
CDA	9	0.97631	0.93108	0.98091	2204	1	0.018256	0.86885	0.86857	1	2015	1	0.018256
CDC14A	10	0.48359	0.42598	0.673635	1466	1	0.074513	0.32241	0.42103	0.796461	1224	3	0.074513
CDC14B	10	0.17161	0.11654	0.341828	795	5	-0.079042	0.22098	0.2967	0.698321	974	2	-0.079042
CDC25A	10	0.29437	0.2346	0.498558	1080	4	-0.043902	0.12982	0.20055	0.630449	732	3	-0.043902
CDC25B	10	0.0089682	0.002747	0.027312	233	6	-0.2403	0.98872	0.98661	1	2238	0	-0.2403
CDC25C	10	0.19058	0.1368	0.372576	851	4	0.043304	0.16654	0.24159	0.66025	845	3	0.043304
CDC42BPA	10	0.62092	0.5826	0.809917	1671	3	0.068506	0.026401	0.032927	0.308468	247	5	0.068506
CDC42BPB	10	0.38145	0.32285	0.595234	1251	3	-0.075192	0.78499	0.81866	0.999878	1899	2	-0.075192
CDC42BPG	10	0.3607	0.30173	0.579277	1207	4	-0.076942	0.51099	0.62458	0.940219	1531	3	-0.076942
CDC42SE2	9	0.49774	0.43387	0.679162	1484	2	-0.015579	0.45039	0.56178	0.896301	1434	2	-0.015579
CDC7	10	6.7173e-07	2.1311e-06	5.9e-05	37	8	-0.61371	0.83042	0.86501	1	1971	2	-0.61371
CDH5	10	0.39462	0.33543	0.603106	1284	3	0.039483	0.55322	0.66199	0.942633	1607	2	0.039483
CDK1	10	4.9901e-05	2.1311e-06	5.9e-05	84	7	-0.53572	0.86703	0.89022	1	2013	1	-0.53572
CDK10	10	0.022704	0.0091828	0.067751	310	7	-0.17736	0.68176	0.74931	0.967509	1791	2	-0.17736
CDK11A	10	0.0084294	0.0025168	0.025463	229	5	-0.15794	0.27916	0.37084	0.767758	1111	4	-0.15794
CDK11B	10	0.23763	0.1861	0.441575	976	3	0.065948	0.0085703	0.010687	0.206889	120	5	0.065948
CDK12	10	7.7061e-05	6.3932e-06	0.000165	89	7	-0.38275	0.86993	0.89099	1	2017	1	-0.38275
CDK13	10	0.38465	0.32286	0.595234	1258	4	-0.10081	0.57373	0.67186	0.942633	1645	1	-0.10081
CDK14	10	0.44236	0.38151	0.638051	1387	4	0.056556	0.25613	0.34908	0.759284	1064	4	0.056556
CDK15	10	0.67114	0.63938	0.845351	1755	3	0.039854	0.49301	0.5984	0.922418	1505	3	0.039854
CDK16	10	0.6041	0.55539	0.785249	1642	1	0.070854	0.13507	0.20918	0.636028	758	4	0.070854
CDK17	10	0.80418	0.7557	0.900718	1944	2	0.029266	0.51074	0.62457	0.940219	1530	2	0.029266
CDK18	10	0.023385	0.009592	0.06985	319	6	-0.18489	0.83008	0.865	1	1968	1	-0.18489
CDK19	10	0.42036	0.36057	0.621182	1339	3	-0.0494	0.17844	0.25322	0.66629	869	3	-0.0494
CDK2	10	0.1669	0.11044	0.328501	784	5	-0.075255	0.06649	0.1189	0.58776	446	4	-0.075255
CDK20	10	0.39279	0.33543	0.603106	1280	2	-0.02396	0.28967	0.37995	0.767758	1134	2	-0.02396
CDK3	10	0.71463	0.68729	0.868466	1835	3	-0.035112	0.55746	0.66322	0.942633	1617	2	-0.035112
CDK4	10	0.00061441	8.7374e-05	0.001691	121	8	-0.29313	0.98852	0.98633	1	2237	0	-0.29313
CDK5	10	0.057032	0.027152	0.143677	442	4	-0.088829	0.54473	0.6562	0.942633	1587	1	-0.088829
CDK5R1	10	0.010361	0.003203	0.030874	241	7	-0.16693	0.062701	0.10465	0.555054	435	2	-0.16693
CDK5R2	10	0.035335	0.015678	0.100011	364	5	-0.054	0.59729	0.70539	0.945129	1679	2	-0.054
CDK6	10	4.2544e-07	2.1311e-06	5.9e-05	30	9	-0.54713	0.82383	0.85631	1	1953	1	-0.54713
CDK7	10	3.8498e-05	2.1311e-06	5.9e-05	77	7	-0.5564	0.87214	0.891	1	2019	1	-0.5564
CDK8	10	0.17533	0.11966	0.345299	805	5	-0.091071	0.8918	0.89823	1	2042	1	-0.091071
CDK9	10	2.0395e-05	2.1311e-06	5.9e-05	67	7	-0.44723	0.80362	0.84206	1	1924	1	-0.44723
CDKL1	10	0.32154	0.24992	0.510624	1136	1	-0.0069534	0.31545	0.41016	0.783566	1212	3	-0.0069534
CDKL2	10	0.46261	0.39548	0.64168	1430	4	-0.13643	0.376	0.47034	0.831356	1310	2	-0.13643
CDKL3	10	0.53773	0.48397	0.726731	1546	3	-0.039417	0.79384	0.83146	1	1911	1	-0.039417
CDKL4	10	0.98505	0.94915	0.986968	2234	1	0.08714	0.08194	0.14192	0.607196	533	3	0.08714
CDKL5	10	0.92121	0.88275	0.962736	2128	1	0.11023	0.030244	0.039039	0.328297	270	6	0.11023
CDKN1A	10	0.40871	0.35233	0.621182	1310	2	0.1772	0.00072185	0.00073096	0.058552	30	7	0.1772
CDKN1B	10	0.74357	0.71697	0.884498	1881	2	0.0042009	0.42549	0.5268	0.873496	1398	3	0.0042009
CDKN1C	10	0.52588	0.46361	0.702986	1530	3	0.013858	0.57725	0.67481	0.942633	1653	3	0.013858
CDKN2A	10	0.89074	0.84951	0.948299	2078	2	0.15117	0.010693	0.013637	0.22455	139	6	0.15117
CDKN2B	10	0.99808	0.99442	1	2303	0	0.11372	0.092515	0.15724	0.607196	576	5	0.11372
CDKN2C	10	0.57324	0.52672	0.76618	1588	2	-0.085252	0.65199	0.72742	0.954693	1767	2	-0.085252
CDKN2D	10	0.65005	0.61217	0.824863	1720	3	0.060266	0.39696	0.49153	0.843915	1348	2	0.060266
CDKN3	9	0.12142	0.082633	0.288655	652	2	-0.053262	0.13247	0.19938	0.630141	744	3	-0.053262
CDO1	10	0.23542	0.18108	0.434096	969	3	0.021644	0.074364	0.12347	0.58776	490	3	0.021644
CEACAM1	10	0.04122	0.018091	0.108872	388	5	-0.075232	0.7654	0.79591	0.983461	1878	2	-0.075232
CEACAM5	6	0.96422	0.9305	0.980739	2179	0	0.075674	0.16704	0.21342	0.639299	847	3	0.075674
CEL	10	0.72001	0.69088	0.868466	1841	3	-0.0015753	0.024117	0.029053	0.294717	229	4	-0.0015753
CELA1	10	0.10568	0.060665	0.228405	618	5	-0.12891	0.037965	0.046732	0.335355	318	3	-0.12891
CELA2A	10	0.98984	0.96569	0.989152	2263	0	0.0021028	0.20873	0.28176	0.686969	946	4	0.0021028
CERK	10	0.46967	0.40545	0.652714	1442	2	0.042786	0.026169	0.032765	0.308468	243	5	0.042786
CERKL	10	0.50434	0.44617	0.692815	1491	3	0.039904	0.053194	0.076559	0.44835	394	4	0.039904
CES1	10	0.44333	0.38605	0.64168	1390	3	-0.094424	0.90019	0.89984	1	2056	1	-0.094424
CFB	14	0.086435	0.040527	0.180764	569	6	-0.11069	0.5331	0.64758	0.942633	1565	4	-0.11069
CFD	10	3.8185e-05	2.1311e-06	5.9e-05	76	9	-0.27416	0.95298	0.93413	1	2134	1	-0.27416
CFL1	10	0.0010172	0.00015131	0.002511	141	8	-0.26684	0.99993	1	1	2315	0	-0.26684
CFTR	10	0.31428	0.24525	0.505517	1124	3	-0.06248	0.10269	0.16941	0.607196	617	3	-0.06248
CGA	9	9.6529e-05	1.918e-05	0.000459	90	8	-0.25023	0.9301	0.90415	1	2086	1	-0.25023
CHD1	10	0.94288	0.89636	0.968039	2148	1	0.10902	0.13312	0.20436	0.630449	747	5	0.10902
CHEK1	10	1.5655e-05	2.1311e-06	5.9e-05	64	7	-0.66684	0.84546	0.88045	1	1995	1	-0.66684
CHEK2	10	0.96474	0.91608	0.974255	2181	1	0.33301	4.2862e-06	2.1311e-06	0.00099	4	7	0.33301
CHIA	10	0.1283	0.08672	0.296979	670	5	-0.12858	0.84615	0.88134	1	1997	1	-0.12858
CHIT1	10	0.59566	0.54491	0.778982	1625	2	0.0045062	0.51567	0.62573	0.940219	1541	3	0.0045062
CHKA	10	0.03526	0.015678	0.100011	363	6	-0.1486	0.60008	0.70539	0.945129	1688	3	-0.1486
CHKB	9	0.080945	0.042193	0.184238	546	4	-0.12841	0.45101	0.56178	0.896301	1436	3	-0.12841
CHM	10	0.90264	0.86688	0.957404	2099	1	0.22992	0.0020108	0.0033138	0.167348	46	7	0.22992
CHRFAM7A	10	0.16212	0.10728	0.325404	762	3	0.025306	0.64914	0.72523	0.953974	1763	2	0.025306
CHRM1	10	0.46848	0.40212	0.649162	1438	3	-0.081543	0.5651	0.66777	0.942633	1630	2	-0.081543
CHRM2	10	0.93712	0.8947	0.968039	2140	1	0.15041	0.024942	0.031235	0.308468	235	6	0.15041
CHRM3	10	0.44057	0.37995	0.637277	1385	2	0.026738	0.070792	0.12232	0.58776	469	5	0.026738
CHRM4	10	0.0082263	0.0024145	0.024752	226	7	-0.19133	0.11375	0.17794	0.607196	672	2	-0.19133
CHRM5	10	0.9782	0.93481	0.983051	2210	1	0.11445	0.061989	0.10419	0.555054	430	5	0.11445
CHRNA1	9	0.59472	0.56499	0.793027	1622	3	-0.011276	0.017757	0.021726	0.264968	189	3	-0.011276
CHRNA10	10	0.1073	0.061266	0.228462	621	4	-0.025307	0.87259	0.891	1	2020	1	-0.025307
CHRNA2	10	0.97803	0.93481	0.983051	2209	1	0.049585	0.25592	0.34908	0.759284	1063	4	0.049585
CHRNA3	10	0.28773	0.22792	0.494352	1071	3	0.010371	0.11913	0.18403	0.610409	693	4	0.010371
CHRNA4	10	0.094	0.054805	0.214346	590	5	-0.054509	0.24833	0.32879	0.730897	1044	4	-0.054509
CHRNA5	10	0.69142	0.65813	0.853622	1789	3	-0.029622	0.74111	0.7824	0.980702	1851	2	-0.029622
CHRNA6	10	0.13434	0.089938	0.298935	699	2	0.050712	0.040035	0.051399	0.352215	338	2	0.050712
CHRNA7	10	0.12124	0.070954	0.25319	651	4	-0.12712	0.55095	0.65747	0.942633	1601	2	-0.12712
CHRNA9	10	0.6596	0.62709	0.837687	1733	3	0.19539	0.003648	0.0054492	0.178831	61	6	0.19539
CHRNB1	10	0.98446	0.94915	0.986968	2232	1	0.080358	0.034371	0.043216	0.328297	300	4	0.080358
CHRNB2	10	0.95612	0.90846	0.974255	2164	1	0.12274	0.034799	0.043382	0.328297	305	6	0.12274
CHRNB3	10	0.34375	0.27934	0.552245	1176	4	-0.11557	0.84584	0.88045	1	1996	2	-0.11557
CHRNB4	10	0.20101	0.14532	0.384936	876	1	0.068198	0.53017	0.6394	0.942633	1560	2	0.068198
CHRND	10	0.06224	0.030907	0.155742	462	6	-0.15006	0.99528	0.99557	1	2272	0	-0.15006
CHRNE	10	0.067382	0.036537	0.173177	482	5	-0.11224	0.68563	0.74932	0.967509	1795	1	-0.11224
CHRNG	10	0.70666	0.6795	0.867297	1819	2	0.048079	0.02907	0.036827	0.325283	263	5	0.048079
CHUK	10	0.12143	0.071496	0.25434	653	3	0.029773	0.10622	0.17291	0.607196	632	4	0.029773
CIB2	10	0.67876	0.64604	0.847886	1769	2	0.11286	0.12856	0.19633	0.623905	726	5	0.11286
CIB3	10	0.98083	0.94234	0.986046	2218	1	0.071424	0.018893	0.023205	0.272615	194	4	0.071424
CINP	10	0.00017656	2.3442e-05	0.000556	98	8	-0.38127	0.978	0.97313	1	2187	0	-0.38127
CIT	10	0.31835	0.24659	0.506478	1130	4	-0.075714	0.78894	0.82339	1	1902	1	-0.075714
CKB	10	0.75207	0.72411	0.888955	1889	1	-0.0015627	0.36257	0.45792	0.822054	1291	3	-0.0015627
CKM	10	0.32004	0.24871	0.509478	1134	4	-0.08664	0.59896	0.70539	0.945129	1684	3	-0.08664
CKMT1A	10	0.70215	0.67015	0.859612	1810	2	0.13461	0.0067486	0.008015	0.178831	102	5	0.13461
CKMT1B	3	0.44525	0.35117	0.621182	1396	1	0.1346	0.090497	0.10523	0.556812	564	2	0.1346
CKMT2	10	0.19734	0.14085	0.377374	865	5	-0.083677	0.29477	0.38365	0.767758	1143	2	-0.083677
CKS1B	13	4.2799e-05	6.3932e-06	0.000165	83	11	-0.40355	0.47644	0.58495	0.913811	1478	2	-0.40355
CKS2	9	0.011676	0.0045456	0.039847	253	6	-0.23995	0.97216	0.96707	1	2174	0	-0.23995
CLC	10	0.2754	0.22305	0.49063	1041	2	0.02251	0.5316	0.64066	0.942633	1562	3	0.02251
CLCN2	10	0.31737	0.24658	0.506478	1128	3	0.0078521	0.014453	0.01769	0.241656	168	3	0.0078521
CLCNKA	10	0.13266	0.088212	0.296979	692	5	-0.069266	0.096363	0.16069	0.607196	594	3	-0.069266
CLEC3B	10	0.049827	0.023022	0.129806	414	6	-0.1684	0.71179	0.76405	0.970944	1825	1	-0.1684
CLK1	10	0.63387	0.59476	0.812723	1695	3	-0.0068694	0.087992	0.15106	0.607196	557	4	-0.0068694
CLK2	10	0.8855	0.84401	0.947173	2067	1	0.086251	0.097043	0.16138	0.607196	598	5	0.086251
CLK3	10	0.85721	0.81439	0.939196	2013	2	0.025338	0.26451	0.36336	0.767758	1082	4	0.025338
CLK4	10	0.23038	0.17403	0.423776	951	4	-0.025312	0.31576	0.41017	0.783566	1213	4	-0.025312
CLPB	10	0.056886	0.027152	0.143677	440	3	0.019343	0.13109	0.20327	0.630449	737	5	0.019343
CLPP	10	0.21123	0.15448	0.39874	899	4	-0.099295	0.70325	0.75991	0.970944	1815	1	-0.099295
CLPS	10	0.21773	0.16218	0.409497	917	5	-0.13529	0.091672	0.15621	0.607196	567	1	-0.13529
CLPX	10	0.085338	0.049661	0.202761	563	6	-0.19541	0.68577	0.74932	0.967509	1796	1	-0.19541
CMA1	9	0.52809	0.47497	0.714578	1533	3	-0.051019	0.0026288	0.0043836	0.178831	51	3	-0.051019
CMAS	10	0.10771	0.061271	0.228462	622	5	-0.10958	0.57604	0.67481	0.942633	1650	2	-0.10958
CMPK1	10	0.00040807	6.1801e-05	0.001282	112	6	-0.29156	0.50836	0.62194	0.940219	1524	2	-0.29156
CNKSR1	10	0.28453	0.22685	0.4925	1064	4	-0.10992	0.06733	0.1194	0.58776	455	2	-0.10992
CNKSR3	10	0.5767	0.52673	0.76618	1595	3	-0.079092	0.23154	0.30111	0.69952	999	4	-0.079092
CNR1	10	0.55432	0.50511	0.750244	1563	3	0.029515	0.11602	0.18056	0.607196	683	3	0.029515
CNR2	10	0.40257	0.34682	0.619268	1298	3	-0.028022	0.26178	0.35963	0.767758	1077	2	-0.028022
COL2A1	10	0.12739	0.08493	0.296234	666	5	-0.11245	0.24604	0.32311	0.722405	1038	2	-0.11245
COMP	10	0.018677	0.0067875	0.05437	290	6	-0.21613	0.84135	0.87963	1	1989	2	-0.21613
COMTD1	10	0.30683	0.23947	0.498558	1113	4	-0.10774	0.98403	0.98017	1	2215	0	-0.10774
COX5A	10	0.027226	0.011501	0.080475	332	5	-0.10322	0.53823	0.64719	0.942633	1577	2	-0.10322
COX5B	9	0.042513	0.021415	0.12223	392	5	-0.087042	0.4874	0.59724	0.921236	1498	3	-0.087042
COX6A2	9	0.10485	0.06237	0.231448	617	3	-0.070112	0.98172	0.97824	1	2205	0	-0.070112
COX7A1	9	0.070822	0.037603	0.176112	501	5	-0.13249	0.67198	0.72212	0.952721	1781	2	-0.13249
COX7B	9	0.0051059	0.0013831	0.016034	202	7	-0.30005	0.22914	0.30576	0.69952	994	1	-0.30005
COX7C	9	0.0008813	0.00020245	0.003243	134	6	-0.58455	0.3192	0.39927	0.776151	1218	2	-0.58455
COX8A	5	0.9197	0.85491	0.949897	2123	0	-0.0096874	0.89001	0.87758	1	2040	0	-0.0096874
CP	10	0.91932	0.881	0.962235	2122	1	-0.030023	0.15075	0.22977	0.651718	814	4	-0.030023
CPA1	10	0.61029	0.56426	0.792495	1652	1	0.019588	0.73646	0.77999	0.979425	1847	1	0.019588
CPB1	10	0.36683	0.30958	0.588521	1220	3	-0.00020038	0.36595	0.46295	0.826626	1298	3	-0.00020038
CPD	10	0.44746	0.38748	0.64168	1400	2	0.0070734	0.47502	0.57965	0.909203	1475	3	0.0070734
CPE	10	0.0037997	0.00096964	0.01211	186	7	-0.24151	0.97931	0.97404	1	2195	0	-0.24151
CPO	10	0.73875	0.71575	0.883474	1876	2	-0.0017462	0.49571	0.60236	0.926064	1507	3	-0.0017462
CPS1	10	0.47379	0.41827	0.669333	1449	2	0.013938	0.22055	0.2967	0.698321	972	3	0.013938
CPT2	10	0.44583	0.38748	0.64168	1398	4	-0.077469	0.7811	0.81057	0.992073	1897	2	-0.077469
CRAT	10	0.99081	0.96755	0.989152	2270	0	-0.010905	0.23869	0.30715	0.69952	1022	4	-0.010905
CRB2	10	0.04603	0.020333	0.116913	407	5	-0.12866	0.9623	0.94282	1	2153	1	-0.12866
CRH	10	0.33135	0.25539	0.515002	1152	4	-0.10083	0.83231	0.86839	1	1974	1	-0.10083
CROT	10	0.7247	0.70293	0.880748	1851	3	0.12644	0.03813	0.047082	0.335355	323	5	0.12644
CRP	10	0.7787	0.74002	0.894895	1915	2	0.030329	0.25628	0.34908	0.759284	1065	3	0.030329
CRYBB1	10	0.99259	0.97614	0.993681	2282	0	0.040262	0.27658	0.3696	0.767758	1105	4	0.040262
CRYZ	10	0.9252	0.88613	0.965063	2133	1	0.0028872	0.10595	0.17213	0.607196	630	4	0.0028872
CS	10	0.1558	0.1052	0.325404	745	5	-0.13973	0.43236	0.53786	0.884247	1406	3	-0.13973
CSAD	10	0.13083	0.087751	0.296979	681	4	-0.038307	0.96402	0.94362	1	2156	1	-0.038307
CSF1R	10	0.066958	0.036533	0.173177	481	5	-0.11913	0.63034	0.71281	0.945129	1739	2	-0.11913
CSF2RA	10	0.2772	0.22451	0.49063	1048	3	-0.048537	0.020792	0.026121	0.283589	211	4	-0.048537
CSF2RB	10	0.41352	0.3565	0.621182	1321	3	-0.061976	0.54935	0.65747	0.942633	1599	1	-0.061976
CSK	10	0.90677	0.87085	0.957404	2110	2	0.031014	0.34259	0.44206	0.805166	1265	3	0.031014
CSNK1A1	10	7.4987e-05	6.3932e-06	0.000165	88	6	-0.36924	0.23998	0.30964	0.703808	1025	2	-0.36924
CSNK1A1L	10	0.66721	0.63529	0.841869	1749	3	-0.051092	0.23773	0.30715	0.69952	1019	1	-0.051092
CSNK1D	10	0.60178	0.55407	0.785249	1635	3	-0.083016	0.99212	0.99152	1	2255	0	-0.083016
CSNK1E	10	0.48832	0.42867	0.676033	1472	2	0.085476	0.10586	0.17213	0.607196	629	5	0.085476
CSNK1G1	8	0.97722	0.93785	0.984464	2207	0	0.22398	5.1753e-06	2.1311e-06	0.00099	5	4	0.22398
CSNK1G2	10	0.75486	0.72517	0.888955	1892	1	0.022863	0.26675	0.3646	0.767758	1086	4	0.022863
CSNK1G3	10	0.23699	0.18609	0.441575	974	4	-0.056577	0.98382	0.98016	1	2214	0	-0.056577
CSNK2A1	10	0.086952	0.050117	0.202824	571	5	-0.073392	0.099534	0.16491	0.607196	604	1	-0.073392
CSNK2A2	10	0.27114	0.2201	0.49063	1030	4	-0.01496	0.30076	0.38774	0.767758	1165	3	-0.01496
CSNK2B	9	0.51745	0.45906	0.699279	1515	3	0.012848	1.4761e-07	2.1311e-06	0.00099	3	3	0.012848
CTDNEP1	9	0.048158	0.024889	0.13604	411	4	-0.24671	0.99669	0.99765	1	2281	0	-0.24671
CTDP1	10	2.2406e-05	2.1311e-06	5.9e-05	70	9	-0.38108	0.72386	0.77327	0.976327	1833	1	-0.38108
CTDSP1	10	0.29448	0.2346	0.498558	1081	4	0.0035927	0.1069	0.17291	0.607196	635	5	0.0035927
CTDSP2	10	0.065789	0.035391	0.172014	478	3	-0.0054308	0.037277	0.046259	0.335355	312	4	-0.0054308
CTDSPL	10	0.76901	0.73788	0.894621	1905	2	0.026156	0.17055	0.24573	0.666076	853	3	0.026156
CTH	10	0.16386	0.108	0.325404	773	5	-0.097141	0.62866	0.71281	0.945129	1734	2	-0.097141
CTLA4	10	0.58445	0.52937	0.767268	1603	3	0.0666	0.095195	0.16008	0.607196	588	5	0.0666
CTNS	10	0.68276	0.65222	0.853099	1775	3	-0.072027	0.63996	0.71881	0.949828	1756	2	-0.072027
CTRB1	10	0.0026385	0.00059031	0.008019	172	6	-0.23607	0.63463	0.71281	0.945129	1746	2	-0.23607
CTSF	10	0.054616	0.026061	0.140463	433	5	-0.1881	0.2599	0.35842	0.767758	1074	3	-0.1881
CTSG	10	0.039778	0.01775	0.107939	381	4	-0.035071	0.038067	0.047078	0.335355	322	3	-0.035071
CTSH	10	0.53315	0.47411	0.714578	1541	3	-0.06269	0.12379	0.19004	0.61832	713	4	-0.06269
CTSK	10	0.72588	0.70827	0.883474	1854	3	0.036263	0.045945	0.070626	0.444158	365	5	0.036263
CTSL	10	0.875	0.83247	0.941947	2053	2	0.048277	0.48464	0.58906	0.915305	1492	3	0.048277
CTSS	10	0.99773	0.99337	1	2302	0	0.059394	0.0013082	0.001626	0.107921	36	4	0.059394
CTSV	10	0.084313	0.048531	0.201677	558	5	-0.21733	0.80793	0.84514	1	1933	1	-0.21733
CUBN	10	0.48855	0.42867	0.676033	1473	2	0.050929	0.17588	0.25075	0.66629	864	3	0.050929
CUTA	10	0.17312	0.11725	0.34187	798	5	-0.15069	0.91752	0.91087	1	2071	1	-0.15069
CXCL10	8	0.74976	0.69037	0.868466	1884	2	0.032	0.13786	0.19173	0.618505	772	4	0.032
CXCR1	10	0.26331	0.21282	0.484203	1017	3	0.019092	0.09077	0.1544	0.607196	565	4	0.019092
CYB5A	9	0.93395	0.87455	0.960553	2139	1	0.053583	0.1539	0.21441	0.639299	820	3	0.053583
CYB5B	10	8.7476e-11	2.1311e-06	5.9e-05	6	10	-1.0915	1	1	1	2321	0	-1.0915
CYB5R1	10	0.62255	0.58685	0.812723	1673	3	0.043343	0.028489	0.035804	0.317493	259	5	0.043343
CYC1	10	0.17548	0.11966	0.345299	806	5	-0.099461	0.43431	0.54026	0.885081	1412	2	-0.099461
CYGB	10	0.12354	0.072531	0.254917	657	4	-0.026721	0.40625	0.50269	0.849278	1366	2	-0.026721
CYP2C18	10	0.15951	0.10591	0.325404	752	4	-0.046477	0.51268	0.62573	0.940219	1534	3	-0.046477
CYP2C8	10	0.074711	0.040697	0.180764	521	6	-0.16568	0.57771	0.67482	0.942633	1654	1	-0.16568
CYP2C9	10	0.96857	0.91848	0.974255	2188	1	0.15862	0.0058082	0.0074524	0.178831	90	6	0.15862
CYP2D6	10	0.86056	0.81929	0.939196	2021	1	0.18012	0.0015823	0.0025083	0.135505	42	7	0.18012
CYP3A5	10	0.64547	0.61076	0.824863	1715	2	0.010751	0.70897	0.76404	0.970944	1821	2	0.010751
CYP4A11	10	0.31908	0.24763	0.508174	1132	4	-0.092191	0.79435	0.83146	1	1913	2	-0.092191
CYSLTR1	10	0.85895	0.81692	0.939196	2018	2	0.083229	0.024615	0.029978	0.300166	232	4	0.083229
CYSLTR2	10	0.26334	0.21282	0.484203	1018	3	0.018453	0.13011	0.20145	0.630449	733	5	0.018453
CYTH2	7	0.16647	0.12556	0.352608	782	4	-0.12277	0.87501	0.83829	1	2023	1	-0.12277
CYTH3	10	0.0053135	0.0014214	0.016107	205	7	-0.22035	0.80172	0.83973	1	1922	1	-0.22035
DAO	10	0.57496	0.52672	0.76618	1593	3	0.013524	0.30213	0.38901	0.767758	1168	3	0.013524
DAPK1	10	0.85904	0.81692	0.939196	2019	2	0.099821	0.064246	0.10642	0.558065	439	5	0.099821
DAPK2	10	0.66099	0.62709	0.837687	1735	3	0.16154	0.0047815	0.0064678	0.178831	74	5	0.16154
DAPK3	10	0.37396	0.31856	0.595234	1238	2	0.091935	0.022938	0.027638	0.29048	219	5	0.091935
DAPP1	10	0.32902	0.25539	0.515002	1148	3	0.049201	0.24269	0.31658	0.714685	1029	4	0.049201
DARS	10	0.0016312	0.00027491	0.004201	153	6	-0.39777	0.0018426	0.0026745	0.141202	44	2	-0.39777
DARS2	10	0.20576	0.1476	0.38571	886	4	0.066086	0.24697	0.32879	0.730897	1042	3	0.066086
DBF4	10	0.061405	0.030613	0.154932	457	6	-0.19063	0.98969	0.9881	1	2241	0	-0.19063
DBH	10	0.082905	0.046008	0.192917	552	3	-0.052961	0.40296	0.5014	0.849278	1356	2	-0.052961
DBI	10	0.33868	0.25933	0.517989	1167	3	0.039141	0.46516	0.56689	0.90075	1458	3	0.039141
DCD	10	0.22053	0.16511	0.415557	922	5	-0.15316	0.99654	0.9972	1	2278	0	-0.15316
DCK	10	0.20675	0.14761	0.38571	890	5	-0.028028	0.80418	0.84206	1	1926	2	-0.028028
DCLK1	10	0.56679	0.52079	0.765694	1580	3	0.069665	0.1989	0.27237	0.680331	925	4	0.069665
DCLK2	10	0.16183	0.10728	0.325404	760	4	0.043483	0.23826	0.30715	0.69952	1021	4	0.043483
DCLK3	10	0.086168	0.049665	0.202761	567	4	0.053233	0.092048	0.15724	0.607196	569	3	0.053233
DCPS	10	0.13065	0.087751	0.296979	679	4	0.0052317	0.015464	0.018517	0.241656	178	3	0.0052317
DCTD	10	0.50301	0.44466	0.692794	1490	3	0.0090978	0.1353	0.20918	0.636028	759	5	0.0090978
DCXR	10	0.10047	0.057286	0.219974	604	5	-0.1288	0.80379	0.84206	1	1925	2	-0.1288
DDAH1	10	0.81479	0.76855	0.910429	1955	2	0.13442	0.034413	0.043216	0.328297	301	6	0.13442
DDAH2	10	0.83622	0.78473	0.914991	1988	1	0.016493	0.58668	0.68805	0.945129	1666	3	0.016493
DDC	10	0.16375	0.108	0.325404	772	2	-0.0019235	0.089414	0.15337	0.607196	561	2	-0.0019235
DDR1	10	0.60697	0.55681	0.78582	1647	3	0.02821	0.47293	0.57677	0.909203	1469	3	0.02821
DDR2	10	0.30194	0.23946	0.498558	1101	4	-0.071555	0.98345	0.97981	1	2213	0	-0.071555
DDX39B	10	4.8245e-07	2.1311e-06	5.9e-05	33	9	-0.42525	0.99992	0.99999	1	2314	0	-0.42525
DECR1	10	0.68231	0.65222	0.853099	1774	2	0.065704	0.30363	0.39027	0.767758	1174	4	0.065704
DGKA	10	0.16026	0.10666	0.325404	755	3	-0.014391	0.81546	0.84515	1	1943	2	-0.014391
DGKB	10	0.57049	0.5252	0.76618	1583	1	0.050828	0.14614	0.22652	0.646453	805	4	0.050828
DGKD	10	0.86698	0.82405	0.939627	2032	2	0.1042	0.010119	0.013083	0.223464	136	5	0.1042
DGKE	10	0.1811	0.12494	0.351371	829	5	-0.11955	0.985	0.9817	1	2222	0	-0.11955
DGKG	10	0.86986	0.82637	0.939627	2043	2	0.055158	0.031247	0.040181	0.328297	279	4	0.055158
DGKH	10	0.98174	0.94317	0.986046	2222	1	0.036627	0.60818	0.70748	0.945129	1709	1	0.036627
DGKI	10	0.078122	0.043774	0.186945	539	4	-0.047533	0.0067412	0.008015	0.178831	101	3	-0.047533
DGKQ	10	0.46037	0.39547	0.64168	1426	4	-0.014192	0.037646	0.046519	0.335355	315	4	-0.014192
DGKZ	10	0.062902	0.032595	0.161811	467	5	-0.12975	0.99286	0.99262	1	2260	0	-0.12975
DGUOK	10	0.6188	0.5782	0.804765	1669	3	-0.048693	0.55075	0.65747	0.942633	1600	2	-0.048693
DHCR7	10	0.23787	0.1861	0.441575	978	4	-0.050936	0.31066	0.40443	0.781606	1196	2	-0.050936
DHFRL1	9	0.040723	0.020004	0.115886	386	6	-0.24203	0.99262	0.99308	1	2258	0	-0.24203
DHODH	10	0.0085541	0.0025211	0.025463	230	6	-0.31604	0.92701	0.91559	1	2081	1	-0.31604
DHPS	10	0.051601	0.023734	0.131271	422	6	-0.16282	0.92266	0.91333	1	2077	1	-0.16282
DHRS11	10	0.086019	0.049665	0.202761	565	3	-0.089122	0.45848	0.56118	0.896301	1452	3	-0.089122
DHRS4	10	0.4901	0.43148	0.677709	1477	3	-0.042971	0.073087	0.12295	0.58776	479	3	-0.042971
DHRS4L2	10	0.94927	0.90068	0.969542	2156	1	0.081959	0.11011	0.17719	0.607196	650	5	0.081959
DLAT	10	0.6428	0.6069	0.822548	1709	3	-0.033483	0.54352	0.6562	0.942633	1584	2	-0.033483
DLD	10	0.70167	0.67015	0.859612	1807	3	-0.039754	0.2923	0.38101	0.767758	1139	2	-0.039754
DLG4	10	0.18759	0.13291	0.364531	847	5	-0.13776	0.57118	0.66902	0.942633	1639	3	-0.13776
DMPK	8	0.77084	0.71076	0.883474	1907	1	-0.021901	0.053612	0.10009	0.553595	396	2	-0.021901
DNASE1	10	0.1832	0.12736	0.353907	835	5	-0.063833	0.7895	0.82447	1	1904	2	-0.063833
DNPEP	10	0.47654	0.41952	0.669333	1455	2	0.065598	0.25512	0.34762	0.759284	1059	4	0.065598
DNTT	10	0.36946	0.31222	0.592075	1226	4	-0.12739	0.097509	0.16242	0.607196	600	4	-0.12739
DOK1	10	0.32385	0.25384	0.515002	1140	3	0.018349	0.32385	0.42282	0.798547	1227	3	0.018349
DOLPP1	10	0.062386	0.031282	0.157291	463	6	-0.14905	0.66356	0.73184	0.956699	1773	2	-0.14905
DPEP1	10	0.15956	0.10591	0.325404	753	4	-0.042146	0.31986	0.41803	0.794018	1220	3	-0.042146
DPH5	9	0.3389	0.29242	0.570825	1168	4	-0.12808	0.064272	0.11552	0.58776	440	2	-0.12808
DPP4	10	0.99046	0.96697	0.989152	2267	0	0.054113	0.58068	0.68005	0.945129	1660	3	0.054113
DPP6	10	0.99091	0.96755	0.989152	2271	0	0.1158	0.01486	0.018219	0.241656	172	5	0.1158
DRD1	10	0.76553	0.73454	0.894621	1902	2	-0.0058194	0.58375	0.68499	0.945129	1664	3	-0.0058194
DRD2	10	0.089414	0.052188	0.209383	580	3	0.16849	0.0076449	0.0089186	0.184981	112	7	0.16849
DRD3	10	0.18424	0.1282	0.355803	839	4	0.087211	0.14721	0.22652	0.646453	807	4	0.087211
DRD4	10	0.79325	0.74767	0.896663	1933	1	0.055073	0.29208	0.38101	0.767758	1138	2	0.055073
DRD5	10	0.76629	0.73566	0.894621	1903	2	0.10122	0.035896	0.043907	0.329016	310	5	0.10122
DSTN	10	0.0091253	0.002747	0.027312	234	4	-0.064137	0.69534	0.75587	0.969573	1807	2	-0.064137
DSTYK	10	0.83825	0.78619	0.914991	1991	2	0.023143	0.46528	0.56689	0.90075	1459	3	0.023143
DTYMK	10	0.0023802	0.00047949	0.00663	169	7	-0.23557	0.053792	0.076563	0.44835	397	2	-0.23557
DUSP10	10	0.64642	0.61077	0.824863	1717	2	0.078009	0.00065074	0.00065424	0.056289	27	4	0.078009
DUSP11	10	0.25474	0.2068	0.477526	1005	4	-0.063992	0.5401	0.65198	0.942633	1579	3	-0.063992
DUSP12	10	0.064274	0.034095	0.167824	470	4	0.031499	0.14044	0.22013	0.639299	782	3	0.031499
DUSP13	10	0.08461	0.048859	0.201975	559	4	-0.0098073	0.18228	0.25409	0.66629	881	3	-0.0098073
DUSP14	10	0.43851	0.37844	0.636131	1379	3	-0.028284	0.98619	0.98348	1	2226	0	-0.028284
DUSP15	10	0.075428	0.040983	0.180994	524	5	-0.17121	0.48007	0.58353	0.9122	1485	2	-0.17121
DUSP16	10	0.037868	0.016671	0.102999	376	5	-0.10689	0.1365	0.21294	0.639299	766	2	-0.10689
DUSP18	10	0.73309	0.71225	0.883474	1866	2	0.0013501	0.32096	0.41939	0.795316	1222	4	0.0013501
DUSP19	10	0.19955	0.14353	0.382802	870	4	-0.070476	0.67655	0.74088	0.96202	1789	2	-0.070476
DUSP2	10	0.023008	0.0091871	0.067751	311	6	-0.21162	0.079573	0.1399	0.607196	522	3	-0.21162
DUSP21	10	0.86877	0.82637	0.939627	2040	2	0.067115	0.063069	0.10466	0.555054	436	5	0.067115
DUSP22	10	0.48934	0.43148	0.677709	1475	2	0.00080708	0.27221	0.36699	0.767758	1093	2	0.00080708
DUSP23	10	0.64248	0.60412	0.821171	1707	3	-0.067853	0.40188	0.49642	0.84856	1355	2	-0.067853
DUSP27	10	0.99161	0.96998	0.990014	2276	0	0.062695	0.012355	0.015286	0.23565	149	4	0.062695
DUSP3	10	0.82374	0.77536	0.911986	1969	2	0.034465	0.34122	0.44206	0.805166	1263	4	0.034465
DUSP6	10	0.96146	0.91363	0.974255	2171	1	0.18255	0.0067353	0.008015	0.178831	100	7	0.18255
DUSP7	10	0.84051	0.78619	0.914991	1994	1	0.048659	0.11736	0.18114	0.607196	686	3	0.048659
DUSP8	10	0.075416	0.040983	0.180994	523	5	-0.14298	0.94114	0.92303	1	2107	1	-0.14298
DUT	10	0.00013524	1.4918e-05	0.000365	95	7	-0.23832	0.99317	0.99279	1	2261	0	-0.23832
DYRK1A	10	0.94583	0.89818	0.968649	2153	1	0.13451	0.0099202	0.012955	0.222992	133	7	0.13451
DYRK1B	10	0.52875	0.46852	0.709505	1534	3	0.047017	0.0060875	0.007755	0.178831	93	4	0.047017
DYRK2	10	0.21917	0.164	0.413216	920	4	-0.00045146	0.30437	0.39159	0.767758	1177	4	-0.00045146
DYRK3	10	0.17966	0.12403	0.350503	824	3	-0.078351	0.72909	0.77459	0.976327	1841	1	-0.078351
DYRK4	10	0.23131	0.17403	0.423776	952	5	-0.075532	0.11291	0.17794	0.607196	667	3	-0.075532
EARS2	9	0.060735	0.033763	0.16723	455	4	-0.034908	0.055196	0.094034	0.542036	406	2	-0.034908
ECE1	10	0.69728	0.66728	0.859612	1799	2	0.021386	0.46269	0.56379	0.897047	1455	3	0.021386
EDA	10	0.41162	0.35525	0.621182	1315	4	-0.019888	0.56121	0.66323	0.942633	1622	2	-0.019888
EEA1	10	0.98498	0.94915	0.986968	2233	1	-0.033786	0.57152	0.67185	0.942633	1641	3	-0.033786
EEF2	10	2.6025e-09	2.1311e-06	5.9e-05	11	7	-0.63502	0.67192	0.73819	0.961685	1780	1	-0.63502
EEF2K	10	0.40708	0.34944	0.621069	1304	3	0.091209	0.049219	0.073708	0.44835	380	5	0.091209
EFNB2	10	0.19384	0.13767	0.372747	858	5	-0.12007	0.37262	0.46787	0.831356	1304	3	-0.12007
EFTUD1	10	0.0017815	0.00030048	0.004474	157	7	-0.2643	0.39003	0.48371	0.835441	1336	3	-0.2643
EGFR	10	3.8789e-05	2.1311e-06	5.9e-05	78	9	-0.46036	0.99951	0.99986	1	2305	0	-0.46036
EGLN1	10	0.023289	0.0093533	0.068326	316	7	-0.21875	0.79035	0.82448	1	1907	1	-0.21875
EGLN2	10	0.17709	0.12106	0.345863	814	4	-0.019986	0.79015	0.82448	1	1906	1	-0.019986
EGLN3	10	0.12455	0.072536	0.254917	661	4	0.038329	0.41109	0.51017	0.854444	1380	3	0.038329
EHHADH	10	0.0016093	0.00025786	0.003967	152	8	-0.23121	0.99979	0.99996	1	2307	0	-0.23121
EIF2AK1	10	0.66217	0.62709	0.837687	1737	3	0.016908	0.096994	0.16138	0.607196	597	4	0.016908
EIF2AK2	10	0.98941	0.96308	0.989152	2260	0	-0.024262	0.63616	0.71281	0.945129	1749	1	-0.024262
EIF2AK3	10	0.96888	0.91848	0.974255	2189	1	0.095059	0.14518	0.22264	0.639299	803	5	0.095059
EIF2AK4	10	0.89482	0.85626	0.949897	2091	2	0.068578	0.37504	0.46915	0.831356	1307	3	0.068578
ELANE	10	0.44975	0.3892	0.64168	1406	4	-0.068659	0.71801	0.7667	0.973248	1830	2	-0.068659
ELOVL4	10	0.60664	0.55681	0.78582	1646	3	0.093463	0.031219	0.040181	0.328297	278	5	0.093463
ELSPBP1	10	0.11314	0.064633	0.234966	640	5	-0.13029	0.13901	0.21559	0.639299	778	1	-0.13029
EN2	10	0.26173	0.21281	0.484203	1016	2	-0.03746	0.02732	0.035208	0.317493	251	3	-0.03746
ENO3	10	0.068742	0.036827	0.173177	489	5	-0.087187	0.1137	0.17794	0.607196	671	3	-0.087187
ENOPH1	9	0.78616	0.72822	0.89081	1923	1	0.12284	0.039179	0.048143	0.338899	333	5	0.12284
ENPEP	10	0.51226	0.45015	0.693887	1505	2	0.14015	0.0057859	0.0074481	0.178831	89	7	0.14015
ENPP1	10	0.60107	0.55407	0.785249	1633	2	0.063368	0.055038	0.097461	0.549744	404	4	0.063368
ENPP2	10	0.86716	0.82405	0.939627	2034	1	0.18055	0.021723	0.026526	0.285272	216	6	0.18055
ENPP3	10	0.59348	0.54337	0.778207	1617	2	0.079375	0.12277	0.18709	0.61384	709	5	0.079375
EPHA1	10	0.81843	0.76982	0.911005	1960	1	-0.038775	0.808	0.84514	1	1934	2	-0.038775
EPHA10	10	0.067687	0.036823	0.173177	484	6	-0.22137	0.0087887	0.011348	0.217863	121	2	-0.22137
EPHA2	10	0.9608	0.91276	0.974255	2170	1	0.044332	0.076589	0.13679	0.607196	503	4	0.044332
EPHA3	10	0.60548	0.55539	0.785249	1644	2	0.098207	0.28746	0.37745	0.767758	1131	4	0.098207
EPHA4	10	0.37095	0.31359	0.59226	1229	3	-0.048129	0.84034	0.87963	1	1987	2	-0.048129
EPHA5	10	0.94427	0.89725	0.968546	2151	1	0.14861	0.015318	0.018513	0.241656	176	6	0.14861
EPHA6	10	0.75043	0.72411	0.888955	1885	2	0.088679	0.05494	0.087999	0.509778	403	5	0.088679
EPHA7	10	0.93936	0.89562	0.968039	2142	1	0.016162	0.15252	0.23177	0.65316	816	4	0.016162
EPHA8	10	0.4257	0.36367	0.621182	1349	3	0.058872	0.18689	0.26443	0.679924	893	4	0.058872
EPHB1	10	0.40069	0.34401	0.615191	1297	3	0.0045412	0.43309	0.53786	0.884247	1409	2	0.0045412
EPHB2	10	0.15063	0.10329	0.325404	729	4	-0.012721	0.16723	0.2425	0.661953	848	2	-0.012721
EPHB3	10	0.23648	0.18531	0.441575	972	5	-0.033872	0.44696	0.55143	0.893288	1429	3	-0.033872
EPHB4	10	0.29675	0.23729	0.498558	1086	3	-0.066761	0.63895	0.71757	0.949274	1753	2	-0.066761
EPHB6	10	0.65563	0.62295	0.837687	1726	2	0.027486	0.028936	0.035809	0.317493	262	3	0.027486
EPHX2	10	0.81554	0.76855	0.910429	1957	2	0.12134	0.0258	0.031985	0.308468	239	5	0.12134
EPM2A	10	0.75172	0.72411	0.888955	1888	2	0.11658	0.1274	0.1933	0.618505	723	5	0.11658
EPN1	10	0.62494	0.58949	0.812723	1678	2	0.011161	0.52338	0.63239	0.942633	1549	2	0.011161
EPOR	10	0.060228	0.030127	0.154834	452	5	-0.14812	0.55847	0.66322	0.942633	1618	3	-0.14812
EPRS	10	0.0047623	0.0012382	0.014526	199	6	-0.24115	0.02612	0.032765	0.308468	242	3	-0.24115
EPS8L1	10	0.0057172	0.0015578	0.017315	209	7	-0.26344	0.86407	0.89022	1	2007	1	-0.26344
EPX	10	0.054293	0.02566	0.138949	431	6	-0.14627	0.79271	0.83036	1	1909	2	-0.14627
ERBB2	10	0.17679	0.12106	0.345863	811	4	-0.045165	0.98415	0.98017	1	2216	0	-0.045165
ERBB3	10	0.6012	0.55407	0.785249	1634	3	-0.029156	0.86941	0.89099	1	2016	1	-0.029156
ERBB4	10	0.6812	0.64985	0.850958	1772	2	0.017606	0.60731	0.70748	0.945129	1706	3	0.017606
ERN1	10	0.12691	0.074475	0.26055	665	4	-0.0095416	0.027895	0.035566	0.317493	256	3	-0.0095416
ERN2	10	0.06043	0.030609	0.154932	453	5	-0.13319	0.044765	0.059297	0.380518	362	1	-0.13319
ERO1LB	10	0.44312	0.38605	0.64168	1389	2	0.030555	0.71216	0.76405	0.970944	1827	2	0.030555
ESD	10	0.86744	0.82405	0.939627	2035	2	-0.025146	0.95786	0.94037	1	2141	1	-0.025146
ESRRG	10	0.87438	0.83247	0.941947	2050	2	0.03391	0.51208	0.62573	0.940219	1533	3	0.03391
ETFDH	10	0.45439	0.39085	0.64168	1413	2	0.096874	0.096661	0.16138	0.607196	596	5	0.096874
ETNK1	10	0.72127	0.69088	0.868466	1846	1	-0.036335	0.01948	0.024053	0.272615	200	3	-0.036335
ETNK2	10	0.074052	0.040693	0.180764	519	6	-0.13325	0.63524	0.71281	0.945129	1747	2	-0.13325
EXTL2	10	0.65034	0.61217	0.824863	1721	3	0.059325	0.031773	0.040186	0.328297	283	4	0.059325
F10	10	0.80057	0.75407	0.900718	1940	1	0.0083314	0.20673	0.27976	0.686969	939	3	0.0083314
F11	10	0.2169	0.16218	0.409497	913	4	-0.046376	0.18984	0.2675	0.679924	900	4	-0.046376
F13A1	10	0.52876	0.46852	0.709505	1535	3	-0.013542	0.83434	0.87161	1	1977	2	-0.013542
F2	10	0.42386	0.36367	0.621182	1346	4	-0.067189	0.9717	0.95796	1	2170	0	-0.067189
F2R	9	0.35999	0.3126	0.59226	1206	3	-0.1051	0.03877	0.047436	0.335355	330	3	-0.1051
F3	10	0.70399	0.67494	0.86386	1812	2	0.099263	0.018953	0.023205	0.272615	195	5	0.099263
F5	10	0.71313	0.68729	0.868466	1833	3	-0.097543	0.94607	0.92703	1	2115	1	-0.097543
F7	9	0.8484	0.80558	0.932882	2004	2	0.052272	0.046408	0.064842	0.413815	367	4	0.052272
F9	10	0.57444	0.52672	0.76618	1591	2	0.052293	0.36157	0.45658	0.82092	1288	3	0.052293
FAAH	10	0.076274	0.042074	0.184238	527	5	-0.12125	0.87361	0.891	1	2021	1	-0.12125
FABP6	10	0.2268	0.17236	0.423776	936	5	-0.091898	0.56296	0.66469	0.942633	1626	1	-0.091898
FADS1	10	0.49898	0.43968	0.686412	1487	3	-0.038228	0.11324	0.17794	0.607196	669	1	-0.038228
FADS2	10	0.5539	0.50364	0.748532	1562	3	0.084092	0.0074413	0.0085392	0.180333	110	5	0.084092
FAH	10	0.59403	0.54337	0.778207	1619	3	-0.0048575	0.79418	0.83146	1	1912	2	-0.0048575
FARS2	10	0.071377	0.038894	0.178687	503	6	-0.16639	0.51809	0.63112	0.942633	1545	3	-0.16639
FARSA	10	2.6325e-08	2.1311e-06	5.9e-05	19	8	-0.64809	0.0055186	0.0071498	0.178831	83	1	-0.64809
FARSB	10	1.1296e-08	2.1311e-06	5.9e-05	14	6	-0.50568	0.82718	0.85944	1	1961	2	-0.50568
FASTK	10	0.38595	0.3242	0.59629	1263	2	-0.0063093	0.2329	0.30229	0.69952	1004	4	-0.0063093
FBP1	10	0.011907	0.0038509	0.03564	254	4	-0.11098	0.29757	0.38642	0.767758	1150	2	-0.11098
FBP2	10	0.47148	0.41826	0.669333	1445	2	-0.010427	0.3137	0.40706	0.783566	1203	2	-0.010427
FCER1A	10	0.69111	0.65813	0.853622	1788	3	0.070473	0.50954	0.62194	0.940219	1526	3	0.070473
FCER1G	9	0.92248	0.86527	0.957155	2132	1	0.12379	0.070985	0.13167	0.607196	470	5	0.12379
FCGR1B	7	0.06883	0.037151	0.174347	491	4	-0.27927	0.90716	0.87774	1	2062	1	-0.27927
FCGR3A	9	0.42799	0.35277	0.621182	1355	1	-0.05589	0.48498	0.59723	0.921236	1494	2	-0.05589
FCGR3B	9	0.2538	0.19211	0.450315	1003	4	-0.095441	0.95898	0.94143	1	2145	0	-0.095441
FCRL2	10	0.13188	0.088207	0.296979	688	5	-0.1025	0.5993	0.70539	0.945129	1685	3	-0.1025
FDX1	10	0.0026783	0.00062014	0.008376	173	8	-0.28443	0.98285	0.97864	1	2212	0	-0.28443
FDXR	10	0.16474	0.10872	0.325463	776	4	-0.1171	0.40182	0.49642	0.84856	1354	3	-0.1171
FECH	10	0.00051197	7.4588e-05	0.001468	118	7	-0.33637	0.99811	0.9987	1	2290	0	-0.33637
FER	10	0.97414	0.92872	0.980641	2200	1	0.11117	0.13583	0.21032	0.637013	761	5	0.11117
FES	10	0.98862	0.96026	0.987904	2257	0	0.045685	0.36542	0.46295	0.826626	1297	2	0.045685
FFAR1	10	0.00026603	3.6228e-05	0.000794	105	7	-0.3532	0.18159	0.25409	0.66629	879	2	-0.3532
FGA	10	0.88782	0.84748	0.948299	2072	2	0.089244	0.03709	0.046259	0.335355	311	5	0.089244
FGB	10	0.32902	0.25539	0.515002	1147	2	0.064473	0.078175	0.13737	0.607196	512	5	0.064473
FGF4	10	0.0031836	0.00076506	0.010156	175	6	-0.27979	0.89519	0.89823	1	2048	1	-0.27979
FGFR1	10	0.23135	0.17403	0.423776	953	4	-0.064399	0.11066	0.17794	0.607196	655	4	-0.064399
FGFR2	10	0.96269	0.91521	0.974255	2175	1	0.10359	0.037917	0.046732	0.335355	317	6	0.10359
FGFR3	10	0.035999	0.015968	0.100011	368	5	-0.13848	0.93054	0.91641	1	2087	1	-0.13848
FGFR4	10	0.70475	0.67495	0.86386	1815	1	0.12589	0.028855	0.035809	0.317493	261	5	0.12589
FGG	10	0.99654	0.98964	1	2299	0	0.096944	0.048664	0.072851	0.44655	376	5	0.096944
FGGY	10	0.84362	0.79024	0.918318	1997	1	0.09024	0.10471	0.17071	0.607196	625	5	0.09024
FGR	10	0.033658	0.014971	0.097415	357	6	-0.1687	0.88225	0.89408	1	2030	1	-0.1687
FLT1	10	0.48314	0.42598	0.673635	1465	3	0.008315	0.24673	0.32879	0.730897	1041	4	0.008315
FLT3	10	0.74026	0.71575	0.883474	1879	2	0.026891	0.25582	0.34908	0.759284	1061	4	0.026891
FLT3LG	10	0.12262	0.071981	0.254917	655	5	-0.1293	0.98937	0.98748	1	2240	0	-0.1293
FLT4	10	0.19735	0.14085	0.377374	866	3	0.080188	0.0047472	0.0063783	0.178831	73	4	0.080188
FN3K	10	0.71031	0.68728	0.868466	1825	1	0.034344	0.10862	0.17643	0.607196	642	4	0.034344
FN3KRP	10	0.065392	0.035105	0.171343	475	6	-0.21355	0.76518	0.79591	0.983461	1876	1	-0.21355
FNTA	5	0.00014377	6.3932e-06	0.000165	96	5	-0.45743	0.99984	0.99999	1	2310	0	-0.45743
FNTB	6	0.0043505	0.001447	0.016317	192	5	-0.3117	0.97197	0.97759	1	2172	0	-0.3117
FOLH1	10	0.66575	0.63379	0.841869	1743	3	-0.030527	0.19319	0.2684	0.679924	910	3	-0.030527
FOLR2	10	0.83142	0.78186	0.914991	1981	2	0.026444	0.17709	0.25164	0.66629	867	3	0.026444
FOLR3	10	0.27134	0.22011	0.49063	1032	4	-0.013997	0.038949	0.049656	0.346134	332	4	-0.013997
FPGS	10	0.89103	0.84951	0.948299	2080	1	-0.0014782	0.77607	0.80567	0.989657	1891	2	-0.0014782
FPR1	10	0.46641	0.39694	0.64168	1437	4	0.043909	0.10886	0.17644	0.607196	645	4	0.043909
FRK	10	0.1533	0.10519	0.325404	737	5	-0.13606	0.39514	0.48902	0.840848	1344	3	-0.13606
FSHR	10	0.95229	0.90331	0.970579	2160	1	0.1675	0.0046501	0.0061524	0.178831	70	7	0.1675
FST	10	0.90606	0.86995	0.957404	2107	2	-0.016875	0.56664	0.66777	0.942633	1632	2	-0.016875
FTCD	10	0.0061456	0.0016729	0.01816	213	2	0.0035353	0.536	0.64322	0.942633	1573	3	0.0035353
FTH1	10	0.68691	0.65686	0.853622	1781	3	0.063066	0.011803	0.014834	0.234647	146	5	0.063066
FTL	9	0.54	0.49076	0.735026	1548	3	-0.029484	0.12275	0.19154	0.618505	708	1	-0.029484
FUK	10	0.14988	0.10205	0.325404	728	5	-0.082532	0.031082	0.040181	0.328297	277	3	-0.082532
FXYD2	8	0.15877	0.1157	0.340224	751	3	-0.022424	0.23766	0.31022	0.704446	1018	3	-0.022424
FYN	10	0.40859	0.35233	0.621182	1309	4	-0.063104	0.32642	0.43185	0.805166	1235	3	-0.063104
G6PC	10	0.38622	0.32543	0.597137	1264	3	-0.039545	0.52552	0.63667	0.942633	1552	3	-0.039545
G6PC2	10	0.59105	0.53717	0.773133	1614	2	0.038702	0.091296	0.1544	0.607196	566	4	0.038702
G6PC3	10	0.62396	0.58816	0.812723	1677	3	0.062067	0.22285	0.2967	0.698321	977	3	0.062067
GAA	10	0.97687	0.93312	0.982606	2206	1	0.086022	0.066945	0.1194	0.58776	449	3	0.086022
GABBR1	10	0.79522	0.75157	0.899946	1936	1	0.047856	0.63134	0.71281	0.945129	1742	2	0.047856
GABBR2	10	0.0057541	0.0015877	0.017562	210	7	-0.26605	0.44239	0.54433	0.886104	1423	2	-0.26605
GABRA1	10	0.44896	0.3892	0.64168	1404	4	0.00027935	0.54392	0.6562	0.942633	1586	1	0.00027935
GABRA2	10	0.52337	0.46049	0.700084	1526	3	0.047767	0.04407	0.058543	0.380518	357	4	0.047767
GABRA3	10	0.6758	0.64604	0.847886	1765	1	0.054592	0.16371	0.23924	0.657701	838	3	0.054592
GABRA4	10	0.823	0.77392	0.911986	1967	2	0.027663	0.038761	0.049068	0.343359	329	4	0.027663
GABRA5	10	0.11654	0.06708	0.242343	644	2	0.10426	0.04485	0.059297	0.380518	363	5	0.10426
GABRA6	10	0.75105	0.72411	0.888955	1886	2	0.0018577	0.12344	0.19004	0.61832	711	3	0.0018577
GABRB1	10	0.92067	0.88188	0.962235	2126	1	0.086159	0.27275	0.36699	0.767758	1095	4	0.086159
GABRB2	10	0.23641	0.18531	0.441575	971	4	-0.015648	0.26975	0.36579	0.767758	1091	3	-0.015648
GABRB3	10	0.38465	0.32286	0.595234	1257	3	0.0051269	0.13865	0.21558	0.639299	776	3	0.0051269
GABRD	10	0.49534	0.43279	0.677931	1481	2	0.082546	0.25713	0.34908	0.759284	1067	4	0.082546
GABRE	10	0.85761	0.81566	0.939196	2014	1	0.1562	0.0058714	0.0075291	0.178831	91	6	0.1562
GABRG1	10	0.62519	0.59091	0.812723	1680	3	0.12587	0.11744	0.18114	0.607196	687	5	0.12587
GABRG2	10	0.35257	0.29462	0.573681	1195	4	0.025582	0.074801	0.124	0.587866	493	4	0.025582
GABRG3	10	0.58982	0.53243	0.767268	1610	3	0.13895	0.0061328	0.0077593	0.178831	94	6	0.13895
GABRP	10	0.069512	0.037744	0.176415	496	6	-0.15237	0.51698	0.6272	0.941211	1543	2	-0.15237
GABRQ	10	0.99875	0.99716	1	2309	0	0.17698	0.0014488	0.002406	0.135505	39	8	0.17698
GABRR1	10	0.29836	0.23827	0.498558	1092	3	0.11815	0.02811	0.035566	0.317493	257	4	0.11815
GABRR2	10	0.23516	0.18108	0.434096	966	3	0.01836	0.41042	0.51016	0.854444	1376	3	0.01836
GABRR3	10	0.73186	0.71118	0.883474	1864	2	0.019187	0.071134	0.12233	0.58776	471	3	0.019187
GAD1	10	0.73683	0.71575	0.883474	1874	2	0.021014	0.43874	0.54432	0.886104	1419	2	0.021014
GAD2	10	0.022689	0.0091828	0.067751	309	7	-0.18657	0.21001	0.28177	0.686969	947	2	-0.18657
GADL1	10	0.19532	0.14084	0.377374	860	5	-0.084921	0.16183	0.23764	0.657196	837	4	-0.084921
GAK	10	0.69512	0.66518	0.859612	1793	3	0.10342	0.054741	0.087994	0.509778	401	5	0.10342
GALE	10	0.38675	0.3271	0.598776	1266	3	-0.010876	0.33164	0.4373	0.805166	1244	3	-0.010876
GALK1	10	0.67417	0.64604	0.847886	1762	3	0.0091438	0.20198	0.27668	0.686969	930	4	0.0091438
GALK2	10	0.68904	0.65813	0.853622	1785	2	-0.10462	0.63983	0.71881	0.949828	1755	2	-0.10462
GALM	10	0.98691	0.95646	0.987053	2250	0	0.025322	0.30871	0.39429	0.767758	1188	3	0.025322
GALNT1	10	0.48068	0.42459	0.673635	1460	3	0.14911	0.033013	0.041481	0.328297	291	5	0.14911
GAPDH	10	1.2447e-09	2.1311e-06	5.9e-05	10	10	-0.62699	1	1	1	2319	0	-0.62699
GAPDHS	10	0.39843	0.33928	0.608143	1294	4	0.029104	0.38463	0.47756	0.834749	1325	3	0.029104
GARS	10	0.028158	0.011885	0.081778	334	6	-0.20858	0.099161	0.16428	0.607196	603	2	-0.20858
GART	10	0.16095	0.10667	0.325404	757	4	-0.077569	0.43373	0.53894	0.884781	1410	3	-0.077569
GATM	10	0.4154	0.35773	0.621182	1327	4	-0.087604	0.33585	0.43969	0.805166	1251	3	-0.087604
GBA	10	0.42636	0.36367	0.621182	1351	4	-0.00086286	0.3372	0.4397	0.805166	1255	4	-0.00086286
GCA	10	0.30213	0.23946	0.498558	1102	4	-0.11966	0.81116	0.84514	1	1940	1	-0.11966
GCAT	10	0.73211	0.71118	0.883474	1865	2	-0.024364	0.43473	0.54027	0.885081	1414	3	-0.024364
GCDH	10	0.63862	0.60023	0.81779	1703	2	0.13526	0.026355	0.032927	0.308468	246	6	0.13526
GCGR	10	0.055427	0.026329	0.140929	436	4	-0.070083	0.092423	0.15724	0.607196	574	2	-0.070083
GCH1	10	0.058989	0.029287	0.151885	448	3	0.10224	0.068808	0.1194	0.58776	461	5	0.10224
GCK	10	0.014428	0.0048908	0.042393	268	7	-0.23255	0.97695	0.97109	1	2184	0	-0.23255
GCSH	10	0.00030008	3.6228e-05	0.000794	106	9	-0.39514	0.99981	0.99997	1	2308	0	-0.39514
GDI1	10	0.89345	0.85625	0.949897	2086	1	0.12323	0.0099949	0.012959	0.222992	135	5	0.12323
GFER	10	2.327e-05	2.1311e-06	5.9e-05	72	9	-0.42948	0.38569	0.47871	0.835441	1327	1	-0.42948
GGCX	10	0.066301	0.035395	0.172014	479	6	-0.12513	0.398	0.49275	0.844151	1350	1	-0.12513
GGPS1	10	0.010159	0.0031178	0.030177	240	7	-0.19346	0.6112	0.70748	0.945129	1716	2	-0.19346
GHRHR	10	0.39466	0.33543	0.603106	1285	4	-0.03807	0.62864	0.71281	0.945129	1733	2	-0.03807
GIT1	10	0.3753	0.3198	0.595234	1242	4	0.046228	0.13397	0.20793	0.635559	752	5	0.046228
GIT2	10	0.78407	0.74119	0.894895	1922	2	0.007422	0.057663	0.099779	0.553215	418	1	0.007422
GK	10	0.68583	0.65686	0.853622	1778	3	0.021234	0.48495	0.58906	0.915305	1493	2	0.021234
GK2	10	0.64272	0.6069	0.822548	1708	2	0.069119	0.13797	0.21419	0.639299	773	5	0.069119
GK5	10	0.86083	0.8193	0.939196	2022	1	0.043325	0.20631	0.27976	0.686969	938	3	0.043325
GKAP1	10	0.31123	0.24058	0.498997	1119	4	-0.086561	0.3367	0.4397	0.805166	1252	1	-0.086561
GLA	10	0.76092	0.73106	0.891482	1898	2	0.047411	0.25317	0.33724	0.741155	1056	3	0.047411
GLDC	10	0.51941	0.45579	0.697495	1521	2	-0.044179	0.95769	0.94036	1	2140	1	-0.044179
GLIPR2	10	0.67608	0.64604	0.847886	1766	3	0.014096	0.48264	0.58905	0.915305	1487	3	0.014096
GLP1R	10	0.37505	0.3198	0.595234	1241	2	-0.015336	0.26649	0.3646	0.767758	1085	3	-0.015336
GLP2R	10	0.3967	0.33797	0.606258	1291	2	-0.026993	0.80946	0.84514	1	1937	2	-0.026993
GLRA1	10	0.37082	0.31359	0.59226	1228	4	0.00097291	0.11983	0.18529	0.610409	695	1	0.00097291
GLRA2	10	0.99225	0.97419	0.992563	2280	0	0.12554	0.015309	0.018513	0.241656	175	5	0.12554
GLRA3	10	0.69648	0.66728	0.859612	1798	3	-0.0089282	0.53787	0.64603	0.942633	1576	3	-0.0089282
GLRB	10	0.5478	0.49507	0.738161	1555	3	-0.029677	0.4465	0.55143	0.893288	1428	3	-0.029677
GLRX	9	0.038378	0.018581	0.109475	377	5	-0.12425	0.21438	0.28946	0.694546	960	1	-0.12425
GLRX2	10	0.26147	0.21281	0.484203	1015	1	0.097885	0.099744	0.16492	0.607196	605	5	0.097885
GLS	10	0.42748	0.36367	0.621182	1354	3	0.05698	0.13063	0.20327	0.630449	735	5	0.05698
GLS2	10	0.23218	0.17403	0.423776	955	4	-0.093701	0.76474	0.79591	0.983461	1875	2	-0.093701
GLT6D1	9	0.95771	0.89571	0.968039	2166	1	0.13925	0.076455	0.13743	0.607196	501	5	0.13925
GLTP	10	0.11953	0.069944	0.250355	647	4	-0.085839	0.0051107	0.0066681	0.178831	76	2	-0.085839
GLUD1	10	0.99901	0.99801	1	2311	0	0.15759	0.0088797	0.011536	0.218341	122	7	0.15759
GLUD2	10	0.99496	0.98433	0.998616	2287	0	0.14553	0.013205	0.016514	0.23565	157	6	0.14553
GLUL	10	0.15358	0.10519	0.325404	738	4	-0.065502	0.3967	0.49152	0.843915	1347	2	-0.065502
GLYAT	10	0.87695	0.83469	0.943086	2056	2	0.046537	0.20534	0.27976	0.686969	935	2	0.046537
GLYATL1	10	0.7405	0.71575	0.883474	1880	2	0.048789	0.48427	0.58906	0.915305	1490	2	0.048789
GLYATL2	10	0.1954	0.14084	0.377374	861	5	-0.054161	0.41719	0.51711	0.863582	1386	3	-0.054161
GM2A	10	0.73892	0.71575	0.883474	1877	1	0.00086722	0.27864	0.37084	0.767758	1110	4	0.00086722
GMDS	10	0.51627	0.45447	0.695938	1512	2	0.034789	0.15499	0.23253	0.65316	823	2	0.034789
GMPR	10	0.12547	0.073162	0.256343	663	3	0.053853	0.24889	0.32879	0.730897	1045	4	0.053853
GNAT1	10	0.01137	0.0035823	0.033556	248	7	-0.18392	0.99568	0.99595	1	2274	0	-0.18392
GNB1	10	0.3273	0.25539	0.515002	1145	1	0.26918	0.000171	0.00020245	0.029394	15	8	0.26918
GNE	10	0.020235	0.007934	0.062056	297	7	-0.17894	0.88832	0.89665	1	2036	1	-0.17894
GNG2	10	0.1103	0.063146	0.232117	630	4	0.001998	0.67459	0.73938	0.961685	1785	2	0.001998
GNGT1	10	0.30446	0.23946	0.498558	1106	3	-0.11052	0.071938	0.12294	0.58776	476	3	-0.11052
GNLY	9	0.1315	0.091119	0.300239	683	4	-0.11944	0.04667	0.065226	0.415123	368	3	-0.11944
GNMT	10	0.18226	0.12667	0.353669	832	5	-0.12971	0.98449	0.98094	1	2219	0	-0.12971
GNPDA1	10	0.61069	0.56426	0.792495	1653	2	-0.062159	0.67953	0.74248	0.963179	1790	2	-0.062159
GNRHR	10	0.041168	0.018091	0.108872	387	6	-0.16413	0.47918	0.58232	0.910934	1484	2	-0.16413
GOT1	10	0.08705	0.050117	0.202824	572	5	-0.074241	0.082612	0.14365	0.607196	534	2	-0.074241
GOT2	10	0.11302	0.064629	0.234966	639	5	-0.14804	0.1253	0.1933	0.618505	718	2	-0.14804
GP1BA	10	0.8975	0.8609	0.954139	2093	2	-0.023606	0.57393	0.67186	0.942633	1646	1	-0.023606
GP9	10	0.078004	0.043774	0.186945	538	2	0.10712	0.25079	0.33368	0.73753	1049	4	0.10712
GPD1	10	0.10792	0.061271	0.228462	624	4	-0.096172	0.60459	0.70642	0.945129	1700	2	-0.096172
GPR18	10	0.10128	0.058044	0.221787	608	4	-0.096883	0.25998	0.35842	0.767758	1075	3	-0.096883
GPRC5A	10	0.051482	0.023734	0.131271	421	6	-0.11411	0.055678	0.097827	0.549744	410	3	-0.11411
GPT2	10	0.31192	0.24058	0.498997	1120	4	-0.074285	0.97868	0.97364	1	2193	0	-0.074285
GPX1	10	0.57941	0.52802	0.766624	1598	2	0.071498	0.31011	0.40323	0.781606	1194	4	0.071498
GPX2	10	0.66269	0.62709	0.837687	1739	3	-0.046539	0.99718	0.99787	1	2283	0	-0.046539
GPX3	10	0.040393	0.017899	0.108279	385	5	-0.16464	0.70998	0.76404	0.970944	1822	2	-0.16464
GPX5	10	0.27354	0.2222	0.49063	1039	3	0.027713	0.069084	0.11987	0.58776	462	3	0.027713
GPX6	10	0.038911	0.017076	0.105221	378	5	-0.157	0.10963	0.17718	0.607196	648	2	-0.157
GPX7	10	0.13041	0.087244	0.296979	678	4	-0.039748	0.53232	0.64066	0.942633	1564	3	-0.039748
GPX8	10	0.2417	0.18941	0.444459	982	4	-0.21466	0.99188	0.99134	1	2253	0	-0.21466
GRIA1	10	0.24748	0.19769	0.461077	991	2	0.10731	0.1408	0.22013	0.639299	785	3	0.10731
GRIA2	10	0.48922	0.43021	0.677547	1474	3	0.069188	0.14216	0.22136	0.639299	791	5	0.069188
GRIA3	10	0.8767	0.83355	0.942254	2054	1	0.012838	0.093263	0.159	0.607196	578	3	0.012838
GRID1	10	0.90188	0.86687	0.957404	2098	2	0.05652	0.11791	0.18114	0.607196	689	4	0.05652
GRID2	10	0.82141	0.77238	0.911986	1965	1	-0.01206	0.086019	0.14992	0.607196	549	3	-0.01206
GRIK2	10	0.5093	0.45014	0.693887	1498	3	-0.012686	0.17265	0.24743	0.66629	857	4	-0.012686
GRIK3	10	0.50217	0.44466	0.692794	1489	2	0.10879	0.041341	0.0542	0.36389	346	6	0.10879
GRIK4	10	0.62979	0.59476	0.812723	1688	3	-0.08116	0.0068052	0.0080448	0.178831	104	4	-0.08116
GRIK5	10	0.61794	0.57656	0.80345	1667	3	-0.048673	0.10063	0.16614	0.607196	609	3	-0.048673
GRIN1	10	0.039816	0.01775	0.107939	382	6	-0.16393	0.20811	0.28176	0.686969	942	2	-0.16393
GRIN2C	10	0.45104	0.39084	0.64168	1409	3	0.020191	0.14796	0.22652	0.646453	809	4	0.020191
GRIN2D	10	0.34122	0.26856	0.534124	1173	4	-0.067286	0.22508	0.2967	0.698321	984	4	-0.067286
GRIN3A	10	0.30173	0.23946	0.498558	1099	4	-0.055487	0.019296	0.02367	0.272615	199	4	-0.055487
GRIN3B	10	0.05767	0.027877	0.146842	443	5	-0.096285	0.57316	0.67185	0.942633	1644	1	-0.096285
GRK1	10	0.53396	0.47557	0.714578	1543	3	-0.015319	0.57554	0.67481	0.942633	1647	3	-0.015319
GRK4	10	0.94018	0.89562	0.968039	2145	1	0.020532	0.31522	0.41016	0.783566	1210	4	0.020532
GRK5	10	0.73574	0.714	0.883474	1871	2	0.053215	0.30596	0.39159	0.767758	1182	4	0.053215
GRK6	10	0.11415	0.065588	0.237693	642	3	0.049796	0.28423	0.37497	0.767758	1125	4	0.049796
GRK7	10	0.50467	0.44617	0.692815	1492	2	-0.038542	0.79532	0.83259	1	1915	2	-0.038542
GRM2	10	0.38943	0.33109	0.603106	1271	4	-0.024767	0.37584	0.47034	0.831356	1309	1	-0.024767
GRM4	10	0.56135	0.51128	0.755059	1572	3	0.05158	0.32069	0.41803	0.794018	1221	4	0.05158
GRM7	10	0.88741	0.84748	0.948299	2071	2	0.1539	0.0027665	0.0046607	0.178831	54	7	0.1539
GRM8	10	0.37203	0.31516	0.592821	1231	4	0.0029802	0.067272	0.1194	0.58776	454	4	0.0029802
GSG2	10	0.082422	0.046004	0.192917	551	4	-0.07554	0.59572	0.70191	0.945129	1677	3	-0.07554
GSK3A	7	0.65946	0.5933	0.812723	1731	1	-0.11187	0.82939	0.80812	0.990112	1965	1	-0.11187
GSK3B	10	0.42246	0.36367	0.621182	1342	4	-0.055783	0.13316	0.20436	0.630449	748	3	-0.055783
GSR	10	0.77415	0.73788	0.894621	1911	1	0.01034	0.63318	0.71281	0.945129	1745	2	0.01034
GSS	10	0.010583	0.0032755	0.031442	242	6	-0.23075	0.4211	0.51969	0.86478	1391	3	-0.23075
GSTA2	9	0.052586	0.028665	0.150314	426	5	-0.15129	0.65069	0.70697	0.945129	1765	2	-0.15129
GSTA3	10	0.070659	0.038634	0.178687	499	6	-0.17252	0.75242	0.78962	0.981629	1861	1	-0.17252
GSTA4	10	0.9327	0.89043	0.967022	2138	1	0.040984	0.19395	0.2684	0.679924	914	4	0.040984
GSTA5	10	0.53061	0.47131	0.712333	1537	1	0.090255	0.37548	0.47034	0.831356	1308	3	0.090255
GSTK1	10	0.61221	0.56855	0.797553	1656	3	0.13682	0.020374	0.025055	0.279822	208	6	0.13682
GSTM4	10	0.16475	0.10872	0.325463	777	5	-0.11523	0.25523	0.34762	0.759284	1060	3	-0.11523
GSTO1	10	0.04789	0.021679	0.123435	410	6	-0.12906	0.98055	0.9774	1	2199	0	-0.12906
GSTO2	10	0.22614	0.16989	0.421644	934	4	-0.066666	0.99352	0.99294	1	2262	0	-0.066666
GSTT2	9	0.5159	0.45906	0.699279	1510	3	-0.11279	0.5761	0.65393	0.942633	1651	2	-0.11279
GUCA1A	10	0.34017	0.26615	0.530242	1171	2	0.025085	0.47399	0.57965	0.909203	1472	3	0.025085
GUCY2C	10	0.87456	0.83247	0.941947	2051	1	0.19038	0.026902	0.034406	0.317493	250	6	0.19038
GUCY2D	10	0.40814	0.35093	0.621182	1308	4	0.0363	0.01849	0.022476	0.271942	192	3	0.0363
GUCY2F	10	0.78082	0.74118	0.894895	1916	2	0.031843	0.18603	0.26443	0.679924	889	4	0.031843
GUK1	10	0.069087	0.036827	0.173177	494	6	-0.12999	0.14294	0.22136	0.639299	793	2	-0.12999
GUSB	10	0.0066611	0.001886	0.020097	218	5	-0.13654	0.42649	0.52805	0.874311	1400	3	-0.13654
GYG1	10	0.70925	0.68597	0.868466	1823	2	-0.032141	0.088284	0.15162	0.607196	558	4	-0.032141
GZMB	10	0.62593	0.59091	0.812723	1682	2	0.047153	0.018139	0.021786	0.264968	191	4	0.047153
H6PD	10	0.46863	0.40213	0.649162	1439	2	-0.021536	0.80635	0.84417	1	1930	2	-0.021536
HADH	10	0.22449	0.16899	0.42031	932	3	-0.040353	0.084884	0.14763	0.607196	543	3	-0.040353
HADHA	10	0.077512	0.043463	0.186945	535	6	-0.14456	0.83	0.865	1	1967	1	-0.14456
HAGH	10	0.071134	0.03889	0.178687	502	6	-0.11747	0.22382	0.2967	0.698321	981	2	-0.11747
HAL	10	0.3567	0.29722	0.575366	1202	2	0.0060447	0.12929	0.19895	0.629637	730	2	0.0060447
HAO1	10	0.25179	0.20249	0.468984	1001	4	-0.07636	0.57124	0.66902	0.942633	1640	2	-0.07636
HAO2	10	0.3497	0.28998	0.567497	1188	4	0.039114	0.095736	0.16008	0.607196	589	5	0.039114
HARS	10	0.0034799	0.00086309	0.011077	181	7	-0.31674	0.87399	0.891	1	2022	1	-0.31674
HBB	9	0.58072	0.53887	0.7751	1601	1	0.093863	0.21946	0.29302	0.698321	969	4	0.093863
HBG1	7	0.43365	0.38925	0.64168	1368	2	0.07838	0.01468	0.016535	0.23565	170	3	0.07838
HCK	10	0.25096	0.20249	0.468984	1000	3	-0.058733	0.24794	0.32879	0.730897	1043	3	-0.058733
HCN2	10	0.065223	0.034705	0.170082	474	5	-0.12588	0.50174	0.61151	0.933331	1517	2	-0.12588
HCRT	9	0.077693	0.041831	0.184238	537	4	-0.086121	0.073634	0.13462	0.607196	485	2	-0.086121
HDC	10	0.81919	0.77238	0.911986	1962	2	0.070143	0.03498	0.043387	0.328297	307	4	0.070143
HDHD1	10	0.18069	0.12493	0.351371	828	3	0.045539	0.31961	0.41803	0.794018	1219	4	0.045539
HEXB	10	0.32843	0.25539	0.515002	1146	4	-0.098667	0.18142	0.25409	0.66629	878	3	-0.098667
HGS	10	0.0021154	0.00040704	0.005801	163	7	-0.26127	0.66448	0.73184	0.956699	1775	2	-0.26127
HIBADH	10	0.25854	0.21096	0.483766	1011	4	-0.022453	0.18854	0.26545	0.679924	896	4	-0.022453
HIBCH	10	0.0082686	0.0024188	0.024752	228	7	-0.18197	0.77818	0.80689	0.989657	1894	2	-0.18197
HIF1AN	10	0.37225	0.31516	0.592821	1232	4	-0.087049	0.33711	0.4397	0.805166	1254	3	-0.087049
HINT1	9	0.47188	0.40664	0.654168	1446	3	-0.064787	0.56689	0.65392	0.942633	1633	2	-0.064787
HIPK1	9	0.21044	0.15784	0.403809	898	4	-0.055048	0.46925	0.58153	0.910301	1463	2	-0.055048
HIPK2	10	0.89424	0.85626	0.949897	2088	2	0.10274	0.014393	0.017537	0.241656	167	5	0.10274
HIPK3	10	0.56335	0.51615	0.759838	1577	2	0.040996	0.13868	0.21558	0.639299	777	4	0.040996
HIPK4	10	0.32359	0.25384	0.515002	1139	4	-0.022602	0.0098875	0.012955	0.222992	132	4	-0.022602
HK1	10	0.79225	0.74767	0.896663	1931	2	0.02351	0.40545	0.5014	0.849278	1364	2	0.02351
HK2	10	0.12799	0.086042	0.296979	667	5	-0.13822	0.95277	0.93413	1	2133	1	-0.13822
HK3	10	0.24462	0.18942	0.444459	989	4	-0.026616	0.21926	0.28972	0.694546	968	4	-0.026616
HLA-A	10	0.3741	0.31856	0.595234	1239	4	-0.018505	0.98805	0.98598	1	2233	0	-0.018505
HLA-B	10	0.29602	0.23558	0.498558	1083	4	-0.060127	0.25745	0.3504	0.760023	1068	4	-0.060127
HLA-DQA2	10	0.71192	0.68728	0.868466	1829	1	0.077742	0.23455	0.30357	0.69952	1008	4	0.077742
HLA-DQB1	10	0.99607	0.98829	1	2295	0	0.064406	0.24667	0.32879	0.730897	1040	2	0.064406
HLA-DRB1	10	0.3878	0.32966	0.60299	1269	1	0.22235	0.0052545	0.0069665	0.178831	79	6	0.22235
HLCS	10	0.44457	0.38747	0.64168	1394	3	-0.04527	0.31256	0.40443	0.781606	1200	4	-0.04527
HMGCL	9	0.34898	0.30568	0.58444	1187	2	0.018447	0.88237	0.87533	1	2032	1	0.018447
HMGCR	10	3.6361e-06	2.1311e-06	5.9e-05	53	8	-0.57333	0.05844	0.099783	0.553215	420	1	-0.57333
HMGCS1	10	4.7255e-07	2.1311e-06	5.9e-05	32	7	-0.83327	0.4854	0.59037	0.916738	1495	1	-0.83327
HMOX2	10	0.010849	0.0034246	0.032738	243	5	-0.16799	0.69953	0.75735	0.970398	1812	2	-0.16799
HNF4G	10	0.84805	0.80184	0.92948	2002	2	0.021148	0.096172	0.16069	0.607196	593	4	0.021148
HNMT	10	0.64733	0.61216	0.824863	1718	3	-0.097133	0.21056	0.28276	0.686969	949	4	-0.097133
HPD	10	0.054188	0.02566	0.138949	430	5	-0.12133	0.9254	0.91484	1	2080	1	-0.12133
HPGDS	10	0.43164	0.36665	0.622168	1360	1	0.14342	0.03846	0.047495	0.335355	328	6	0.14342
HPN	10	0.0016472	0.00028343	0.004275	154	7	-0.29992	0.38167	0.47629	0.834412	1320	2	-0.29992
HPRT1	10	0.59131	0.53717	0.773133	1615	2	0.11594	0.074124	0.12347	0.58776	488	5	0.11594
HPX	10	0.44962	0.3892	0.64168	1405	3	0.11501	0.015263	0.018513	0.241656	174	5	0.11501
HRH1	10	0.58241	0.52937	0.767268	1602	2	0.056159	0.33029	0.4373	0.805166	1241	3	0.056159
HRH2	10	0.16342	0.108	0.325404	771	5	-0.11484	0.16857	0.24572	0.666076	849	3	-0.11484
HRH3	10	0.054725	0.026061	0.140463	434	3	-0.040421	0.21198	0.28277	0.686969	953	2	-0.040421
HRH4	9	0.99648	0.99073	1	2298	0	0.026688	0.60123	0.66999	0.942633	1693	2	0.026688
HRSP12	10	0.019837	0.0075248	0.059055	296	7	-0.17424	0.72594	0.77459	0.976327	1836	2	-0.17424
HS3ST1	10	0.54755	0.49507	0.738161	1553	3	-0.070149	0.12784	0.19474	0.622244	724	4	-0.070149
HS3ST3A1	10	0.44194	0.38151	0.638051	1386	4	-0.0724	0.97655	0.97108	1	2182	0	-0.0724
HSD11B2	10	0.12929	0.08724	0.296979	673	4	0.02163	0.19125	0.26839	0.679924	904	2	0.02163
HSD17B10	10	0.2287	0.17319	0.423776	941	3	-0.027973	0.42136	0.51969	0.86478	1392	3	-0.027973
HSD17B11	10	0.54882	0.49507	0.738161	1557	2	-0.021709	0.47791	0.58096	0.910301	1483	3	-0.021709
HSD17B6	10	0.78776	0.74369	0.896299	1926	2	-0.089525	0.13428	0.20793	0.635559	754	3	-0.089525
HSD17B7	10	0.00015373	1.918e-05	0.000459	97	7	-0.2367	0.61604	0.70966	0.945129	1721	2	-0.2367
HSD17B8	10	0.88809	0.84749	0.948299	2073	1	0.077081	0.25759	0.3504	0.760023	1069	4	0.077081
HSPA5	10	7.2901e-10	2.1311e-06	5.9e-05	9	10	-0.86394	0.99998	1	1	2316	0	-0.86394
HSPB8	10	0.63207	0.59476	0.812723	1694	2	0.033562	0.28009	0.3723	0.767758	1113	4	0.033562
HSPG2	10	0.51655	0.45447	0.695938	1514	2	-0.050829	0.081723	0.14192	0.607196	530	3	-0.050829
HTR1A	10	0.0035567	0.00088866	0.011343	182	6	-0.22708	0.19226	0.26839	0.679924	907	3	-0.22708
HTR1B	10	0.081032	0.045641	0.192917	547	6	-0.17989	0.013239	0.016514	0.23565	159	2	-0.17989
HTR1D	10	0.84168	0.78874	0.917502	1995	1	0.11604	0.28538	0.37618	0.767758	1129	4	0.11604
HTR1E	10	0.31	0.24058	0.498997	1117	4	-0.044842	0.23677	0.30486	0.69952	1016	3	-0.044842
HTR1F	10	0.97115	0.92374	0.978498	2194	1	0.052531	0.47563	0.57965	0.909203	1476	2	0.052531
HTR2A	10	0.091731	0.053173	0.212233	583	5	-0.043593	0.49924	0.60909	0.933331	1511	3	-0.043593
HTR2B	10	0.75142	0.72411	0.888955	1887	2	0.057237	0.84301	0.87963	1	1991	2	0.057237
HTR2C	10	0.9905	0.96697	0.989152	2268	0	0.10642	0.0062211	0.0078829	0.178831	95	5	0.10642
HTR3A	10	0.18957	0.13521	0.369522	849	5	-0.085271	0.77735	0.80689	0.989657	1892	2	-0.085271
HTR4	10	0.95525	0.90671	0.973328	2163	1	0.2745	1.7025e-05	1.4918e-05	0.004332	7	6	0.2745
HTR6	10	0.59426	0.54337	0.778207	1620	3	0.049904	0.55596	0.66322	0.942633	1614	3	0.049904
HTR7	10	0.10076	0.05729	0.219974	606	4	-0.043839	0.1103	0.17719	0.607196	652	4	-0.043839
HUNK	10	0.02464	0.010513	0.075373	323	6	-0.17734	0.33476	0.43857	0.805166	1248	3	-0.17734
IARS	10	4.2263e-05	2.1311e-06	5.9e-05	82	7	-0.36346	0.92017	0.91251	1	2073	1	-0.36346
IARS2	10	0.38559	0.32419	0.59629	1261	3	0.062971	0.048735	0.072855	0.44655	378	5	0.062971
IBTK	10	0.94963	0.90068	0.969542	2157	1	0.0078434	0.034888	0.043387	0.328297	306	3	0.0078434
ICK	10	0.74521	0.71876	0.885766	1883	2	0.0014042	0.72604	0.77459	0.976327	1837	2	0.0014042
IDE	9	0.2724	0.21153	0.484203	1034	4	-0.14556	0.79507	0.84125	1	1914	1	-0.14556
IDH3A	10	0.030897	0.013309	0.088331	350	5	-0.15707	0.77231	0.79954	0.984283	1887	1	-0.15707
IDH3B	10	0.0047003	0.0012339	0.014526	198	7	-0.25282	0.9298	0.91641	1	2085	1	-0.25282
IDH3G	10	0.99999	1	1	2321	0	0.24964	1.654e-05	1.4918e-05	0.004332	6	9	0.24964
IFNAR2	4	0.84527	0.74389	0.896299	1999	0	0.13544	0.18675	0.21496	0.639299	892	2	0.13544
IFNGR1	10	0.095271	0.055218	0.2154	594	4	-0.011991	0.024581	0.029978	0.300166	231	5	-0.011991
IFNGR2	10	0.94724	0.8991	0.968743	2155	1	0.048109	0.038176	0.047491	0.335355	324	3	0.048109
IGF1R	10	0.080737	0.045275	0.192273	543	5	-0.13833	0.21244	0.28389	0.686969	955	3	-0.13833
IGFBP7	10	0.24446	0.18942	0.444459	988	4	-0.016329	0.15181	0.23111	0.65316	815	3	-0.016329
IGSF10	10	0.19221	0.13767	0.372747	854	3	-0.02824	0.056108	0.098206	0.549744	413	2	-0.02824
IKBKAP	10	0.00056826	7.885e-05	0.001539	120	7	-0.3603	0.7685	0.79832	0.984283	1881	1	-0.3603
IKBKB	10	0.98673	0.95646	0.987053	2248	0	-0.0039353	0.33459	0.43857	0.805166	1247	4	-0.0039353
IKBKE	10	0.62515	0.59091	0.812723	1679	3	0.058057	0.11764	0.18114	0.607196	688	4	0.058057
IKBKG	10	0.36148	0.30173	0.579277	1209	3	-0.036901	0.27753	0.37084	0.767758	1106	2	-0.036901
IL11RA	10	0.21011	0.15448	0.39874	897	4	0.058718	0.10283	0.16941	0.607196	619	5	0.058718
IL2RB	10	0.96264	0.91521	0.974255	2174	1	0.056608	0.081094	0.1411	0.607196	526	3	0.056608
IL2RG	10	0.9678	0.91847	0.974255	2186	1	-0.052404	0.10608	0.17291	0.607196	631	4	-0.052404
IL3RA	10	0.3384	0.25933	0.517989	1166	4	-0.072964	0.094135	0.16008	0.607196	581	4	-0.072964
IL4I1	10	0.17524	0.11966	0.345299	804	4	0.029554	0.5334	0.64192	0.942633	1566	3	0.029554
IL5	10	0.066606	0.03603	0.173177	480	3	0.11067	0.055524	0.097827	0.549744	408	5	0.11067
IL6R	10	0.24953	0.20161	0.468342	997	3	-0.035046	0.29866	0.38774	0.767758	1156	2	-0.035046
ILK	10	0.0032279	0.00080768	0.01066	176	7	-0.30691	0.88934	0.8974	1	2037	1	-0.30691
ILKAP	10	0.44669	0.38748	0.64168	1399	3	-0.022972	0.20799	0.28176	0.686969	941	4	-0.022972
IMPA1	10	0.22956	0.17403	0.423776	945	3	0.052271	0.38074	0.47508	0.833549	1318	3	0.052271
INPP1	10	0.4131	0.3565	0.621182	1318	3	-0.07279	0.050928	0.07531	0.44835	389	4	-0.07279
INPP4B	10	0.23261	0.17478	0.423916	956	4	-0.096279	0.29962	0.38774	0.767758	1161	4	-0.096279
INPP5A	10	0.89453	0.85626	0.949897	2089	2	-0.073663	0.98763	0.98542	1	2231	0	-0.073663
INPP5B	10	0.2815	0.22451	0.49063	1059	3	-0.059821	0.32844	0.43556	0.805166	1238	2	-0.059821
INPP5D	10	0.99533	0.98516	0.998616	2290	0	0.14102	0.0041808	0.0057731	0.178831	67	7	0.14102
INPP5E	10	0.045793	0.020158	0.116195	405	6	-0.15697	0.36478	0.46295	0.826626	1296	2	-0.15697
INPP5F	10	0.62393	0.58816	0.812723	1676	1	0.16167	0.0055817	0.0071498	0.178831	84	7	0.16167
INPP5J	10	0.90576	0.86995	0.957404	2106	1	0.056724	0.074999	0.12467	0.589815	494	4	0.056724
INPP5K	10	0.67803	0.64604	0.847886	1768	2	-0.10459	0.78876	0.82239	1	1901	2	-0.10459
INPPL1	10	0.72351	0.69793	0.874955	1849	3	0.10864	0.035825	0.043902	0.329016	309	6	0.10864
INS	6	0.13069	0.094929	0.307683	680	2	-0.066378	0.42198	0.47293	0.833549	1393	1	-0.066378
INSR	10	0.65936	0.62709	0.837687	1730	2	0.072527	0.0065406	0.0079212	0.178831	98	5	0.072527
INSRR	10	0.33574	0.25772	0.515674	1158	3	-0.0043164	0.28257	0.37384	0.767758	1121	3	-0.0043164
IP6K1	10	0.66626	0.63529	0.841869	1745	3	-0.019189	0.96921	0.95714	1	2166	1	-0.019189
IP6K2	10	0.046896	0.020882	0.119507	408	6	-0.17325	0.93314	0.92036	1	2094	1	-0.17325
IP6K3	10	0.40301	0.34809	0.620582	1300	4	-0.051647	0.93923	0.92302	1	2104	1	-0.051647
IRAK1	10	0.98995	0.96569	0.989152	2265	0	0.21329	0.013588	0.016518	0.23565	162	6	0.21329
IRAK1BP1	10	0.97561	0.92962	0.980704	2203	1	0.011662	0.012834	0.016407	0.23565	155	3	0.011662
IRAK2	10	0.23533	0.18108	0.434096	968	4	-0.065195	0.39542	0.48902	0.840848	1345	3	-0.065195
IRAK3	10	0.35421	0.29592	0.574295	1199	4	-0.069541	0.79796	0.83376	1	1919	1	-0.069541
IRAK4	10	0.88274	0.84279	0.947173	2063	2	0.0089776	0.099844	0.16492	0.607196	606	4	0.0089776
IRGC	10	0.69035	0.65813	0.853622	1786	3	0.083491	0.14724	0.22652	0.646453	808	4	0.083491
ISG20	10	0.43777	0.37698	0.635045	1377	3	-0.062541	0.0071757	0.0083602	0.179898	107	4	-0.062541
ISPD	10	0.1125	0.064177	0.234409	637	3	-0.039006	0.80941	0.84514	1	1936	2	-0.039006
ISYNA1	10	0.45483	0.39085	0.64168	1414	3	0.032036	0.081647	0.14191	0.607196	529	5	0.032036
ITGA2B	10	0.013486	0.0044731	0.039398	264	7	-0.17388	0.325	0.42455	0.799864	1230	1	-0.17388
ITGA4	10	0.36633	0.30958	0.588521	1218	3	0.01038	0.33897	0.44206	0.805166	1259	2	0.01038
ITGAL	10	0.6561	0.62431	0.837687	1727	2	-0.0093357	0.11544	0.17987	0.607196	678	3	-0.0093357
ITK	10	0.48382	0.42598	0.673635	1467	2	-0.04437	0.034094	0.042854	0.328297	298	2	-0.04437
ITPA	10	0.017076	0.0062931	0.052397	278	5	-0.14194	0.98495	0.9817	1	2221	0	-0.14194
ITPK1	10	0.29809	0.23827	0.498558	1091	3	0.034947	0.076463	0.12701	0.592479	502	5	0.034947
ITPKA	10	0.45663	0.39365	0.64168	1418	3	-0.011543	0.16629	0.24159	0.66025	844	4	-0.011543
ITPKB	10	0.60918	0.56282	0.792388	1649	3	-0.002267	0.43767	0.54165	0.885463	1417	3	-0.002267
ITPKC	10	0.36244	0.30173	0.579277	1212	4	-0.058156	0.93729	0.92128	1	2100	1	-0.058156
IYD	10	0.39618	0.33543	0.603106	1289	2	0.033251	0.57221	0.67185	0.942633	1643	3	0.033251
JAK1	10	0.71071	0.68728	0.868466	1827	2	0.099985	0.00041908	0.00042835	0.043263	23	5	0.099985
JAK2	10	0.28123	0.22451	0.49063	1057	4	-0.08384	0.90837	0.90447	1	2064	1	-0.08384
JAK3	10	0.23316	0.17555	0.423916	960	3	-0.0023493	0.33313	0.4373	0.805166	1246	3	-0.0023493
JAKMIP1	10	0.33387	0.25656	0.515674	1157	4	-0.019667	0.33503	0.43969	0.805166	1250	4	-0.019667
KALRN	10	0.36232	0.30173	0.579277	1211	3	0.10079	0.067141	0.1194	0.58776	452	5	0.10079
KARS	10	2.5417e-06	2.1311e-06	5.9e-05	50	9	-0.47032	0.99941	0.99979	1	2304	0	-0.47032
KAT2A	10	0.0088797	0.002666	0.02681	232	7	-0.26148	0.96726	0.95245	1	2161	1	-0.26148
KAT5	10	0.025382	0.010666	0.075771	326	6	-0.1397	0.55591	0.66322	0.942633	1613	2	-0.1397
KCNA1	10	0.1014	0.058048	0.221787	610	2	0.12688	0.0060675	0.007755	0.178831	92	7	0.12688
KCNA4	10	0.68065	0.64985	0.850958	1770	2	0.10057	0.011325	0.014114	0.227688	144	4	0.10057
KCNC4	10	0.99541	0.98572	0.998616	2293	0	0.079159	0.16577	0.24159	0.66025	843	4	0.079159
KCND2	10	0.9384	0.8947	0.968039	2141	1	0.041257	0.32407	0.42455	0.799864	1228	3	0.041257
KCND3	10	0.25444	0.20679	0.477526	1004	2	0.012888	0.16992	0.24573	0.666076	851	3	0.012888
KCNE1	10	0.44863	0.3892	0.64168	1403	4	-0.088551	0.23193	0.30111	0.69952	1000	2	-0.088551
KCNH2	10	0.22902	0.17319	0.423776	944	4	0.1051	0.0014893	0.0024401	0.135505	40	5	0.1051
KCNH6	10	0.037267	0.016151	0.10086	372	5	-0.038588	0.12075	0.18577	0.610409	700	3	-0.038588
KCNH7	10	0.05549	0.026329	0.140929	437	5	-0.10552	0.25422	0.34098	0.747964	1058	4	-0.10552
KCNJ1	10	0.66356	0.63069	0.841036	1740	1	0.082244	0.26489	0.3646	0.767758	1083	3	0.082244
KCNJ11	10	0.78311	0.74119	0.894895	1921	2	-0.05044	0.2154	0.28653	0.690476	961	4	-0.05044
KCNJ12	10	0.061416	0.030613	0.154932	458	5	-0.029027	0.04043	0.052499	0.357641	340	5	-0.029027
KCNJ3	10	0.96771	0.91847	0.974255	2185	1	0.0059535	0.19924	0.27237	0.680331	928	4	0.0059535
KCNJ5	10	0.36494	0.30412	0.581928	1217	2	0.1763	0.0012004	0.0013575	0.092749	34	7	0.1763
KCNJ6	10	0.99063	0.96697	0.989152	2269	0	0.046244	0.086736	0.15106	0.607196	553	4	0.046244
KCNJ8	10	0.99919	0.99839	1	2314	0	0.13044	0.0052297	0.0069665	0.178831	78	7	0.13044
KCNK1	10	0.26799	0.21613	0.488875	1026	3	-0.099442	0.38701	0.48231	0.835441	1329	2	-0.099442
KCNK2	10	0.72624	0.71	0.883474	1857	2	-0.0048445	0.16897	0.24572	0.666076	850	2	-0.0048445
KCNK3	9	0.98549	0.95438	0.987053	2238	0	0.022572	0.11285	0.17769	0.607196	665	3	0.022572
KCNK6	10	0.4424	0.38151	0.638051	1388	2	0.0014681	0.10517	0.17212	0.607196	626	4	0.0014681
KCNK9	10	0.55319	0.50364	0.748532	1560	3	0.14108	0.0097031	0.012874	0.222992	130	6	0.14108
KCNMA1	10	0.077289	0.042726	0.185173	531	3	0.029973	0.13326	0.20436	0.630449	749	2	0.029973
KCNMB1	10	0.28847	0.22888	0.495968	1072	4	-0.064198	0.39015	0.48371	0.835441	1337	3	-0.064198
KCNMB2	10	0.98953	0.96452	0.989152	2261	0	0.12853	0.023232	0.028051	0.29048	223	5	0.12853
KCNMB3	10	0.69921	0.66864	0.859612	1802	2	0.098347	0.071559	0.12294	0.58776	474	5	0.098347
KCNMB4	10	0.087385	0.050926	0.205743	575	6	-0.10663	0.55903	0.66323	0.942633	1619	3	-0.10663
KCNN1	10	0.030157	0.01284	0.085709	348	6	-0.19759	0.96778	0.9549	1	2163	1	-0.19759
KCNN2	10	0.0676	0.036537	0.173177	483	5	-0.14312	0.055719	0.098206	0.549744	411	2	-0.14312
KCNN3	10	0.18234	0.12667	0.353669	833	5	-0.05535	0.20843	0.28176	0.686969	944	4	-0.05535
KCNN4	10	0.22122	0.16597	0.416382	923	5	0.0078708	0.1104	0.17719	0.607196	653	5	0.0078708
KCNQ1	10	0.43889	0.37845	0.636131	1382	4	-0.066631	0.42296	0.52106	0.86645	1394	2	-0.066631
KCNQ2	10	0.012308	0.003983	0.036571	256	6	-0.31587	0.99719	0.99788	1	2284	0	-0.31587
KCNQ3	10	0.24944	0.20161	0.468342	996	4	-0.040714	0.066494	0.1189	0.58776	447	3	-0.040714
KDM5D	10	0.74509	0.71876	0.885766	1882	2	0.07829	0.21833	0.28873	0.693607	966	4	0.07829
KDR	10	0.83282	0.7833	0.914991	1983	2	0.10967	0.13161	0.20327	0.630449	740	5	0.10967
KHK	10	0.98805	0.95878	0.987691	2255	0	0.070637	0.14365	0.22136	0.639299	798	4	0.070637
KIDINS220	8	0.81887	0.77359	0.911986	1961	1	0.0053841	0.13607	0.18992	0.61832	764	2	0.0053841
KIF1A	10	0.24545	0.19691	0.460645	990	4	-0.059659	0.91411	0.90924	1	2067	1	-0.059659
KIF3B	10	0.056956	0.027152	0.143677	441	5	-0.13945	0.77947	0.80808	0.990112	1895	2	-0.13945
KIF5B	10	0.9923	0.97465	0.992597	2281	0	0.057431	0.080023	0.14061	0.607196	524	4	0.057431
KIT	10	0.18725	0.1321	0.36275	845	4	-0.056831	0.22988	0.30002	0.69952	996	3	-0.056831
KLK1	10	0.29533	0.23557	0.498558	1082	3	0.017363	0.71192	0.76405	0.970944	1826	2	0.017363
KLK6	10	0.35399	0.29592	0.574295	1197	4	0.012432	0.4346	0.54027	0.885081	1413	3	0.012432
KRT12	10	0.53454	0.47557	0.714578	1544	3	0.030761	0.15531	0.23327	0.653674	824	4	0.030761
KRT7	10	0.2176	0.16218	0.409497	916	4	-0.018482	0.83016	0.86501	1	1969	2	-0.018482
KRT8	10	0.15565	0.10519	0.325404	744	5	-0.1065	0.89957	0.89984	1	2054	1	-0.1065
KRTAP5-2	10	0.18206	0.12583	0.352608	831	4	-0.1191	0.69617	0.75587	0.969573	1809	2	-0.1191
KRTAP5-3	10	0.17755	0.12179	0.345863	817	5	-0.1343	0.9786	0.97364	1	2191	0	-0.1343
KSR1	10	0.24938	0.20161	0.468342	995	3	-0.048027	0.92225	0.91332	1	2075	1	-0.048027
KSR2	10	0.71405	0.68729	0.868466	1834	1	0.18505	0.002498	0.0039105	0.178831	49	6	0.18505
KYNU	10	0.12577	0.073162	0.256343	664	4	0.017732	0.24249	0.31657	0.714685	1028	4	0.017732
L3MBTL1	10	0.31242	0.24209	0.501222	1122	3	-0.026894	0.83509	0.87286	1	1981	1	-0.026894
LALBA	10	0.018645	0.0067875	0.05437	289	4	0.075523	0.17889	0.25323	0.66629	872	4	0.075523
LAMTOR3	10	0.00043136	6.6063e-05	0.001323	115	6	-0.24041	0.26879	0.36579	0.767758	1089	3	-0.24041
LAP3	10	0.011163	0.0035781	0.033556	246	7	-0.22529	0.9383	0.92217	1	2102	1	-0.22529
LARS	10	0.0027163	0.00063293	0.008499	174	7	-0.17764	0.60588	0.70748	0.945129	1703	2	-0.17764
LARS2	10	0.13204	0.088207	0.296979	690	2	0.017345	0.21247	0.28389	0.686969	956	3	0.017345
LAT	10	0.66688	0.63529	0.841869	1748	3	0.013072	0.253	0.33607	0.739989	1055	2	0.013072
LATS1	10	0.84645	0.79826	0.926254	2001	2	0.092792	0.06699	0.1194	0.58776	450	5	0.092792
LATS2	10	0.98867	0.96026	0.987904	2258	0	0.18515	2.6697e-05	2.3442e-05	0.005446	10	9	0.18515
LCK	9	0.0013542	0.00036015	0.005196	148	7	-0.27468	0.97007	0.96276	1	2169	0	-0.27468
LCMT1	10	0.017461	0.0066383	0.054232	282	7	-0.21456	0.44264	0.54433	0.886104	1424	2	-0.21456
LCMT2	10	0.4512	0.39084	0.64168	1410	3	-0.01978	0.95203	0.93158	1	2130	1	-0.01978
LCN2	10	0.41875	0.36057	0.621182	1334	4	-0.088451	0.67143	0.73819	0.961685	1779	2	-0.088451
LCN9	9	0.30189	0.23951	0.498558	1100	4	-0.057435	0.40328	0.49738	0.84895	1358	2	-0.057435
LCT	10	0.17932	0.12334	0.349001	823	4	0.0092465	0.25808	0.3504	0.760023	1070	3	0.0092465
LCTL	10	0.71804	0.68888	0.868466	1839	2	0.024075	0.095134	0.16008	0.607196	586	4	0.024075
LDHAL6A	10	0.5265	0.46361	0.702986	1531	3	0.049477	0.081621	0.14191	0.607196	528	5	0.049477
LDHAL6B	10	0.69942	0.66864	0.859612	1803	2	0.0048567	0.27564	0.3696	0.767758	1101	4	0.0048567
LDHC	10	0.79386	0.74767	0.896663	1935	2	0.15965	0.023104	0.027642	0.29048	221	5	0.15965
LEPRE1	10	0.20268	0.14602	0.38571	880	3	-0.038763	0.40825	0.50403	0.849685	1372	2	-0.038763
LEPREL1	10	0.965	0.91608	0.974255	2182	1	0.12492	0.025885	0.03199	0.308468	240	6	0.12492
LEPREL2	10	0.90428	0.86808	0.957404	2102	2	0.10526	0.014857	0.018219	0.241656	171	5	0.10526
LGALS2	10	0.35147	0.2933	0.571595	1192	3	0.0035764	0.38727	0.48232	0.835441	1330	3	0.0035764
LGALS7	6	0.33709	0.28514	0.562301	1163	3	-0.080756	0.85843	0.81696	0.999367	2003	1	-0.080756
LGALS9	10	0.3313	0.25539	0.515002	1151	3	-0.045993	0.95817	0.94116	1	2143	1	-0.045993
LGSN	10	0.19325	0.13767	0.372747	857	4	-0.035918	0.57863	0.67482	0.942633	1655	3	-0.035918
LHCGR	10	0.86854	0.82637	0.939627	2038	2	-0.023375	0.46953	0.5696	0.902581	1465	3	-0.023375
LHPP	10	0.22155	0.16597	0.416382	924	4	0.10879	0.040862	0.053411	0.36071	341	5	0.10879
LIAS	10	5.15e-05	2.1311e-06	5.9e-05	85	9	-0.38018	0.9983	0.99901	1	2291	0	-0.38018
LIMK1	10	0.35182	0.2933	0.571595	1193	3	0.13443	0.027623	0.035446	0.317493	253	6	0.13443
LIMK2	10	0.98972	0.96453	0.989152	2262	0	0.081471	0.52708	0.63668	0.942633	1555	3	0.081471
LIPA	10	0.71918	0.69088	0.868466	1840	3	0.11635	0.029986	0.037761	0.326089	267	5	0.11635
LIPF	10	0.25646	0.20832	0.479125	1009	1	0.0784	0.11314	0.17794	0.607196	668	4	0.0784
LIPJ	10	0.52719	0.46361	0.702986	1532	3	-0.036386	0.7568	0.79105	0.981629	1870	2	-0.036386
LIPT1	10	0.5616	0.51466	0.759561	1573	3	-0.075757	0.15337	0.23252	0.65316	819	3	-0.075757
LMAN1	10	0.99755	0.99306	1	2301	0	0.0037371	0.095777	0.16008	0.607196	590	3	0.0037371
LMTK2	10	0.23349	0.17555	0.423916	961	5	0.016324	0.073604	0.12347	0.58776	484	5	0.016324
LMTK3	10	0.27661	0.22451	0.49063	1047	4	-0.10986	0.59765	0.70539	0.945129	1681	1	-0.10986
LPA	10	0.24811	0.19769	0.461077	993	3	0.066302	0.10719	0.17349	0.607196	638	5	0.066302
LPL	10	0.87207	0.83121	0.941947	2045	1	0.079107	0.034532	0.04322	0.328297	303	5	0.079107
LRAT	10	0.67154	0.64161	0.847334	1756	3	0.023266	0.55531	0.66322	0.942633	1610	2	0.023266
LRP1	10	0.98394	0.94832	0.986968	2229	1	0.14235	0.020768	0.026121	0.283589	210	5	0.14235
LRRK1	10	0.92055	0.88188	0.962235	2125	1	0.14552	0.0051228	0.0066681	0.178831	77	7	0.14552
LRRK2	10	0.23003	0.17403	0.423776	947	3	0.10111	0.0077341	0.0091402	0.1879	113	4	0.10111
LSM6	9	5.1963e-05	1.4918e-05	0.000365	86	6	-0.61793	0.7523	0.79298	0.983461	1860	2	-0.61793
LSS	10	2.8265e-11	2.1311e-06	5.9e-05	5	7	-0.86259	0.86501	0.89022	1	2010	1	-0.86259
LTA	10	0.13001	0.087244	0.296979	677	4	-0.026405	0.88237	0.89408	1	2031	1	-0.026405
LTA4H	10	0.40887	0.35233	0.621182	1311	3	0.017315	0.8775	0.89326	1	2025	1	0.017315
LTC4S	10	0.012752	0.0040725	0.036668	261	7	-0.18288	0.85782	0.88784	1	2002	1	-0.18288
LTF	10	0.39108	0.33254	0.603106	1272	3	0.12015	0.06673	0.1189	0.58776	448	5	0.12015
LTK	10	0.37799	0.32159	0.595234	1246	4	-0.082879	0.087414	0.15106	0.607196	556	3	-0.082879
LY96	10	0.13857	0.093049	0.3036	708	5	-0.087065	0.9537	0.93493	1	2135	1	-0.087065
LYN	10	0.81501	0.76855	0.910429	1956	2	0.081437	0.08835	0.15162	0.607196	559	5	0.081437
LYZ	10	0.31555	0.24525	0.505517	1126	4	-0.072183	0.78967	0.82447	1	1905	2	-0.072183
M6PR	10	0.41878	0.36057	0.621182	1335	2	-0.025973	0.84479	0.88045	1	1994	2	-0.025973
MADD	10	0.073135	0.039768	0.178687	514	5	-0.11731	0.75532	0.79105	0.981629	1865	1	-0.11731
MAGI2	10	0.071478	0.038894	0.178687	504	3	-0.019675	0.73659	0.77999	0.979425	1848	1	-0.019675
MAGI3	10	0.83956	0.78619	0.914991	1992	2	0.047328	0.18957	0.26647	0.679924	899	4	0.047328
MAK	10	0.8736	0.83246	0.941947	2048	2	-0.026143	0.10214	0.16866	0.607196	616	3	-0.026143
MAN1A1	10	0.20484	0.14675	0.38571	883	4	-0.084032	0.39017	0.48371	0.835441	1338	3	-0.084032
MAN1B1	10	0.011394	0.0035823	0.033556	249	6	-0.24099	0.77201	0.79954	0.984283	1886	2	-0.24099
MAN2A1	10	0.59001	0.53243	0.767268	1611	2	-0.066559	0.50652	0.61408	0.935037	1522	3	-0.066559
MAOB	10	0.98676	0.95646	0.987053	2249	0	0.036083	0.34543	0.4433	0.805166	1270	3	0.036083
MAP1A	10	0.11404	0.065588	0.237693	641	5	-0.09409	0.40549	0.5014	0.849278	1365	3	-0.09409
MAP2K1	10	0.50021	0.44342	0.691789	1488	3	0.013839	0.32822	0.43556	0.805166	1236	2	0.013839
MAP2K2	10	0.13757	0.090594	0.298935	707	4	-0.05721	0.02652	0.032932	0.308468	248	2	-0.05721
MAP2K3	10	0.0052096	0.0014172	0.016107	203	6	-0.27467	0.75597	0.79105	0.981629	1867	2	-0.27467
MAP2K4	10	0.7164	0.68887	0.868466	1837	3	0.11665	0.043828	0.058219	0.379923	355	6	0.11665
MAP2K5	10	0.25022	0.20249	0.468984	999	4	0.046674	0.2736	0.36699	0.767758	1096	4	0.046674
MAP2K6	10	0.97856	0.9373	0.984341	2212	1	0.12315	0.077697	0.13736	0.607196	509	5	0.12315
MAP2K7	10	0.029572	0.012256	0.082791	343	6	-0.18059	0.24508	0.32176	0.722165	1034	2	-0.18059
MAP3K1	10	0.024382	0.010491	0.075373	321	6	-0.19722	0.84248	0.87963	1	1990	2	-0.19722
MAP3K10	10	0.68671	0.65686	0.853622	1780	3	0.015673	0.30459	0.39159	0.767758	1178	3	0.015673
MAP3K11	10	0.082015	0.046004	0.192917	548	5	-0.092238	0.93201	0.91949	1	2092	1	-0.092238
MAP3K12	10	0.57783	0.52673	0.76618	1596	3	-0.020683	0.94203	0.92467	1	2108	1	-0.020683
MAP3K13	10	0.3048	0.23946	0.498558	1108	4	-0.081839	0.1198	0.18528	0.610409	694	4	-0.081839
MAP3K15	10	0.87433	0.83247	0.941947	2049	2	0.12084	0.023018	0.027642	0.29048	220	5	0.12084
MAP3K19	10	0.05291	0.024825	0.13601	427	5	-0.24217	0.95629	0.93879	1	2137	1	-0.24217
MAP3K2	10	0.802	0.75408	0.900718	1941	2	0.02278	0.76552	0.79591	0.983461	1879	2	0.02278
MAP3K3	10	0.07347	0.040058	0.179642	518	2	0.11498	0.0067491	0.008015	0.178831	103	6	0.11498
MAP3K4	10	0.0015609	0.00023229	0.003597	151	6	-0.26963	0.10542	0.17212	0.607196	627	3	-0.26963
MAP3K5	10	0.34416	0.27934	0.552245	1177	4	0.015414	0.092491	0.15724	0.607196	575	5	0.015414
MAP3K6	10	0.09151	0.053173	0.212233	582	5	-0.1346	0.52644	0.63668	0.942633	1554	1	-0.1346
MAP3K7	10	0.00020639	2.7704e-05	0.000637	100	7	-0.36737	0.73622	0.77999	0.979425	1846	1	-0.36737
MAP3K8	10	0.94086	0.89562	0.968039	2146	1	0.15245	0.010941	0.013726	0.22455	142	5	0.15245
MAP3K9	10	0.336	0.25772	0.515674	1159	4	-0.093412	0.095018	0.16008	0.607196	584	3	-0.093412
MAP4K1	10	0.077258	0.042726	0.185173	530	6	-0.13907	0.83496	0.87286	1	1979	2	-0.13907
MAP4K2	10	0.36639	0.30958	0.588521	1219	2	0.13413	0.039536	0.050641	0.348043	335	6	0.13413
MAP4K3	10	0.92071	0.88188	0.962235	2127	1	0.29033	0.00031437	0.00035589	0.03984	20	8	0.29033
MAP4K4	10	0.98604	0.95412	0.987053	2245	0	0.17699	0.0089247	0.011655	0.218341	123	7	0.17699
MAP4K5	10	0.76451	0.73107	0.891482	1901	1	0.032124	0.070788	0.12232	0.58776	468	4	0.032124
MAPK1	10	0.85215	0.80796	0.934709	2007	2	0.036324	0.059501	0.10096	0.555054	422	4	0.036324
MAPK10	10	0.42356	0.36367	0.621182	1344	4	0.044091	0.059991	0.10148	0.555054	423	5	0.044091
MAPK11	10	0.084116	0.048527	0.201677	556	4	-0.039471	0.077289	0.13736	0.607196	507	3	-0.039471
MAPK12	10	0.71686	0.68887	0.868466	1838	3	0.018146	0.34495	0.4433	0.805166	1269	2	0.018146
MAPK13	10	0.62753	0.59092	0.812723	1685	2	0.042014	0.27823	0.37084	0.767758	1108	4	0.042014
MAPK14	10	3.2929e-05	2.1311e-06	5.9e-05	73	9	-0.39636	0.99991	0.99999	1	2313	0	-0.39636
MAPK15	10	0.092375	0.053961	0.213183	586	5	-0.084582	0.299	0.38774	0.767758	1158	2	-0.084582
MAPK3	10	0.91289	0.87931	0.962235	2115	1	0.037591	0.25966	0.35842	0.767758	1073	3	0.037591
MAPK4	10	0.86882	0.82637	0.939627	2041	1	0.10461	0.060126	0.10195	0.555054	424	5	0.10461
MAPK6	10	0.70894	0.68431	0.868466	1821	2	-0.017961	0.57657	0.67481	0.942633	1652	3	-0.017961
MAPK7	10	0.9591	0.91016	0.974255	2168	1	0.10716	0.14182	0.22136	0.639299	790	5	0.10716
MAPK8	10	0.63162	0.59476	0.812723	1691	3	-0.011116	0.61777	0.70966	0.945129	1724	1	-0.011116
MAPK8IP1	10	0.018951	0.006958	0.055354	291	7	-0.22081	0.56277	0.66323	0.942633	1625	1	-0.22081
MAPK8IP2	10	0.10923	0.06214	0.230962	627	5	-0.1281	0.58166	0.68005	0.945129	1662	1	-0.1281
MAPK8IP3	10	0.38554	0.32419	0.59629	1260	4	-0.06836	0.04122	0.054195	0.36389	345	3	-0.06836
MAPK9	10	0.22815	0.17236	0.423776	940	3	0.047135	0.22707	0.29904	0.69952	988	3	0.047135
MAPKAP1	10	0.24328	0.18942	0.444459	986	4	-0.071338	0.95219	0.93324	1	2131	1	-0.071338
MAPKAPK2	9	0.96439	0.90743	0.973651	2180	1	0.1793	0.0044135	0.0063868	0.178831	69	6	0.1793
MAPKAPK3	10	0.17622	0.12106	0.345863	809	4	0.02104	0.24413	0.31904	0.718153	1031	2	0.02104
MAPKAPK5	9	0.080845	0.042193	0.184238	545	5	-0.13723	0.34548	0.42066	0.796461	1271	3	-0.13723
MAPKBP1	10	0.11238	0.063709	0.233063	635	4	-0.073202	0.56722	0.66778	0.942633	1635	2	-0.073202
MARCKS	10	0.21141	0.15448	0.39874	901	5	-0.12335	0.99122	0.99033	1	2250	0	-0.12335
MARK1	10	0.22284	0.16733	0.418426	926	5	-0.094971	0.14639	0.22652	0.646453	806	3	-0.094971
MARK2	10	0.0095615	0.0028322	0.027997	237	3	-0.029519	0.98987	0.98832	1	2244	0	-0.029519
MARK3	10	0.39174	0.33378	0.603106	1276	3	-0.024454	0.37987	0.47508	0.833549	1316	3	-0.024454
MARK4	10	0.99189	0.97166	0.991293	2277	0	0.055521	0.23339	0.30357	0.69952	1005	4	0.055521
MASP2	10	0.037794	0.016671	0.102999	375	5	-0.094914	0.56199	0.66323	0.942633	1624	2	-0.094914
MAST1	10	0.223	0.16733	0.418426	927	4	-0.085428	0.1136	0.17794	0.607196	670	2	-0.085428
MAST2	10	0.67551	0.64604	0.847886	1764	1	-0.033263	0.028518	0.035804	0.317493	260	3	-0.033263
MAST3	10	0.082218	0.046004	0.192917	549	6	-0.15318	0.95868	0.94196	1	2144	1	-0.15318
MAST4	10	0.1129	0.064629	0.234966	638	5	-0.13973	0.55452	0.66322	0.942633	1608	2	-0.13973
MASTL	10	2.4266e-07	2.1311e-06	5.9e-05	25	7	-0.59078	0.82983	0.86382	1	1966	1	-0.59078
MAT1A	10	0.50761	0.45014	0.693887	1496	3	-0.022915	0.1707	0.24573	0.666076	854	3	-0.022915
MAT2A	10	6.2883e-07	2.1311e-06	5.9e-05	35	7	-0.62405	0.29567	0.38642	0.767758	1146	1	-0.62405
MATK	10	0.014607	0.0049462	0.042714	270	5	-0.19902	0.9694	0.95714	1	2167	1	-0.19902
MB	10	0.58477	0.5309	0.767268	1605	3	-0.054558	0.22088	0.2967	0.698321	973	4	-0.054558
MBL2	10	0.199	0.14353	0.382802	868	4	-0.034835	0.067902	0.1194	0.58776	458	4	-0.034835
MC2R	10	0.56218	0.51615	0.759838	1574	2	0.081411	0.02772	0.03545	0.317493	254	4	0.081411
MCCC1	10	0.22787	0.17236	0.423776	939	4	-0.018209	0.39108	0.48371	0.835441	1339	3	-0.018209
MCCC2	10	0.34776	0.28874	0.56651	1185	4	-0.089589	0.77559	0.8045	0.988813	1890	2	-0.089589
MCFD2	10	0.25864	0.21096	0.483766	1013	4	-0.035085	0.38651	0.48231	0.835441	1328	3	-0.035085
ME2	10	0.97836	0.93557	0.983404	2211	1	0.12446	0.039621	0.050641	0.348043	337	4	0.12446
ME3	10	0.79335	0.74767	0.896663	1934	1	0.11055	0.050342	0.074905	0.44835	384	5	0.11055
MED1	10	0.60287	0.55538	0.785249	1638	3	-0.0082064	0.91202	0.90774	1	2066	1	-0.0082064
MELK	10	0.29174	0.23198	0.498558	1073	4	-0.048772	0.078432	0.13737	0.607196	513	3	-0.048772
MERTK	10	0.62839	0.59353	0.812723	1687	3	0.11721	0.099909	0.16492	0.607196	607	5	0.11721
MET	10	0.93985	0.89562	0.968039	2144	1	0.010222	0.43263	0.53786	0.884247	1407	2	0.010222
METAP1	10	0.00022184	3.1966e-05	0.000714	102	7	-0.332	0.97934	0.97404	1	2196	0	-0.332
METAP2	10	0.022493	0.0091018	0.067751	306	6	-0.24024	0.80078	0.83847	1	1920	2	-0.24024
MGAM	10	0.88311	0.84279	0.947173	2065	2	0.13051	0.02013	0.02477	0.277969	207	6	0.13051
MGAT1	10	0.87831	0.83807	0.94598	2059	2	-0.013819	0.5796	0.67482	0.942633	1658	3	-0.013819
MGST1	10	0.79198	0.74767	0.896663	1930	2	-0.04382	0.63706	0.71757	0.949274	1751	2	-0.04382
MGST2	10	0.53991	0.48736	0.73088	1547	3	0.027912	0.69561	0.75587	0.969573	1808	2	0.027912
MGST3	10	0.51557	0.45314	0.695938	1509	3	-0.077857	0.61011	0.70748	0.945129	1715	2	-0.077857
MINK1	10	0.17347	0.11725	0.34187	799	3	0.066997	0.27947	0.37084	0.767758	1112	4	0.066997
MINPP1	10	0.70663	0.6795	0.867297	1818	3	0.010933	0.90374	0.90231	1	2057	1	0.010933
MKNK1	10	0.54344	0.49075	0.735026	1550	3	0.044806	0.29785	0.38642	0.767758	1151	4	0.044806
MKNK2	10	0.35016	0.28998	0.567497	1190	4	-0.089736	0.77134	0.79954	0.984283	1884	2	-0.089736
MLKL	10	0.27311	0.22107	0.49063	1037	4	0.0016154	0.17966	0.25408	0.66629	873	3	0.0016154
MMAA	10	0.98994	0.96569	0.989152	2264	0	0.053136	0.37122	0.46787	0.831356	1302	3	0.053136
MMAB	10	0.38938	0.33109	0.603106	1270	3	-0.065046	0.3294	0.43556	0.805166	1240	3	-0.065046
MMACHC	10	0.13149	0.087756	0.296979	682	3	-0.0029868	0.39781	0.49275	0.844151	1349	2	-0.0029868
MME	10	0.96303	0.91522	0.974255	2176	1	0.035945	0.11392	0.17794	0.607196	673	5	0.035945
MMP1	10	0.18917	0.13449	0.368432	848	5	-0.07112	0.98815	0.98598	1	2235	0	-0.07112
MMP10	10	0.54804	0.49507	0.738161	1556	3	-0.041672	0.56193	0.66323	0.942633	1623	3	-0.041672
MMP11	10	0.28567	0.22685	0.4925	1067	3	-0.043222	0.83879	0.87798	1	1984	2	-0.043222
MMP13	10	0.65105	0.61217	0.824863	1723	3	0.10084	0.061099	0.1029	0.555054	427	5	0.10084
MMP16	10	0.39216	0.33543	0.603106	1277	3	0.072412	0.25212	0.33497	0.738277	1052	4	0.072412
MMP17	10	0.41047	0.35386	0.621182	1313	3	0.08541	0.050378	0.074905	0.44835	385	5	0.08541
MMP19	10	0.076485	0.042078	0.184238	528	4	-0.0068161	0.54795	0.65747	0.942633	1596	1	-0.0068161
MMP20	10	0.092294	0.053565	0.212339	584	5	-0.15848	0.86359	0.88951	1	2006	1	-0.15848
MMP21	10	0.22186	0.16598	0.416382	925	2	0.034393	0.59997	0.70539	0.945129	1686	3	0.034393
MMP24	10	9.7251e-05	6.3932e-06	0.000165	91	8	-0.25823	0.94856	0.9285	1	2119	1	-0.25823
MMP25	10	0.70626	0.67817	0.867023	1817	1	0.082786	0.18733	0.26444	0.679924	894	4	0.082786
MMP26	10	0.90669	0.87085	0.957404	2109	1	0.1168	0.13536	0.20918	0.636028	760	5	0.1168
MMP27	10	0.31433	0.24525	0.505517	1125	2	-0.014092	0.18785	0.26444	0.679924	895	4	-0.014092
MMP28	10	0.59475	0.54337	0.778207	1623	2	-0.0016399	0.30894	0.39429	0.767758	1189	4	-0.0016399
MMP3	10	0.99454	0.98187	0.997759	2286	0	0.098765	0.068586	0.1194	0.58776	460	5	0.098765
MMP7	10	0.98169	0.94317	0.986046	2221	1	0.040368	0.011618	0.014489	0.232127	145	4	0.040368
MMP8	10	0.47429	0.41952	0.669333	1451	3	-0.050716	0.59885	0.70539	0.945129	1683	3	-0.050716
MOCOS	10	0.072704	0.039419	0.178687	509	4	-0.013226	0.13624	0.21225	0.639299	765	3	-0.013226
MOK	10	0.24413	0.18942	0.444459	987	4	-0.10061	0.59762	0.70539	0.945129	1680	3	-0.10061
MOS	10	0.38434	0.32286	0.595234	1255	3	0.036066	0.095141	0.16008	0.607196	587	4	0.036066
MPRIP	10	0.0042639	0.0011444	0.013992	190	8	-0.22323	0.2212	0.2967	0.698321	975	2	-0.22323
MR1	9	0.69529	0.65812	0.853622	1794	2	0.25099	0.001414	0.0019755	0.120766	38	6	0.25099
MS4A1	10	0.99523	0.98492	0.998616	2289	0	0.12863	0.041652	0.054988	0.36812	347	5	0.12863
MS4A2	10	0.20801	0.14867	0.388047	891	4	0.061521	0.055115	0.097823	0.549744	405	5	0.061521
MSRA	10	0.18506	0.13016	0.359954	840	4	-0.05556	0.28751	0.37745	0.767758	1132	4	-0.05556
MST1R	10	0.61469	0.57126	0.799424	1660	3	0.015309	0.74576	0.78355	0.980702	1856	2	0.015309
MST4	10	0.66881	0.6353	0.841869	1751	3	0.10363	0.071708	0.12294	0.58776	475	5	0.10363
MTAP	8	0.77603	0.72062	0.88759	1914	1	0.17409	0.0063751	0.0080491	0.178831	96	5	0.17409
MTFMT	10	0.13861	0.093049	0.3036	709	5	-0.10952	0.83079	0.86617	1	1973	2	-0.10952
MTHFD2	10	0.011522	0.0036633	0.034176	250	6	-0.20004	0.45829	0.56117	0.896301	1450	2	-0.20004
MTM1	10	0.84941	0.80441	0.931994	2005	2	0.12761	0.033864	0.042854	0.328297	297	5	0.12761
MTMR1	10	0.69476	0.66365	0.859336	1792	1	0.18449	0.0015996	0.0025083	0.135505	43	6	0.18449
MTMR10	10	0.64312	0.60691	0.822548	1711	3	-0.07061	0.93803	0.92217	1	2101	1	-0.07061
MTMR11	10	0.5047	0.44617	0.692815	1493	3	-0.01517	0.29895	0.38774	0.767758	1157	1	-0.01517
MTMR12	10	0.078917	0.043779	0.186945	541	6	-0.14314	0.99471	0.99457	1	2269	0	-0.14314
MTMR14	10	0.3941	0.33543	0.603106	1283	1	0.057964	0.1837	0.25499	0.66629	885	4	0.057964
MTMR2	10	0.8059	0.7557	0.900718	1946	2	0.072765	0.40685	0.50269	0.849278	1368	3	0.072765
MTMR3	10	0.89476	0.85626	0.949897	2090	2	-0.0070139	0.52469	0.63667	0.942633	1551	3	-0.0070139
MTMR4	10	0.55775	0.50664	0.75059	1566	3	-0.10248	0.51009	0.62194	0.940219	1527	2	-0.10248
MTMR6	10	0.13292	0.088672	0.297666	694	5	-0.073529	0.39174	0.48371	0.835441	1340	2	-0.073529
MTMR7	10	0.98617	0.95413	0.987053	2246	0	0.18328	0.010899	0.013726	0.22455	141	6	0.18328
MTMR8	10	0.89323	0.85625	0.949897	2085	1	0.020474	0.41089	0.51016	0.854444	1379	3	0.020474
MTMR9	10	0.15423	0.10519	0.325404	740	5	-0.094401	0.8163	0.84515	1	1946	1	-0.094401
MTNR1A	9	0.04317	0.022127	0.125232	394	6	-0.21809	0.94755	0.92302	1	2117	1	-0.21809
MTNR1B	10	0.33351	0.25656	0.515674	1155	4	-0.049192	0.81861	0.84935	1	1947	1	-0.049192
MTOR	10	1.9e-05	2.1311e-06	5.9e-05	66	8	-0.39371	0.69165	0.75318	0.968798	1805	1	-0.39371
MTR	10	0.65376	0.62147	0.836915	1724	2	0.085265	0.3095	0.39429	0.767758	1192	4	0.085265
MTRR	10	0.23461	0.17987	0.433186	965	3	0.03621	0.19814	0.27236	0.680331	923	4	0.03621
MTTP	10	0.97381	0.92871	0.980641	2199	1	-0.030497	0.38278	0.47756	0.834749	1323	2	-0.030497
MUC2	10	0.050996	0.02373	0.131271	418	6	-0.16371	0.54344	0.6562	0.942633	1583	2	-0.16371
MURC	10	0.0015438	0.00023229	0.003597	150	7	-0.31582	0.79775	0.83376	1	1918	2	-0.31582
MUSK	10	0.68772	0.65687	0.853622	1782	2	0.092613	0.21116	0.28276	0.686969	951	4	0.092613
MUT	10	0.38251	0.32285	0.595234	1253	3	-0.046976	0.14898	0.22921	0.650917	811	3	-0.046976
MVK	10	3.6081e-05	2.1311e-06	5.9e-05	74	6	-0.32252	0.44167	0.54433	0.886104	1422	2	-0.32252
MYH14	10	0.040149	0.017895	0.108279	384	6	-0.19861	0.98087	0.97741	1	2201	0	-0.19861
MYH7	10	0.51869	0.45447	0.695938	1519	2	0.0078639	0.35295	0.44668	0.806865	1281	2	0.0078639
MYL12A	10	0.026872	0.011301	0.079553	331	5	-0.20604	0.097667	0.16296	0.607196	601	2	-0.20604
MYL6B	10	0.89124	0.84951	0.948299	2081	2	-0.052248	0.98115	0.97782	1	2203	0	-0.052248
MYLK	10	0.13181	0.088207	0.296979	686	5	-0.12306	0.99554	0.99586	1	2273	0	-0.12306
MYLK2	10	0.061615	0.030613	0.154932	459	5	-0.12851	0.62035	0.71167	0.945129	1727	2	-0.12851
MYLK3	10	0.70201	0.67015	0.859612	1809	1	0.050224	0.20731	0.28176	0.686969	940	4	0.050224
MYLK4	10	0.13934	0.093049	0.3036	711	4	-0.025977	0.83386	0.8705	1	1976	2	-0.025977
MYO1D	10	0.095134	0.054809	0.214346	593	4	-0.039039	0.60017	0.7054	0.945129	1689	1	-0.039039
MYO3A	10	0.99574	0.98717	0.999653	2294	0	0.27941	0.0015317	0.0024443	0.135505	41	6	0.27941
MYO3B	10	0.48729	0.42745	0.675487	1471	3	0.07587	0.023403	0.028256	0.29048	225	5	0.07587
NADK	10	0.05844	0.029074	0.151456	446	3	0.020215	0.087285	0.15106	0.607196	555	4	0.020215
NADSYN1	10	0.59437	0.54337	0.778207	1621	3	-0.029493	0.21551	0.28653	0.690476	962	3	-0.029493
NAGA	10	0.96819	0.91848	0.974255	2187	1	0.16326	0.00078836	0.00079063	0.061221	31	8	0.16326
NAGK	10	0.27119	0.2201	0.49063	1031	3	0.019629	0.3133	0.40576	0.783516	1202	4	0.019629
NAGLU	10	0.15613	0.1052	0.325404	747	4	0.035597	0.019064	0.02321	0.272615	196	5	0.035597
NAGPA	10	0.28083	0.22451	0.49063	1056	3	0.031464	0.43548	0.54164	0.885463	1415	3	0.031464
NAGS	10	0.24803	0.19769	0.461077	992	3	-0.06401	0.13143	0.20327	0.630449	738	4	-0.06401
NAPB	10	0.062605	0.031909	0.159749	465	6	-0.17687	0.36203	0.45658	0.82092	1289	2	-0.17687
NARS	10	5.689e-07	2.1311e-06	5.9e-05	34	9	-0.47615	0.89556	0.89823	1	2049	1	-0.47615
NARS2	10	0.0077049	0.0022142	0.023065	223	7	-0.21043	0.45082	0.55416	0.894201	1435	1	-0.21043
NCAN	10	0.017374	0.0064678	0.053469	281	6	-0.18707	0.54311	0.6562	0.942633	1582	1	-0.18707
NCOA5	10	0.82051	0.77238	0.911986	1963	2	0.045789	0.33499	0.43969	0.805166	1249	3	0.045789
NDST1	10	0.076699	0.042419	0.184877	529	5	-0.12037	0.9388	0.92218	1	2103	1	-0.12037
NDUFA1	9	0.023861	0.0096943	0.070374	320	4	-0.11481	0.98274	0.97977	1	2210	0	-0.11481
NDUFA10	10	0.045606	0.019932	0.115755	403	6	-0.14803	0.54735	0.6562	0.942633	1593	2	-0.14803
NDUFA11	2	0.87825	0.88717	0.965743	2058	0	0.17332	0.22886	0.19067	0.618505	992	1	0.17332
NDUFA12	10	0.19732	0.14085	0.377374	864	5	-0.072529	0.98609	0.98276	1	2225	0	-0.072529
NDUFA2	10	0.00012637	1.0655e-05	0.000266	94	9	-0.22216	0.3293	0.43556	0.805166	1239	1	-0.22216
NDUFA4L2	10	0.26512	0.21519	0.487209	1023	4	-0.1077	0.57582	0.67481	0.942633	1649	1	-0.1077
NDUFA5	9	0.035348	0.015968	0.100011	365	5	-0.14827	0.053104	0.090232	0.521415	393	3	-0.14827
NDUFA6	10	0.16746	0.11044	0.328501	785	4	-0.095318	0.93602	0.92127	1	2097	1	-0.095318
NDUFA7	11	0.10288	0.058556	0.222626	613	5	-0.10756	0.64189	0.72315	0.952721	1758	2	-0.10756
NDUFA8	10	0.5214	0.459	0.699279	1523	2	-0.038079	0.094513	0.16008	0.607196	582	3	-0.038079
NDUFA9	10	0.20901	0.14971	0.389013	894	3	0.071771	0.081836	0.14192	0.607196	531	5	0.071771
NDUFAB1	10	2.0989e-05	2.1311e-06	5.9e-05	69	8	-0.52437	0.15323	0.23252	0.65316	817	1	-0.52437
NDUFB1	9	0.32388	0.27182	0.540146	1141	4	-0.097535	0.31076	0.39324	0.767758	1197	2	-0.097535
NDUFB10	10	0.00042967	6.6063e-05	0.001323	114	6	-0.42364	0.79767	0.83376	1	1917	2	-0.42364
NDUFB3	9	0.00071006	0.00014278	0.002421	128	8	-0.3496	0.96397	0.95207	1	2155	0	-0.3496
NDUFB4	9	0.1331	0.092274	0.3036	695	5	-0.12838	0.53654	0.64384	0.942633	1575	1	-0.12838
NDUFB5	10	0.38687	0.3271	0.598776	1268	4	-0.05951	0.63001	0.71281	0.945129	1737	2	-0.05951
NDUFB6	10	0.002013	0.00036015	0.005196	161	8	-0.27603	0.98564	0.98237	1	2223	0	-0.27603
NDUFB7	10	0.1621	0.10728	0.325404	761	5	-0.13981	0.68822	0.75052	0.967509	1801	2	-0.13981
NDUFB9	10	0.016996	0.0062931	0.052397	277	7	-0.2213	0.8908	0.89741	1	2041	1	-0.2213
NDUFC1	10	0.018285	0.0067236	0.054232	287	6	-0.22297	0.925	0.91484	1	2079	1	-0.22297
NDUFC2	4	0.011624	0.0051508	0.044316	251	4	-0.24638	0.98838	0.9963	1	2236	0	-0.24638
NDUFS1	10	0.3961	0.33543	0.603106	1287	4	-0.079794	0.58466	0.685	0.945129	1665	3	-0.079794
NDUFS2	10	0.035548	0.015968	0.100011	366	6	-0.14828	0.035681	0.043902	0.329016	308	1	-0.14828
NDUFS3	10	0.03761	0.016467	0.102279	374	6	-0.19235	0.5341	0.64192	0.942633	1569	2	-0.19235
NDUFS4	10	0.31591	0.24525	0.505517	1127	4	-0.086229	0.71004	0.76404	0.970944	1823	1	-0.086229
NDUFS5	10	0.0066091	0.001886	0.020097	216	6	-0.22066	0.99665	0.99735	1	2280	0	-0.22066
NDUFS6	10	0.0040133	0.0010677	0.013193	188	8	-0.22121	0.88602	0.89586	1	2035	1	-0.22121
NDUFS8	10	0.019795	0.0075206	0.059055	295	7	-0.18214	0.99016	0.98924	1	2245	0	-0.18214
NDUFV1	10	0.016974	0.0062888	0.052397	276	6	-0.24428	0.55135	0.65747	0.942633	1603	1	-0.24428
NDUFV2	10	0.092617	0.053961	0.213183	587	3	-0.085934	0.75496	0.78963	0.981629	1864	2	-0.085934
NDUFV3	10	0.65105	0.61217	0.824863	1722	2	0.14796	0.032648	0.041477	0.328297	288	6	0.14796
NEDD8-MDP1	3	0.59682	0.47078	0.711998	1627	1	0.39626	0.041041	0.049767	0.346134	344	1	0.39626
NEK1	10	0.42961	0.36367	0.621182	1356	3	-0.076947	0.43002	0.53453	0.880651	1403	3	-0.076947
NEK10	10	0.073018	0.039764	0.178687	513	5	-0.09689	0.29852	0.38642	0.767758	1155	2	-0.09689
NEK11	10	0.99121	0.96871	0.989152	2273	0	0.12962	0.076841	0.13679	0.607196	504	5	0.12962
NEK2	10	0.10788	0.061271	0.228462	623	5	-0.10392	0.96665	0.95157	1	2159	1	-0.10392
NEK3	10	0.85782	0.81692	0.939196	2015	2	0.010445	0.76535	0.79591	0.983461	1877	2	0.010445
NEK4	10	0.017748	0.0067193	0.054232	284	6	-0.19498	0.92217	0.91332	1	2074	1	-0.19498
NEK5	10	0.24275	0.18941	0.444459	984	3	-0.032988	0.91773	0.91087	1	2072	1	-0.032988
NEK6	10	0.43609	0.3724	0.628246	1373	4	-0.030788	0.45823	0.56117	0.896301	1449	3	-0.030788
NEK7	10	0.12869	0.086724	0.296979	671	5	-0.085409	0.085641	0.14939	0.607196	547	3	-0.085409
NEK8	10	0.57145	0.52521	0.76618	1585	2	0.074942	0.075826	0.12653	0.592479	497	4	0.074942
NEK9	10	0.30133	0.23946	0.498558	1097	3	0.00073744	0.38198	0.47629	0.834412	1321	3	0.00073744
NEU1	10	0.86534	0.82033	0.939196	2028	2	0.022447	0.33972	0.44206	0.805166	1261	3	0.022447
NEU2	10	0.9215	0.88368	0.963293	2129	1	0.16546	0.0037424	0.0055515	0.178831	62	7	0.16546
NFE2L1	10	0.15105	0.1033	0.325404	731	4	-0.048612	0.078122	0.13737	0.607196	511	4	-0.048612
NFS1	10	2.858e-09	2.1311e-06	5.9e-05	12	8	-0.66085	0.44794	0.55143	0.893288	1431	1	-0.66085
NGB	10	0.9921	0.97321	0.992435	2278	0	-0.02973	0.92323	0.91333	1	2078	1	-0.02973
NGF	10	0.71621	0.68887	0.868466	1836	3	-0.053249	0.050154	0.074901	0.44835	383	4	-0.053249
NHP2L1	10	1.4913e-08	2.1311e-06	5.9e-05	16	9	-0.79287	0.99959	0.9999	1	2306	0	-0.79287
NID1	10	0.16975	0.11412	0.336	793	5	-0.090477	0.88532	0.89585	1	2034	1	-0.090477
NISCH	10	0.052131	0.024262	0.133558	424	5	-0.16478	0.45652	0.55817	0.896074	1447	1	-0.16478
NLK	10	0.34557	0.27934	0.552245	1180	4	-0.023878	0.17679	0.25164	0.66629	865	3	-0.023878
NME1	2	0.18003	0.12899	0.35715	825	1	-0.32065	0.78069	0.83342	1	1896	0	-0.32065
NME2	10	0.072706	0.039419	0.178687	510	6	-0.12799	0.77332	0.80081	0.985319	1888	2	-0.12799
NME3	10	0.61655	0.57517	0.802477	1663	3	-0.0090859	0.16033	0.23764	0.657196	834	3	-0.0090859
NME4	10	0.31223	0.24209	0.501222	1121	4	-0.036238	0.12143	0.18578	0.610409	703	4	-0.036238
NME5	10	0.71041	0.68728	0.868466	1826	3	0.073031	0.29814	0.38642	0.767758	1153	4	0.073031
NME6	10	0.025353	0.010666	0.075771	325	5	-0.19379	0.65727	0.72967	0.955487	1769	2	-0.19379
NME7	10	0.66647	0.63529	0.841869	1746	3	0.086955	0.12189	0.18578	0.610409	704	4	0.086955
NMNAT1	10	0.68635	0.65686	0.853622	1779	2	0.052656	0.26735	0.36579	0.767758	1088	3	0.052656
NMNAT3	10	0.47384	0.41827	0.669333	1450	2	0.044526	0.49986	0.6115	0.933331	1515	3	0.044526
NMRAL1	10	0.28081	0.22451	0.49063	1055	4	-0.10702	0.075381	0.12595	0.592479	495	2	-0.10702
NMT1	10	0.64998	0.61217	0.824863	1719	2	-0.010582	0.5639	0.66777	0.942633	1629	3	-0.010582
NMT2	10	0.73473	0.71399	0.883474	1870	1	0.16553	0.0065557	0.0079212	0.178831	99	6	0.16553
NNMT	10	0.20503	0.14675	0.38571	885	3	0.059507	0.32843	0.43556	0.805166	1237	4	0.059507
NNT	10	0.98103	0.94234	0.986046	2219	1	-0.0085332	0.1641	0.23924	0.657701	839	4	-0.0085332
none	749	1	1	1	2322	53	0.19706	1.2787e-95	2.1311e-06	0.00099	1	495	0.19706
NOXO1	10	0.16232	0.108	0.325404	764	5	-0.12851	0.14863	0.22865	0.650917	810	1	-0.12851
NPC1L1	10	0.07747	0.043463	0.186945	534	6	-0.13574	0.95985	0.94282	1	2147	1	-0.13574
NPPB	10	0.21136	0.15448	0.39874	900	4	-0.10048	0.49898	0.60908	0.933331	1510	2	-0.10048
NPR1	10	0.37071	0.31359	0.59226	1227	4	-0.095041	0.34906	0.44553	0.806048	1277	1	-0.095041
NPR2	10	0.4173	0.36056	0.621182	1330	4	-0.077902	0.53199	0.64066	0.942633	1563	2	-0.077902
NPR3	10	0.35669	0.29722	0.575366	1201	3	0.045511	0.786	0.81867	0.999878	1900	2	0.045511
NPSR1	10	0.068808	0.036827	0.173177	490	5	-0.088483	0.35257	0.44553	0.806048	1280	3	-0.088483
NPY2R	10	0.54493	0.49212	0.736126	1551	2	0.04765	0.012402	0.015504	0.23565	151	4	0.04765
NQO1	10	0.0046538	0.0012211	0.014526	194	6	-0.14965	0.93099	0.91801	1	2089	1	-0.14965
NQO2	9	0.78143	0.72517	0.888955	1920	1	-0.031606	0.79154	0.84027	1	1908	2	-0.031606
NR1H2	10	0.73311	0.71225	0.883474	1867	2	0.099779	0.10092	0.16676	0.607196	611	5	0.099779
NR1H3	10	0.017674	0.0067193	0.054232	283	6	-0.27015	0.019724	0.024058	0.272615	203	4	-0.27015
NR1H4	10	0.99303	0.97708	0.993769	2284	0	0.12399	0.10696	0.17291	0.607196	637	4	0.12399
NR1I2	10	0.11242	0.063709	0.233063	636	5	-0.13596	0.98986	0.98832	1	2243	0	-0.13596
NR1I3	10	0.19076	0.1368	0.372576	852	5	-0.10355	0.54674	0.6562	0.942633	1592	2	-0.10355
NR3C2	10	0.73336	0.71225	0.883474	1868	1	0.14492	0.0083752	0.01053	0.206714	118	7	0.14492
NRBP1	10	0.012276	0.003983	0.036571	255	5	-0.14129	0.98118	0.97782	1	2204	0	-0.14129
NRBP2	10	0.047095	0.020887	0.119507	409	4	-0.10417	0.042008	0.056454	0.374902	348	2	-0.10417
NRGN	10	0.41383	0.3565	0.621182	1322	3	0.065345	0.042544	0.056804	0.374902	350	4	0.065345
NRIP1	10	0.18581	0.13089	0.360705	841	2	0.12079	0.077516	0.13736	0.607196	508	5	0.12079
NRK	10	0.89063	0.84951	0.948299	2077	2	0.060209	0.15941	0.23688	0.657196	830	4	0.060209
NSDHL	10	1.8682e-05	2.1311e-06	5.9e-05	65	8	-0.6428	0.88421	0.89494	1	2033	1	-0.6428
NSF	10	0.001039	0.00015131	0.002511	143	6	-0.3338	0.22349	0.2967	0.698321	980	2	-0.3338
NT5C	10	0.66509	0.63216	0.841869	1741	2	-0.00018643	0.45463	0.55546	0.894201	1442	3	-0.00018643
NT5C2	10	0.99989	0.99993	1	2317	0	0.16103	0.00027051	0.00029622	0.036217	19	8	0.16103
NT5M	10	0.34749	0.28757	0.564695	1184	4	-0.048977	0.77157	0.79954	0.984283	1885	2	-0.048977
NTRK1	10	0.095778	0.055542	0.2154	595	4	-0.056707	0.037663	0.046519	0.335355	316	3	-0.056707
NTRK2	10	0.84439	0.79437	0.922656	1998	1	0.14731	0.0092532	0.012358	0.222992	127	7	0.14731
NTRK3	10	0.76927	0.73788	0.894621	1906	1	0.16126	0.0044102	0.0059052	0.178831	68	7	0.16126
NTSR2	10	0.068041	0.036823	0.173177	485	4	0.013637	0.80551	0.84417	1	1929	2	0.013637
NUAK1	10	0.51203	0.45015	0.693887	1504	3	-0.013632	0.14433	0.22206	0.639299	800	4	-0.013632
NUAK2	10	0.16801	0.11249	0.333319	788	5	-0.13398	0.82582	0.85943	1	1957	2	-0.13398
NUCKS1	10	0.22425	0.16821	0.419257	931	3	0.11517	0.11591	0.18056	0.607196	682	5	0.11517
NUDT9	9	0.34331	0.29747	0.575366	1174	4	-0.12202	0.40162	0.49738	0.84895	1353	3	-0.12202
OAS1	10	0.70416	0.67494	0.86386	1813	3	0.005872	0.52337	0.63239	0.942633	1548	3	0.005872
OAT	10	0.27015	0.21905	0.49063	1029	4	-0.067675	0.81024	0.84514	1	1938	1	-0.067675
OAZ2	10	0.30089	0.23946	0.498558	1096	4	-0.09866	0.5451	0.6562	0.942633	1588	2	-0.09866
OAZ3	10	0.026858	0.011301	0.079553	330	6	-0.22309	0.19732	0.27236	0.680331	921	3	-0.22309
OBSCN	10	0.55709	0.50664	0.75059	1564	2	0.080728	0.24572	0.3231	0.722405	1036	4	0.080728
ODC1	10	0.072383	0.039419	0.178687	507	6	-0.14449	0.40683	0.50269	0.849278	1367	3	-0.14449
OGDH	10	0.00093197	0.00013	0.00222	140	7	-0.29235	0.69942	0.75735	0.970398	1811	2	-0.29235
OGFOD1	10	0.40783	0.35093	0.621182	1307	4	-0.15559	0.44923	0.55277	0.894201	1432	2	-0.15559
OGFOD2	10	0.29709	0.2373	0.498558	1088	4	-0.096606	0.024518	0.029978	0.300166	230	2	-0.096606
OPLAH	10	0.14339	0.097499	0.314583	719	5	-0.044621	0.51138	0.62573	0.940219	1532	1	-0.044621
OPRD1	10	0.70909	0.68597	0.868466	1822	3	0.06114	0.049473	0.074488	0.44835	382	3	0.06114
OPRK1	10	0.02258	0.0091061	0.067751	308	7	-0.1232	0.99518	0.99548	1	2271	0	-0.1232
OPRL1	10	0.0053633	0.0014214	0.016107	206	7	-0.20015	0.97201	0.95796	1	2173	0	-0.20015
OPRM1	10	0.73681	0.71575	0.883474	1873	2	0.067289	0.12875	0.19633	0.623905	728	5	0.067289
OTC	10	0.80522	0.7557	0.900718	1945	2	-0.067065	0.83926	0.87799	1	1986	2	-0.067065
OXCT1	10	0.37691	0.32159	0.595234	1244	3	-0.043031	0.93147	0.91878	1	2090	1	-0.043031
OXCT2	10	0.036297	0.015972	0.100011	370	6	-0.18692	0.53474	0.64321	0.942633	1571	2	-0.18692
OXSR1	10	0.2926	0.23198	0.498558	1076	4	-0.046963	0.5157	0.62573	0.940219	1542	3	-0.046963
OXT	9	0.28365	0.22108	0.49063	1061	4	-0.060299	0.46715	0.58152	0.910301	1461	1	-0.060299
OXTR	10	0.99616	0.98899	1	2296	0	0.12815	0.019222	0.023406	0.272615	198	6	0.12815
P2RY12	10	0.82434	0.77536	0.911986	1970	2	0.10774	0.075522	0.12653	0.592479	496	5	0.10774
P2RY2	10	0.43309	0.36666	0.622168	1362	3	0.048287	0.10437	0.17018	0.607196	624	3	0.048287
P4HA1	10	0.18063	0.12493	0.351371	827	5	-0.10944	0.98439	0.98094	1	2218	0	-0.10944
P4HA2	10	0.26451	0.21372	0.484834	1022	4	-0.052843	0.1077	0.17432	0.607196	640	3	-0.052843
P4HB	10	0.21536	0.16217	0.409497	909	5	-0.13654	0.83777	0.87667	1	1983	2	-0.13654
P4HTM	10	0.52915	0.46985	0.711043	1536	2	0.12417	0.083853	0.1441	0.607196	540	5	0.12417
PACSIN1	10	0.9513	0.90331	0.970579	2159	1	-0.0046684	0.4868	0.59155	0.917332	1497	3	-0.0046684
PACSIN2	10	0.8396	0.78619	0.914991	1993	2	0.1349	0.014188	0.017243	0.239847	166	6	0.1349
PACSIN3	10	0.0022624	0.00045818	0.006412	167	7	-0.25428	0.34487	0.4433	0.805166	1268	1	-0.25428
PADI1	10	0.19686	0.14085	0.377374	862	5	-0.15906	0.78917	0.8234	1	1903	2	-0.15906
PADI2	10	0.31865	0.24659	0.506478	1131	4	0.010493	0.45128	0.55417	0.894201	1438	3	0.010493
PADI3	10	0.83133	0.78186	0.914991	1980	1	0.078737	0.0041678	0.0057731	0.178831	65	5	0.078737
PADI4	10	0.36312	0.30411	0.581928	1214	2	0.14101	0.0083352	0.010525	0.206714	116	6	0.14101
PAEP	10	0.88242	0.84279	0.947173	2062	2	-0.076401	0.68185	0.74931	0.967509	1792	2	-0.076401
PAH	10	0.46909	0.40545	0.652714	1441	4	-0.10507	0.73073	0.77459	0.976327	1843	1	-0.10507
PAICS	10	0.30571	0.23947	0.498558	1110	2	0.017878	0.48288	0.58905	0.915305	1488	3	0.017878
PAK1	10	0.69577	0.66518	0.859612	1796	2	0.11785	0.069541	0.11987	0.58776	464	5	0.11785
PAK2	10	0.036652	0.015972	0.100011	371	5	0.061581	0.010517	0.013505	0.22455	138	5	0.061581
PAK3	10	0.80047	0.75407	0.900718	1939	1	0.21568	0.0073657	0.0084412	0.179898	109	6	0.21568
PAK4	10	0.96159	0.91363	0.974255	2172	1	-0.036609	0.019616	0.024053	0.272615	202	2	-0.036609
PAK6	9	0.09656	0.053454	0.212339	599	5	-0.1489	0.34898	0.42613	0.800503	1276	2	-0.1489
PAK7	10	0.085263	0.049264	0.202761	562	2	-0.017553	0.96163	0.94282	1	2151	1	-0.017553
PAM	10	0.78103	0.74118	0.894895	1917	1	0.12577	0.068565	0.1194	0.58776	459	5	0.12577
PANK1	10	0.99972	0.99957	1	2316	0	0.19545	0.0046868	0.006259	0.178831	72	6	0.19545
PANK2	9	0.0057608	0.0016303	0.017948	211	5	-0.31709	0.067073	0.11732	0.58776	451	2	-0.31709
PANK3	10	0.39148	0.33377	0.603106	1275	2	0.0013612	0.088646	0.15269	0.607196	560	3	0.0013612
PANK4	10	0.36182	0.30173	0.579277	1210	4	-0.032778	0.82531	0.85853	1	1956	2	-0.032778
PANX1	10	0.40267	0.34682	0.619268	1299	4	-0.093345	0.17485	0.24907	0.66629	861	3	-0.093345
PAPOLA	10	0.15601	0.1052	0.325404	746	5	-0.12584	0.30074	0.38774	0.767758	1164	1	-0.12584
PAPSS1	10	0.11959	0.069944	0.250355	648	4	-0.013879	0.016269	0.019114	0.244306	180	2	-0.013879
PARK7	10	0.34645	0.28757	0.564695	1181	3	0.07458	0.034253	0.042854	0.328297	299	5	0.07458
PARP15	10	0.91603	0.8802	0.962235	2119	1	0.079352	0.016207	0.019114	0.244306	179	4	0.079352
PARS2	10	0.50507	0.44617	0.692815	1495	3	-0.044083	0.94098	0.92303	1	2106	1	-0.044083
PASK	10	0.98065	0.94065	0.986046	2216	1	0.061818	0.019073	0.02321	0.272615	197	3	0.061818
PBK	10	0.37335	0.31685	0.594543	1236	3	-0.052461	0.72693	0.77459	0.976327	1838	1	-0.052461
PCBD1	10	0.42398	0.36367	0.621182	1347	4	-0.09436	0.45771	0.56117	0.896301	1448	2	-0.09436
PCCB	10	0.26954	0.218	0.49063	1028	3	0.077124	0.18955	0.26647	0.679924	898	4	0.077124
PCK1	10	0.32701	0.25539	0.515002	1144	4	-0.089513	0.072321	0.12295	0.58776	478	3	-0.089513
PCMT1	10	0.86291	0.82033	0.939196	2023	2	0.04257	0.19203	0.26839	0.679924	906	4	0.04257
PCSK1	10	0.057773	0.028137	0.147876	444	4	-0.12816	0.60357	0.70641	0.945129	1698	1	-0.12816
PCSK2	9	0.17917	0.12848	0.356158	822	2	0.031392	0.24581	0.33659	0.740432	1037	3	0.031392
PCTP	10	0.16271	0.108	0.325404	767	4	-0.086915	0.829	0.86172	1	1963	1	-0.086915
PCYT1A	10	2.0805e-08	2.1311e-06	5.9e-05	17	8	-0.75309	0.9653	0.9466	1	2158	1	-0.75309
PCYT1B	10	0.69067	0.65813	0.853622	1787	2	0.06466	0.30766	0.39429	0.767758	1186	4	0.06466
PDC	10	0.39588	0.33543	0.603106	1286	4	-0.01752	0.83289	0.8684	1	1975	2	-0.01752
PDE10A	10	0.51412	0.45015	0.693887	1508	2	0.071086	0.14373	0.22136	0.639299	799	5	0.071086
PDE11A	10	0.60382	0.55539	0.785249	1641	2	0.052552	0.029421	0.03739	0.326089	264	3	0.052552
PDE1B	10	0.21416	0.15663	0.401608	906	3	0.034911	0.29629	0.38642	0.767758	1148	3	0.034911
PDE3A	10	0.42736	0.36367	0.621182	1353	4	0.047454	0.19234	0.26839	0.679924	908	3	0.047454
PDE3B	10	0.38122	0.32285	0.595234	1250	4	-0.059663	0.34683	0.44331	0.805166	1273	2	-0.059663
PDE4B	10	0.94335	0.89636	0.968039	2150	1	0.032181	0.1305	0.20212	0.630449	734	4	0.032181
PDE4C	10	0.43462	0.36956	0.626628	1369	3	0.0015702	0.82675	0.85943	1	1959	2	0.0015702
PDE6G	10	0.00041486	6.6063e-05	0.001323	113	6	-0.37074	0.93698	0.92128	1	2098	1	-0.37074
PDE6H	10	0.80808	0.75865	0.90192	1950	2	0.1098	0.10294	0.16941	0.607196	620	5	0.1098
PDE7A	10	0.67084	0.63938	0.845351	1753	3	0.071034	0.032488	0.041477	0.328297	287	4	0.071034
PDE7B	10	0.94197	0.89562	0.968039	2147	1	-0.032727	0.092294	0.15724	0.607196	572	3	-0.032727
PDE8A	10	0.59999	0.55407	0.785249	1632	1	0.12059	0.020101	0.024232	0.273263	206	5	0.12059
PDE8B	10	0.33938	0.26045	0.519789	1169	3	0.059349	0.080714	0.14061	0.607196	525	3	0.059349
PDE9A	10	0.17688	0.12106	0.345863	812	4	-0.056497	0.29054	0.37995	0.767758	1135	2	-0.056497
PDF	6	0.00083726	0.00022376	0.003536	131	6	-0.35988	0.99916	0.99986	1	2300	0	-0.35988
PDGFRA	10	0.20935	0.15156	0.39339	895	4	-0.10281	0.99436	0.99363	1	2267	0	-0.10281
PDGFRB	10	0.045257	0.019727	0.114854	402	6	-0.1365	0.4881	0.59431	0.921	1499	2	-0.1365
PDHA1	10	0.59952	0.55407	0.785249	1631	3	0.056066	0.01349	0.016518	0.23565	161	4	0.056066
PDHA2	10	0.68126	0.64985	0.850958	1773	2	0.1826	0.0032246	0.0050485	0.178831	58	7	0.1826
PDHB	10	0.65805	0.62573	0.837687	1729	3	0.069095	0.14094	0.22082	0.639299	786	5	0.069095
PDIK1L	10	0.19969	0.14353	0.382802	871	5	-0.072662	0.31893	0.41803	0.794018	1217	2	-0.072662
PDK1	10	0.51812	0.45447	0.695938	1517	3	-0.049512	0.12023	0.18529	0.610409	697	4	-0.049512
PDK2	10	0.33146	0.25539	0.515002	1153	4	-0.067903	0.17688	0.25164	0.66629	866	4	-0.067903
PDK3	10	0.99931	0.99869	1	2315	0	0.076653	0.29059	0.37995	0.767758	1136	4	0.076653
PDK4	10	0.63611	0.60022	0.81779	1697	3	0.017226	0.25242	0.33497	0.738277	1054	4	0.017226
PDLIM5	10	0.92693	0.88784	0.966024	2134	1	-0.032781	0.10957	0.17718	0.607196	647	4	-0.032781
PDP1	10	0.9833	0.94667	0.986968	2225	1	0.15748	0.0056752	0.0072947	0.178831	86	7	0.15748
PDP2	9	0.91808	0.86426	0.956488	2121	1	0.12184	0.073125	0.13408	0.607196	480	5	0.12184
PDPK1	10	0.023305	0.0093533	0.068326	318	5	-0.1052	0.26396	0.36088	0.767758	1081	2	-0.1052
PDPR	10	0.10131	0.058044	0.221787	609	5	-0.13488	0.10984	0.17719	0.607196	649	3	-0.13488
PDXDC1	10	0.37315	0.31517	0.592821	1235	2	-0.012053	0.77481	0.8045	0.988813	1889	2	-0.012053
PDXK	10	0.60428	0.55539	0.785249	1643	2	0.012883	0.59352	0.69914	0.945129	1675	3	0.012883
PDXP	10	0.28655	0.22685	0.4925	1069	4	-0.12698	0.54757	0.65747	0.942633	1595	3	-0.12698
PEAK1	10	0.16305	0.108	0.325404	770	5	-0.020323	0.3066	0.39429	0.767758	1183	4	-0.020323
PECR	10	0.20021	0.14439	0.384657	873	3	-0.025574	0.78356	0.81751	0.999518	1898	2	-0.025574
PFAS	10	0.28373	0.22451	0.49063	1062	4	-0.078505	0.35686	0.45281	0.816048	1284	3	-0.078505
PFKFB1	10	0.31992	0.24871	0.509478	1133	3	0.040745	0.017684	0.021488	0.264968	187	4	0.040745
PFKFB2	10	0.99913	0.9982	1	2313	0	0.26969	2.2142e-05	1.918e-05	0.00495	9	7	0.26969
PFKFB3	10	0.81054	0.76155	0.904423	1954	2	0.22999	0.07904	0.13796	0.607196	519	5	0.22999
PFKFB4	10	0.023099	0.0091871	0.067751	315	5	-0.06524	0.030911	0.040181	0.328297	274	3	-0.06524
PFKL	10	0.99996	0.99999	1	2319	0	0.11283	0.052985	0.076559	0.44835	392	5	0.11283
PFKM	10	0.57231	0.52521	0.76618	1587	2	-0.048091	0.20827	0.28176	0.686969	943	3	-0.048091
PFKP	10	0.9657	0.9168	0.974255	2183	1	0.088021	0.10114	0.16793	0.607196	613	4	0.088021
PFN1	10	0.084977	0.048863	0.201975	561	6	-0.126	0.95111	0.9301	1	2127	1	-0.126
PFN2	10	0.38177	0.32285	0.595234	1252	4	-0.10155	0.68374	0.74932	0.967509	1794	1	-0.10155
PGA3	6	0.002158	0.00067981	0.009076	164	3	-0.10521	0.4413	0.48547	0.837844	1421	2	-0.10521
PGAM2	10	0.29394	0.2346	0.498558	1078	4	-0.064703	0.97498	0.96636	1	2178	0	-0.064703
PGD	10	1.5507e-06	2.1311e-06	5.9e-05	47	6	-0.44367	0.30411	0.39159	0.767758	1176	2	-0.44367
PGGT1B	10	0.0066438	0.001886	0.020097	217	6	-0.33169	0.55514	0.66322	0.942633	1609	2	-0.33169
PGK1	10	0.034968	0.015482	0.099904	360	6	-0.20106	0.45534	0.55679	0.894489	1444	1	-0.20106
PGK2	10	0.51759	0.45447	0.695938	1516	2	-0.037044	0.42017	0.51969	0.86478	1389	3	-0.037044
PGLYRP3	10	0.91294	0.87931	0.962235	2116	1	0.11603	0.040299	0.052009	0.355344	339	5	0.11603
PHGDH	10	0.13477	0.09059	0.298935	701	5	-0.12782	0.096546	0.16138	0.607196	595	3	-0.12782
PHKA1	10	0.78965	0.74487	0.896545	1927	1	0.098984	0.061928	0.10419	0.555054	429	4	0.098984
PHKA2	10	0.99845	0.99612	1	2308	0	0.12429	0.011955	0.01495	0.234647	148	5	0.12429
PHKB	10	0.39124	0.33254	0.603106	1273	3	0.08188	0.13234	0.20327	0.630449	742	5	0.08188
PHKG1	10	0.074381	0.040693	0.180764	520	6	-0.13533	0.64626	0.72346	0.952721	1759	2	-0.13533
PHKG2	10	0.4181	0.36056	0.621182	1332	3	0.079818	0.30236	0.38901	0.767758	1169	4	0.079818
PHOSPHO1	10	0.050332	0.023482	0.131271	415	6	-0.1529	0.68871	0.75188	0.968192	1802	2	-0.1529
PHOSPHO2	10	0.68827	0.65687	0.853622	1783	2	0.10958	0.14277	0.22136	0.639299	792	5	0.10958
PHPT1	10	0.14802	0.10034	0.321053	726	5	-0.10797	0.63698	0.71757	0.949274	1750	2	-0.10797
PHYH	10	0.24089	0.18796	0.444459	981	3	-0.07004	0.95065	0.9301	1	2126	1	-0.07004
PI4K2A	10	0.34896	0.28997	0.567497	1186	4	0.019918	0.074235	0.12347	0.58776	489	2	0.019918
PI4K2B	10	0.69599	0.66518	0.859612	1797	3	-0.017286	0.84638	0.88134	1	1998	1	-0.017286
PI4KA	10	2.7064e-07	2.1311e-06	5.9e-05	26	7	-0.584	0.11287	0.17794	0.607196	666	1	-0.584
PI4KB	10	0.00066682	9.5899e-05	0.001811	125	7	-0.31925	0.99911	0.9996	1	2299	0	-0.31925
PICK1	10	0.99539	0.98572	0.998616	2291	0	0.079204	0.13302	0.20436	0.630449	745	4	0.079204
PIGA	10	0.72029	0.69088	0.868466	1843	3	-0.016032	0.054801	0.087994	0.509778	402	4	-0.016032
PIK3AP1	10	0.87959	0.83923	0.946838	2061	1	0.11367	0.023971	0.029049	0.294717	227	5	0.11367
PIK3C2A	10	0.43198	0.36665	0.622168	1361	3	-0.069938	0.99461	0.99419	1	2268	0	-0.069938
PIK3C2B	10	0.59235	0.54029	0.776667	1616	3	-0.033209	0.98075	0.97741	1	2200	0	-0.033209
PIK3C2G	10	0.62284	0.58816	0.812723	1674	2	0.04528	0.76948	0.79833	0.984283	1882	1	0.04528
PIK3C3	10	0.53469	0.47557	0.714578	1545	3	-0.010877	0.0046653	0.0062078	0.178831	71	4	-0.010877
PIK3CA	10	0.017919	0.0067193	0.054232	285	6	-0.1946	0.015464	0.018517	0.241656	177	3	-0.1946
PIK3CB	10	0.80969	0.75865	0.90192	1952	2	0.057023	0.18485	0.2569	0.669044	887	4	0.057023
PIK3CD	10	0.088067	0.051374	0.206831	576	5	-0.09481	0.032901	0.041481	0.328297	290	4	-0.09481
PIK3CG	10	0.27936	0.22451	0.49063	1052	3	0.034022	0.077983	0.13737	0.607196	510	5	0.034022
PIK3R1	10	0.64303	0.6069	0.822548	1710	2	0.16675	0.010372	0.013364	0.22455	137	5	0.16675
PIK3R2	11	0.2678	0.21161	0.484203	1025	3	-0.022039	0.054712	0.076623	0.44835	400	1	-0.022039
PIK3R3	10	0.72597	0.70827	0.883474	1855	3	0.020823	0.24308	0.31658	0.714685	1030	4	0.020823
PIK3R4	10	0.29214	0.23198	0.498558	1075	4	-0.1203	0.97936	0.97404	1	2197	0	-0.1203
PIK3R5	10	0.59762	0.54787	0.782236	1628	3	-0.002373	0.2824	0.37384	0.767758	1119	3	-0.002373
PIKFYVE	10	0.62309	0.58816	0.812723	1675	3	0.00564	0.10561	0.17213	0.607196	628	4	0.00564
PIM1	10	0.61117	0.56426	0.792495	1655	2	0.0824	0.065291	0.10642	0.558065	444	5	0.0824
PIM2	10	0.44842	0.3892	0.64168	1402	3	-4.903e-05	0.30238	0.38901	0.767758	1170	3	-4.903e-05
PIM3	10	0.20132	0.14532	0.384936	877	5	-0.11129	0.68893	0.75188	0.968192	1803	2	-0.11129
PINK1	10	0.84831	0.80184	0.92948	2003	2	0.042402	0.60835	0.70748	0.945129	1710	2	0.042402
PIP	10	0.72846	0.71	0.883474	1858	1	0.21259	0.0030077	0.0049164	0.178831	56	7	0.21259
PIP4K2A	10	0.57106	0.52521	0.76618	1584	2	0.10074	0.11236	0.17794	0.607196	663	5	0.10074
PIP4K2B	10	0.29421	0.2346	0.498558	1079	3	-0.017364	0.75226	0.78845	0.981629	1859	2	-0.017364
PIP4K2C	10	0.15992	0.10591	0.325404	754	3	-0.036984	0.51713	0.6272	0.941211	1544	3	-0.036984
PIP5K1A	10	0.45649	0.39365	0.64168	1417	4	-0.073742	0.33061	0.4373	0.805166	1242	3	-0.073742
PIP5K1B	10	0.52414	0.46049	0.700084	1528	2	0.050462	0.00090267	0.00088014	0.065953	32	4	0.050462
PIP5K1C	10	0.20668	0.1476	0.38571	889	3	0.011322	0.75561	0.79105	0.981629	1866	2	0.011322
PIP5KL1	10	0.33648	0.25773	0.515674	1161	3	0.034011	0.47402	0.57965	0.909203	1473	2	0.034011
PIPOX	10	0.13737	0.090594	0.298935	706	3	0.10704	0.042611	0.056804	0.374902	351	5	0.10704
PISD	10	0.0020806	0.00039851	0.005714	162	5	-0.12675	0.6051	0.70642	0.945129	1702	2	-0.12675
PITPNA	10	0.15323	0.10456	0.325404	736	5	-0.099856	0.45841	0.56118	0.896301	1451	3	-0.099856
PKDCC	10	0.65505	0.62294	0.837687	1725	3	0.038992	0.13591	0.21032	0.637013	762	4	0.038992
PKIA	6	0.92159	0.84001	0.946842	2130	0	0.11521	0.41655	0.47061	0.831356	1385	2	0.11521
PKIB	10	0.9017	0.86593	0.957404	2097	2	0.10026	0.10272	0.16941	0.607196	618	5	0.10026
PKIG	10	0.56568	0.52079	0.765694	1578	3	-0.056463	0.0095887	0.012776	0.222992	128	4	-0.056463
PKLR	10	0.13264	0.088212	0.296979	691	4	0.0073434	0.13073	0.20327	0.630449	736	1	0.0073434
PKM	10	0.034086	0.015116	0.09781	359	5	-0.17296	0.56367	0.66777	0.942633	1628	3	-0.17296
PKMYT1	10	4.0737e-05	2.1311e-06	5.9e-05	80	7	-0.40977	0.83066	0.86617	1	1972	1	-0.40977
PKN1	10	0.30222	0.23946	0.498558	1103	2	0.0044394	0.20402	0.27868	0.686969	932	2	0.0044394
PKN2	10	0.0079053	0.002244	0.023212	224	5	-0.13635	0.0038863	0.0056154	0.178831	63	3	-0.13635
PKN3	10	0.0044817	0.0011998	0.014516	193	6	-0.30704	0.22837	0.29904	0.69952	991	3	-0.30704
PLA2G1B	9	0.9038	0.85389	0.949897	2101	1	0.10406	0.050897	0.087888	0.509778	388	5	0.10406
PLA2G2D	10	0.32072	0.24992	0.510624	1135	3	0.031618	0.056715	0.098211	0.549744	416	2	0.031618
PLA2G2E	9	0.16472	0.11877	0.344736	775	4	0.039945	0.63111	0.68912	0.945129	1741	2	0.039945
PLA2G7	10	0.14796	0.10034	0.321053	725	5	-0.10858	0.067841	0.1194	0.58776	457	3	-0.10858
PLAU	9	0.02613	0.011357	0.079701	329	6	-0.2014	0.93721	0.91412	1	2099	1	-0.2014
PLAUR	10	0.22382	0.1682	0.419257	930	4	-0.1057	0.77014	0.79833	0.984283	1883	1	-0.1057
PLCL1	10	0.043949	0.018615	0.109475	398	5	-0.094169	0.61623	0.70966	0.945129	1722	2	-0.094169
PLEKHA1	10	0.91497	0.88019	0.962235	2117	1	0.25651	0.0025349	0.0039361	0.178831	50	7	0.25651
PLEKHA4	10	0.43687	0.3724	0.628246	1376	4	-0.010906	0.5491	0.65747	0.942633	1598	3	-0.010906
PLIN3	10	0.63718	0.60022	0.81779	1700	3	-0.077047	0.24476	0.32175	0.722165	1033	2	-0.077047
PLK1	10	4.0423e-05	2.1311e-06	5.9e-05	79	8	-0.55418	0.66445	0.73184	0.956699	1774	2	-0.55418
PLK2	10	0.099452	0.056817	0.219244	603	4	-0.066853	0.56819	0.66778	0.942633	1636	2	-0.066853
PLK3	10	0.30783	0.23947	0.498558	1115	4	-0.012779	0.37786	0.47403	0.833549	1313	3	-0.012779
PLK4	10	2.5058e-08	2.1311e-06	5.9e-05	18	6	-0.76085	0.96222	0.94282	1	2152	1	-0.76085
PLOD1	10	0.030485	0.012997	0.086513	349	6	-0.18474	0.59133	0.69561	0.945129	1672	3	-0.18474
PLOD2	10	0.16794	0.11249	0.333319	787	5	-0.09464	0.033696	0.04285	0.328297	296	4	-0.09464
PLOD3	10	0.10794	0.061271	0.228462	625	5	-0.11919	0.59818	0.70539	0.945129	1682	3	-0.11919
PMP2	10	0.69878	0.66863	0.859612	1801	2	0.03904	0.23613	0.30486	0.69952	1013	4	0.03904
PMVK	10	0.00021209	2.7704e-05	0.000637	101	6	-0.35002	0.99611	0.99655	1	2275	0	-0.35002
PNCK	10	0.57978	0.52802	0.766624	1600	3	0.037126	0.12458	0.19005	0.61832	714	3	0.037126
PNKP	10	0.093261	0.054362	0.213692	588	5	-0.10491	0.52409	0.63552	0.942633	1550	3	-0.10491
PNLIP	10	0.17665	0.12106	0.345863	810	4	-0.025985	0.32375	0.42282	0.798547	1226	2	-0.025985
PNLIPRP2	10	0.27731	0.22451	0.49063	1049	4	-0.090588	0.59415	0.70024	0.945129	1676	3	-0.090588
PNMT	10	0.028756	0.012	0.081778	337	6	-0.18683	0.75625	0.79105	0.981629	1868	1	-0.18683
PNP	10	0.41986	0.36057	0.621182	1338	2	0.097931	0.074617	0.12347	0.58776	491	4	0.097931
PNPO	10	0.36107	0.30173	0.579277	1208	4	-0.16068	0.023716	0.02826	0.29048	226	1	-0.16068
POMC	10	0.83818	0.78619	0.914991	1990	2	0.057498	0.12244	0.18578	0.610409	707	4	0.057498
POMK	10	0.68497	0.65563	0.853622	1777	3	-0.017362	0.45543	0.55679	0.894489	1445	3	-0.017362
PON1	10	0.98731	0.95646	0.987053	2251	0	0.092814	0.42371	0.5243	0.870583	1395	3	0.092814
POR	10	0.46545	0.39694	0.64168	1434	3	-0.079329	0.19091	0.2675	0.679924	903	2	-0.079329
PPA1	10	0.079861	0.044861	0.191216	542	5	-0.192	0.96841	0.95632	1	2165	1	-0.192
PPAP2A	10	0.032306	0.013901	0.091479	353	4	-0.11274	0.37396	0.46915	0.831356	1305	1	-0.11274
PPAP2B	10	0.96417	0.91607	0.974255	2178	1	0.035442	0.24942	0.33003	0.732953	1046	4	0.035442
PPAP2C	10	0.19487	0.14084	0.377374	859	4	-0.074171	0.07347	0.12347	0.58776	482	2	-0.074171
PPARD	10	0.25301	0.20391	0.471801	1002	2	0.11131	0.030993	0.040181	0.328297	276	6	0.11131
PPAT	10	0.42669	0.36367	0.621182	1352	2	0.090986	0.063614	0.10466	0.555054	438	5	0.090986
PPBP	10	0.36802	0.30959	0.588521	1222	1	0.090509	0.03361	0.04285	0.328297	295	5	0.090509
PPCDC	10	0.45221	0.39084	0.64168	1411	4	-0.024704	0.71165	0.76405	0.970944	1824	2	-0.024704
PPEF1	10	0.75393	0.72517	0.888955	1891	1	0.17893	0.013764	0.016778	0.236214	164	6	0.17893
PPEF2	10	0.89079	0.84951	0.948299	2079	2	-0.094354	0.11148	0.17794	0.607196	659	2	-0.094354
PPFIA1	10	0.2329	0.17478	0.423916	957	4	-0.08997	0.64128	0.72242	0.952721	1757	2	-0.08997
PPFIA2	10	0.048592	0.022153	0.125232	412	6	-0.15415	0.96055	0.94282	1	2150	1	-0.15415
PPFIA3	10	0.44012	0.37995	0.637277	1384	2	0.059097	0.47631	0.57965	0.909203	1477	3	0.059097
PPFIA4	10	0.45679	0.39365	0.64168	1419	4	0.0079988	0.50555	0.61281	0.934088	1520	3	0.0079988
PPIA	10	0.00012528	1.0655e-05	0.000266	93	8	-0.43424	0.75659	0.79105	0.981629	1869	1	-0.43424
PPIB	10	0.022213	0.0089186	0.067751	305	4	-0.11548	0.71865	0.76785	0.974171	1831	2	-0.11548
PPIC	10	0.27555	0.22305	0.49063	1042	4	0.021396	0.37647	0.47034	0.831356	1311	3	0.021396
PPIF	10	0.39617	0.33543	0.603106	1288	3	-0.038889	0.74194	0.7824	0.980702	1853	2	-0.038889
PPIG	10	0.69956	0.67015	0.859612	1804	3	-0.022724	0.67493	0.74087	0.96202	1787	2	-0.022724
PPIH	10	0.012683	0.0040427	0.036668	258	7	-0.23552	0.94366	0.92556	1	2111	1	-0.23552
PPM1A	10	0.61589	0.57517	0.802477	1662	3	-0.0040839	0.30547	0.39159	0.767758	1180	3	-0.0040839
PPM1B	10	0.82537	0.77537	0.911986	1971	2	0.092073	0.1436	0.22136	0.639299	797	3	0.092073
PPM1D	10	0.00069091	0.00010016	0.001847	126	8	-0.24099	0.999	0.99949	1	2297	0	-0.24099
PPM1E	10	0.4139	0.3565	0.621182	1323	2	-0.02287	0.47056	0.57379	0.908593	1466	1	-0.02287
PPM1F	10	0.092303	0.053565	0.212339	585	5	-0.13168	0.6875	0.75052	0.967509	1800	2	-0.13168
PPM1G	10	2.386e-07	2.1311e-06	5.9e-05	24	9	-0.43353	0.99412	0.99353	1	2265	0	-0.43353
PPM1L	10	0.25855	0.21096	0.483766	1012	2	0.2016	0.0078395	0.0093448	0.19042	114	7	0.2016
PPM1M	10	0.0021856	0.00042408	0.006007	165	8	-0.20555	0.90478	0.90232	1	2059	1	-0.20555
PPME1	10	0.0050749	0.0013873	0.016034	201	7	-0.21544	0.27569	0.3696	0.767758	1102	1	-0.21544
PPP1CA	10	0.10914	0.06214	0.230962	626	5	-0.12294	0.97815	0.97314	1	2188	0	-0.12294
PPP1CB	10	0.00025534	3.1966e-05	0.000714	104	7	-0.48287	0.52728	0.63809	0.942633	1556	2	-0.48287
PPP1CC	10	0.072991	0.039764	0.178687	512	6	-0.18874	0.4197	0.51829	0.86478	1388	1	-0.18874
PPP1R10	10	1.0012e-08	2.1311e-06	5.9e-05	13	9	-0.67432	0.97735	0.97207	1	2185	0	-0.67432
PPP1R11	10	0.00091058	0.00013	0.00222	137	8	-0.3007	0.13146	0.20327	0.630449	739	2	-0.3007
PPP1R12A	10	3.7505e-10	2.1311e-06	5.9e-05	8	9	-0.83981	0.99263	0.99223	1	2259	0	-0.83981
PPP1R12B	10	0.66238	0.62709	0.837687	1738	3	-0.0044575	0.62569	0.71281	0.945129	1729	2	-0.0044575
PPP1R12C	10	0.46015	0.39547	0.64168	1425	4	-0.030019	0.80181	0.83973	1	1923	1	-0.030019
PPP1R13B	10	0.62782	0.59353	0.812723	1686	1	0.087663	0.097294	0.16242	0.607196	599	5	0.087663
PPP1R14A	10	0.99128	0.96871	0.989152	2275	0	0.095683	0.14346	0.22136	0.639299	796	5	0.095683
PPP1R14C	10	0.1548	0.10519	0.325404	742	5	-0.12686	0.95005	0.93009	1	2123	1	-0.12686
PPP1R14D	10	0.10467	0.059898	0.22625	616	4	-0.079974	0.34178	0.44206	0.805166	1264	2	-0.079974
PPP1R15A	10	0.062462	0.031602	0.158555	464	5	-0.07289	0.24625	0.32311	0.722405	1039	4	-0.07289
PPP1R15B	10	0.13985	0.093054	0.3036	712	5	-0.13699	0.044371	0.058922	0.380518	359	2	-0.13699
PPP1R16B	10	0.73769	0.71575	0.883474	1875	1	-0.04479	0.047122	0.071355	0.444158	372	4	-0.04479
PPP1R1A	10	0.51641	0.45447	0.695938	1513	3	0.010778	0.22038	0.2956	0.698321	970	3	0.010778
PPP1R1B	10	0.45993	0.39547	0.64168	1423	4	0.023829	0.086187	0.14992	0.607196	551	4	0.023829
PPP1R1C	10	0.13444	0.089938	0.298935	700	5	-0.14413	0.31034	0.40324	0.781606	1195	2	-0.14413
PPP1R2	10	0.0034249	0.00085882	0.011077	179	7	-0.22844	0.97271	0.95877	1	2175	0	-0.22844
PPP1R3A	10	0.9853	0.95152	0.987053	2236	1	0.033047	0.13757	0.21418	0.639299	771	3	0.033047
PPP1R3B	10	0.57954	0.52802	0.766624	1599	3	-0.062902	0.2035	0.27867	0.686969	931	4	-0.062902
PPP1R3C	10	0.6595	0.62709	0.837687	1732	3	-0.069164	0.13596	0.21033	0.637013	763	3	-0.069164
PPP1R3D	10	0.22961	0.17403	0.423776	946	4	-0.011073	0.53351	0.64192	0.942633	1567	3	-0.011073
PPP1R3F	10	0.34699	0.28757	0.564695	1183	4	-0.020471	0.30289	0.38901	0.767758	1172	4	-0.020471
PPP1R7	10	0.4362	0.3724	0.628246	1374	4	-0.12027	0.1992	0.27237	0.680331	927	2	-0.12027
PPP1R8	10	3.7816e-05	2.1311e-06	5.9e-05	75	9	-0.37953	0.35073	0.44553	0.806048	1278	1	-0.37953
PPP1R9A	10	0.46009	0.39547	0.64168	1424	3	0.0046758	0.45272	0.55545	0.894201	1441	2	0.0046758
PPP1R9B	10	0.0046667	0.0012339	0.014526	195	5	-0.27069	0.53019	0.6394	0.942633	1561	1	-0.27069
PPP2CA	8	0.00051785	6.6063e-05	0.001323	119	5	-0.29855	0.034465	0.040326	0.328297	302	3	-0.29855
PPP2CB	10	0.20217	0.14532	0.384936	878	4	-0.10271	0.67357	0.73937	0.961685	1784	2	-0.10271
PPP2R1A	10	0.0012698	0.00018967	0.00306	146	3	-0.076231	0.72463	0.77327	0.976327	1834	2	-0.076231
PPP2R1B	10	0.61099	0.56426	0.792495	1654	2	0.018879	0.95057	0.9301	1	2125	1	0.018879
PPP2R2A	10	0.00022773	3.1966e-05	0.000714	103	7	-0.43894	0.4774	0.57965	0.909203	1481	2	-0.43894
PPP2R2B	10	0.43352	0.36666	0.622168	1366	4	0.023197	0.41009	0.51016	0.854444	1374	3	0.023197
PPP2R2C	10	0.38665	0.32543	0.597137	1265	4	-0.0029057	0.51052	0.62457	0.940219	1529	2	-0.0029057
PPP2R2D	10	0.57335	0.52672	0.76618	1589	1	0.08144	0.49145	0.59688	0.921236	1502	3	0.08144
PPP2R3A	10	0.89924	0.8621	0.955016	2095	2	-0.00037193	0.41151	0.51017	0.854444	1382	3	-0.00037193
PPP2R3B	10	0.02139	0.0084881	0.065291	302	7	-0.13047	0.40327	0.5014	0.849278	1357	2	-0.13047
PPP2R4	10	0.39254	0.33543	0.603106	1279	4	-0.11923	0.9919	0.99135	1	2254	0	-0.11923
PPP2R5A	10	0.35394	0.29592	0.574295	1196	3	0.032585	0.28089	0.37384	0.767758	1116	4	0.032585
PPP2R5B	10	0.26411	0.21372	0.484834	1021	3	-0.016085	0.12312	0.1887	0.618267	710	1	-0.016085
PPP2R5C	10	0.32414	0.25384	0.515002	1142	4	-0.020952	0.092679	0.15724	0.607196	577	5	-0.020952
PPP2R5E	10	0.70587	0.677	0.866007	1816	3	-0.015911	0.37748	0.47403	0.833549	1312	3	-0.015911
PPP3CA	10	0.27174	0.22011	0.49063	1033	2	0.054234	0.092252	0.15724	0.607196	571	4	0.054234
PPP3CB	10	0.69298	0.65983	0.855344	1790	3	-0.044231	0.62427	0.71281	0.945129	1728	2	-0.044231
PPP3CC	10	0.52287	0.45901	0.699279	1525	1	-0.036147	0.76418	0.79591	0.983461	1874	1	-0.036147
PPP3R1	7	0.28147	0.2185	0.49063	1058	1	3.8041	5.1485e-13	2.1311e-06	0.00099	2	5	3.8041
PPP4C	10	4.6176e-06	2.1311e-06	5.9e-05	57	6	-0.4195	0.001024	0.0010421	0.073357	33	2	-0.4195
PPP4R1	10	0.99036	0.96697	0.989152	2266	0	0.2002	0.0056522	0.007218	0.178831	85	7	0.2002
PPP5C	10	0.13161	0.087756	0.296979	684	5	-0.12554	0.80728	0.84417	1	1932	2	-0.12554
PPP6C	10	0.0072156	0.0019883	0.020944	219	6	-0.26995	0.83436	0.87161	1	1978	1	-0.26995
PPT1	10	0.5965	0.54492	0.778982	1626	3	-0.04151	0.18507	0.2569	0.669044	888	3	-0.04151
PPTC7	10	0.59493	0.54491	0.778982	1624	3	0.058059	0.40796	0.50403	0.849685	1370	3	0.058059
PRDX2	10	0.14374	0.097503	0.314583	720	3	0.026123	0.45575	0.55679	0.894489	1446	3	0.026123
PRDX5	10	0.21228	0.15542	0.399397	902	4	0.080805	0.085665	0.14939	0.607196	548	5	0.080805
PRDX6	10	0.18377	0.12736	0.353907	836	1	0.10029	0.02403	0.029049	0.294717	228	5	0.10029
PREP	10	0.4056	0.34943	0.621069	1301	2	0.082152	0.13446	0.20793	0.635559	756	4	0.082152
PRG2	10	0.15252	0.10456	0.325404	735	5	-0.13669	0.99805	0.99867	1	2289	0	-0.13669
PRKAA1	10	0.37852	0.3216	0.595234	1247	2	0.014793	0.60062	0.7054	0.945129	1691	2	0.014793
PRKAA2	10	0.99808	0.99442	1	2304	0	0.13246	0.0098469	0.012955	0.222992	131	7	0.13246
PRKAB1	10	0.66675	0.63529	0.841869	1747	2	0.099658	0.086173	0.14992	0.607196	550	5	0.099658
PRKAB2	10	0.88638	0.84402	0.947173	2070	2	-0.00073818	0.19614	0.27043	0.680331	918	4	-0.00073818
PRKACA	10	0.077445	0.043463	0.186945	533	5	-0.1064	0.060379	0.10196	0.555054	425	4	-0.1064
PRKACB	10	0.073153	0.039768	0.178687	515	6	-0.18933	0.16096	0.23764	0.657196	835	1	-0.18933
PRKACG	10	0.16793	0.11249	0.333319	786	4	-0.05519	0.12202	0.18578	0.610409	705	4	-0.05519
PRKAG1	9	0.14722	0.10559	0.325404	724	5	-0.1254	0.74159	0.77809	0.979425	1852	2	-0.1254
PRKAG2	10	0.8163	0.76855	0.910429	1958	1	0.175	0.0057768	0.0074481	0.178831	88	6	0.175
PRKAG3	10	0.87019	0.82754	0.9405	2044	1	0.018123	0.18326	0.25499	0.66629	883	4	0.018123
PRKAR1A	10	0.99348	0.97839	0.99466	2285	0	0.12988	0.070433	0.1212	0.58776	467	5	0.12988
PRKAR1B	10	0.023051	0.0091871	0.067751	312	7	-0.16271	0.44635	0.55143	0.893288	1427	2	-0.16271
PRKAR2A	10	0.92793	0.88953	0.966507	2135	1	0.02604	0.58961	0.69109	0.945129	1670	2	0.02604
PRKAR2B	10	0.033936	0.015111	0.09781	358	6	-0.16147	0.9591	0.94282	1	2146	1	-0.16147
PRKCA	10	0.013206	0.0042899	0.038181	263	4	-0.068744	0.39305	0.4875	0.840728	1342	2	-0.068744
PRKCB	10	0.93054	0.88954	0.966507	2137	1	0.036671	0.31428	0.40865	0.783566	1206	3	0.036671
PRKCD	10	0.12117	0.070954	0.25319	650	4	0.022653	0.022914	0.027638	0.29048	218	5	0.022653
PRKCDBP	10	0.79562	0.75157	0.899946	1937	2	0.0053566	0.4659	0.5682	0.902212	1460	3	0.0053566
PRKCE	10	0.99835	0.99597	1	2307	0	0.12842	0.046045	0.07063	0.444158	366	5	0.12842
PRKCG	10	0.27285	0.22107	0.49063	1036	4	-0.058185	0.13241	0.20327	0.630449	743	4	-0.058185
PRKCH	10	0.27651	0.22451	0.49063	1045	2	0.026794	0.061664	0.1037	0.555054	428	4	0.026794
PRKCI	10	0.81	0.76014	0.903231	1953	2	0.0098796	0.82481	0.85632	1	1955	2	0.0098796
PRKCQ	10	0.46908	0.40545	0.652714	1440	3	0.018651	0.096157	0.16069	0.607196	592	3	0.018651
PRKCZ	10	0.035139	0.015674	0.100011	362	6	-0.15202	0.35569	0.45281	0.816048	1283	3	-0.15202
PRKD1	10	0.063488	0.032599	0.161811	469	6	-0.13865	0.93512	0.92037	1	2095	1	-0.13865
PRKD2	10	0.15819	0.1052	0.325404	750	4	-0.038905	0.94957	0.9293	1	2121	1	-0.038905
PRKD3	10	0.9855	0.95327	0.987053	2239	0	0.027393	0.049237	0.073708	0.44835	381	3	0.027393
PRKDC	10	0.0059778	0.0016686	0.01816	212	6	-0.15286	0.8234	0.85531	1	1952	1	-0.15286
PRKG1	10	0.71257	0.68728	0.868466	1832	3	-0.0058826	0.29565	0.38642	0.767758	1145	3	-0.0058826
PRKG2	10	0.95746	0.90933	0.974255	2165	1	0.11696	0.10748	0.17349	0.607196	639	5	0.11696
PRKRA	10	0.016404	0.0060501	0.051482	273	7	-0.19497	0.19361	0.2684	0.679924	912	1	-0.19497
PRKRIR	10	0.011316	0.0035823	0.033556	247	7	-0.21159	0.90784	0.90375	1	2063	1	-0.21159
PRKX	10	0.7683	0.73788	0.894621	1904	2	0.15826	0.026104	0.032765	0.308468	241	5	0.15826
PRLR	10	0.57471	0.52672	0.76618	1592	2	-0.054115	0.27603	0.3696	0.767758	1103	2	-0.054115
PRNP	10	0.68385	0.65563	0.853622	1776	3	-0.050304	0.56703	0.66778	0.942633	1634	1	-0.050304
PROC	10	0.57152	0.52521	0.76618	1586	3	-0.01618	0.9279	0.91559	1	2083	1	-0.01618
PRODH	10	0.0033582	0.00083325	0.010936	177	7	-0.22541	0.67572	0.74087	0.96202	1788	2	-0.22541
PROS1	10	0.62223	0.58685	0.812723	1672	1	0.1163	0.040935	0.053415	0.36071	342	5	0.1163
PROSC	9	0.36352	0.31633	0.594528	1215	3	0.08466	0.15868	0.22013	0.639299	827	4	0.08466
PROZ	10	0.45366	0.39085	0.64168	1412	4	0.096249	0.11092	0.17794	0.607196	656	5	0.096249
PRPF4B	10	0.0036207	0.00091849	0.011587	184	7	-0.22855	0.030513	0.039696	0.328297	273	2	-0.22855
PRPS1L1	10	0.90979	0.87752	0.962235	2113	1	0.16176	0.00071868	0.00073096	0.058552	29	8	0.16176
PRSS1	10	0.67416	0.64604	0.847886	1761	1	0.15388	0.030463	0.039696	0.328297	271	6	0.15388
PRSS3	10	0.039711	0.01775	0.107939	380	6	-0.15687	0.00061453	0.00061162	0.054646	26	2	-0.15687
PRSS8	10	0.9525	0.90331	0.970579	2161	1	0.004108	0.73867	0.7824	0.980702	1850	1	0.004108
PRX	10	0.16913	0.11412	0.336	790	5	-0.13683	0.52168	0.63113	0.942633	1547	2	-0.13683
PSAP	10	0.030114	0.01284	0.085709	347	4	-0.089854	0.30692	0.39429	0.767758	1184	3	-0.089854
PSAT1	10	0.12938	0.08724	0.296979	675	5	-0.10597	0.22987	0.30002	0.69952	995	2	-0.10597
PSKH1	10	0.16965	0.11412	0.336	792	2	0.056115	0.095904	0.16008	0.607196	591	3	0.056115
PSKH2	10	0.20868	0.14971	0.389013	893	4	-0.019269	0.085334	0.1486	0.607196	545	4	-0.019269
PSMA2	9	2.3728e-06	2.1311e-06	5.9e-05	48	6	-0.64617	0.13741	0.20246	0.630449	770	1	-0.64617
PSPH	10	0.48224	0.42598	0.673635	1464	3	-0.072963	0.26115	0.35963	0.767758	1076	1	-0.072963
PSTPIP1	10	0.53368	0.47557	0.714578	1542	2	-0.030535	0.53968	0.65198	0.942633	1578	3	-0.030535
PSTPIP2	10	0.11966	0.069944	0.250355	649	5	-0.14401	0.48199	0.58774	0.915305	1486	3	-0.14401
PTDSS1	10	0.47494	0.41952	0.669333	1453	2	0.027321	0.33124	0.4373	0.805166	1243	4	0.027321
PTDSS2	10	0.19997	0.14353	0.382802	872	4	-0.063004	0.38833	0.48371	0.835441	1334	1	-0.063004
PTEN	10	0.54108	0.48736	0.73088	1549	1	0.10572	0.092241	0.15724	0.607196	570	5	0.10572
PTGDR	10	0.44986	0.3892	0.64168	1407	3	-0.033617	0.54851	0.65747	0.942633	1597	3	-0.033617
PTGER1	10	0.0046734	0.0012339	0.014526	196	6	-0.27486	0.86623	0.89022	1	2012	1	-0.27486
PTGER2	10	0.46317	0.39694	0.64168	1433	4	-0.0061014	0.14312	0.22136	0.639299	794	5	-0.0061014
PTGER3	10	0.83525	0.78473	0.914991	1986	1	0.069299	0.54545	0.6562	0.942633	1590	3	0.069299
PTGER4	10	0.17739	0.12178	0.345863	816	4	0.015598	0.057825	0.099779	0.553215	419	5	0.015598
PTGFR	10	0.31748	0.24658	0.506478	1129	2	0.0028875	0.18035	0.25408	0.66629	875	1	0.0028875
PTGIR	10	0.13201	0.088207	0.296979	689	4	-0.055126	0.11468	0.17865	0.607196	677	3	-0.055126
PTGIS	10	0.031938	0.013513	0.089179	352	6	-0.19206	0.7537	0.78963	0.981629	1862	1	-0.19206
PTGR1	10	0.59021	0.53243	0.767268	1612	3	-0.01788	0.086774	0.15106	0.607196	554	1	-0.01788
PTGR2	6	0.67736	0.6296	0.840063	1767	1	0.17632	0.0012229	0.0018008	0.113059	35	3	0.17632
PTGS1	10	0.74002	0.71575	0.883474	1878	2	-0.019716	0.89663	0.89823	1	2050	1	-0.019716
PTH	6	0.47954	0.42982	0.677395	1458	1	-0.054589	0.84769	0.80864	0.990237	1999	1	-0.054589
PTH1R	10	0.2356	0.18266	0.437445	970	5	-0.099846	0.84447	0.88044	1	1993	1	-0.099846
PTK2	10	0.57657	0.52673	0.76618	1594	3	0.079545	0.079071	0.13855	0.607196	520	5	0.079545
PTK2B	10	0.97234	0.92792	0.980641	2196	1	0.090757	0.039245	0.050261	0.348043	334	4	0.090757
PTK6	10	0.048869	0.022157	0.125232	413	6	-0.18116	0.82614	0.85943	1	1958	1	-0.18116
PTK7	10	0.39227	0.33543	0.603106	1278	3	0.15819	0.0036086	0.0054492	0.178831	60	6	0.15819
PTP4A1	10	0.051921	0.024258	0.133558	423	4	0.080542	0.24445	0.32175	0.722165	1032	4	0.080542
PTP4A2	9	0.074996	0.040314	0.18044	522	3	-0.052221	0.044284	0.0626	0.400608	358	2	-0.052221
PTP4A3	10	0.30636	0.23947	0.498558	1112	3	0.069933	0.012467	0.015593	0.23565	153	4	0.069933
PTPDC1	10	0.36258	0.30173	0.579277	1213	2	0.016039	0.63899	0.71757	0.949274	1754	2	0.016039
PTPLA	10	0.51014	0.45014	0.693887	1501	3	-0.014517	0.60786	0.70748	0.945129	1708	3	-0.014517
PTPLB	10	0.00088272	0.00012573	0.002213	135	8	-0.28419	0.71527	0.7667	0.973248	1828	2	-0.28419
PTPMT1	10	0.0039182	0.001025	0.012734	187	6	-0.26528	0.45498	0.55546	0.894201	1443	3	-0.26528
PTPN1	10	0.077687	0.043468	0.186945	536	5	-0.14862	0.66869	0.73552	0.960432	1777	2	-0.14862
PTPN11	9	1.3549e-06	2.1311e-06	5.9e-05	45	8	-0.76095	0.99836	0.9992	1	2293	0	-0.76095
PTPN12	10	0.86703	0.82405	0.939627	2033	1	0.10142	0.1901	0.2675	0.679924	901	4	0.10142
PTPN13	10	0.94704	0.8991	0.968743	2154	1	0.020987	0.16158	0.23764	0.657196	836	4	0.020987
PTPN14	10	0.80802	0.75865	0.90192	1949	1	0.22666	0.00022997	0.00024934	0.034071	17	7	0.22666
PTPN18	10	0.14012	0.093054	0.3036	713	5	-0.087007	0.82037	0.84936	1	1950	2	-0.087007
PTPN2	10	0.96754	0.91847	0.974255	2184	1	0.14109	0.044747	0.059297	0.380518	361	6	0.14109
PTPN20B	2	0.40584	0.3035	0.581928	1302	1	-0.21416	0.5526	0.53371	0.880651	1606	0	-0.21416
PTPN21	10	0.59054	0.53243	0.767268	1613	3	-0.042835	0.1407	0.22013	0.639299	783	4	-0.042835
PTPN22	10	0.55891	0.51128	0.755059	1569	3	-0.025857	0.24229	0.31657	0.714685	1026	4	-0.025857
PTPN23	10	0.000345	4.049e-05	0.000871	108	7	-0.44281	0.5408	0.65316	0.942633	1581	2	-0.44281
PTPN3	10	0.82063	0.77238	0.911986	1964	2	0.031353	0.32136	0.4194	0.795316	1223	3	0.031353
PTPN4	10	0.62666	0.59092	0.812723	1684	3	-0.052191	0.30108	0.38774	0.767758	1166	3	-0.052191
PTPN5	10	0.21721	0.16218	0.409497	914	3	0.11381	0.023331	0.028056	0.29048	224	6	0.11381
PTPN6	10	0.20866	0.14971	0.389013	892	5	-0.051682	0.51014	0.62194	0.940219	1528	3	-0.051682
PTPN7	10	0.04445	0.019229	0.112515	400	5	-0.11683	0.57014	0.66778	0.942633	1638	3	-0.11683
PTPN9	10	0.23299	0.17478	0.423916	958	3	0.028835	0.20604	0.27976	0.686969	937	4	0.028835
PTPRA	10	0.058668	0.029079	0.151456	447	6	-0.12409	0.75708	0.79105	0.981629	1872	2	-0.12409
PTPRB	10	0.88597	0.84402	0.947173	2069	2	0.079993	0.052289	0.076559	0.44835	390	4	0.079993
PTPRC	10	0.38685	0.3271	0.598776	1267	3	-0.0002269	0.29389	0.38233	0.767758	1141	3	-0.0002269
PTPRD	10	0.97517	0.92962	0.980704	2202	1	0.016244	0.15905	0.23688	0.657196	828	4	0.016244
PTPRE	10	0.61923	0.5782	0.804765	1670	2	0.15987	0.062403	0.10465	0.555054	432	5	0.15987
PTPRF	10	0.76001	0.72915	0.891014	1897	2	0.16083	0.0082651	0.010129	0.204606	115	6	0.16083
PTPRG	10	0.17351	0.118	0.343084	800	3	0.098017	0.071364	0.12233	0.58776	473	4	0.098017
PTPRH	10	0.9954	0.98572	0.998616	2292	0	0.043754	0.1167	0.18114	0.607196	685	4	0.043754
PTPRJ	10	0.26341	0.21282	0.484203	1019	4	-0.067786	0.63051	0.71281	0.945129	1740	1	-0.067786
PTPRK	10	0.80597	0.7557	0.900718	1947	1	0.15766	0.0054695	0.0071327	0.178831	81	6	0.15766
PTPRM	10	0.5254	0.462	0.701912	1529	3	-0.031312	0.39547	0.48902	0.840848	1346	2	-0.031312
PTPRN	10	0.050361	0.023482	0.131271	416	5	-0.093767	0.12494	0.19162	0.618505	715	3	-0.093767
PTPRN2	10	0.98831	0.95878	0.987691	2256	0	0.032822	0.43036	0.53453	0.880651	1404	3	0.032822
PTPRO	10	0.33101	0.25539	0.515002	1150	3	0.14161	0.03099	0.040181	0.328297	275	6	0.14161
PTPRR	10	0.68865	0.65687	0.853622	1784	2	0.15716	0.007281	0.0084369	0.179898	108	5	0.15716
PTPRS	10	0.40763	0.34944	0.621069	1306	4	0.03833	0.21831	0.28873	0.693607	965	4	0.03833
PTPRZ1	10	0.97888	0.93731	0.984341	2213	1	0.025239	0.098511	0.16297	0.607196	602	4	0.025239
PTS	10	0.56238	0.51615	0.759838	1575	2	0.08217	0.073202	0.12295	0.58776	481	5	0.08217
PURA	10	0.98516	0.95152	0.987053	2235	1	0.03294	0.15809	0.23471	0.656907	826	3	0.03294
PVALB	9	0.054351	0.029812	0.153553	432	5	-0.19295	0.9458	0.92302	1	2113	1	-0.19295
PVR	10	0.70196	0.67015	0.859612	1808	3	-0.061059	0.22772	0.29904	0.69952	989	2	-0.061059
PXK	10	0.33644	0.25773	0.515674	1160	4	-0.10929	0.41794	0.51711	0.863582	1387	2	-0.10929
PYCR1	10	0.1872	0.1321	0.36275	844	5	-0.068922	0.32615	0.43185	0.805166	1234	2	-0.068922
PYCR2	3	0.5114	0.40346	0.650856	1503	1	0.03538	0.47267	0.44224	0.805166	1468	1	0.03538
PYCRL	10	0.88491	0.84401	0.947173	2066	1	0.043184	0.30734	0.39429	0.767758	1185	4	0.043184
PYGL	10	0.27347	0.2222	0.49063	1038	3	-0.029716	0.31298	0.40443	0.781606	1201	4	-0.029716
PYGM	10	0.10256	0.058513	0.222626	612	4	0.015443	0.0075555	0.0087822	0.183793	111	3	0.015443
QDPR	10	0.635	0.5961	0.814078	1696	2	0.021407	0.038454	0.047495	0.335355	327	3	0.021407
QPCT	10	0.55308	0.50364	0.748532	1559	2	0.016444	0.063333	0.10466	0.555054	437	4	0.016444
QPRT	10	0.7721	0.73788	0.894621	1910	2	0.16342	0.0048634	0.0064721	0.178831	75	7	0.16342
RAB5A	10	0.5865	0.53091	0.767268	1607	3	0.13849	0.02127	0.026125	0.283589	214	6	0.13849
RAB7A	10	0.0063364	0.0017496	0.018904	215	5	-0.15155	0.49973	0.6115	0.933331	1514	3	-0.15155
RAB8B	10	0.9859	0.95328	0.987053	2243	0	0.12055	0.13992	0.21791	0.639299	780	5	0.12055
RAB9A	10	0.97655	0.93042	0.980739	2205	1	0.11631	0.074728	0.124	0.587866	492	5	0.11631
RABGGTA	10	0.0050601	0.0013873	0.016034	200	6	-0.26128	0.13305	0.20436	0.630449	746	3	-0.26128
RABGGTB	10	6.4567e-07	2.1311e-06	5.9e-05	36	7	-0.49203	0.6575	0.72967	0.955487	1770	2	-0.49203
RAF1	10	0.53268	0.47291	0.713357	1540	2	0.077733	0.065825	0.11797	0.58776	445	5	0.077733
RALA	10	0.52282	0.45901	0.699279	1524	3	-0.026586	0.21364	0.2839	0.686969	959	3	-0.026586
RAMP1	10	0.42986	0.36367	0.621182	1357	3	-0.088024	0.23565	0.30357	0.69952	1011	4	-0.088024
RAMP2	10	0.54551	0.49212	0.736126	1552	2	-0.065276	0.36666	0.46295	0.826626	1299	1	-0.065276
RAMP3	9	0.43867	0.37094	0.628125	1380	3	0.091829	0.073708	0.13463	0.607196	486	4	0.091829
RARG	10	0.61359	0.56986	0.797943	1658	3	-0.077924	0.41415	0.51592	0.863458	1383	3	-0.077924
RARRES1	10	0.35045	0.29216	0.570806	1191	3	0.03391	0.2248	0.2967	0.698321	983	4	0.03391
RBKS	10	0.14119	0.094963	0.307683	715	4	-0.041635	0.49059	0.59688	0.921236	1501	3	-0.041635
RBP1	10	0.28639	0.22685	0.4925	1068	2	0.086381	0.18	0.25408	0.66629	874	3	0.086381
RBP3	10	0.029631	0.01226	0.082791	344	5	-0.13551	0.89241	0.89823	1	2043	1	-0.13551
RCVRN	10	0.97216	0.92792	0.980641	2195	1	0.014199	0.6865	0.75051	0.967509	1798	1	0.014199
RDH12	10	0.64385	0.60815	0.823754	1713	3	0.073359	0.31085	0.40443	0.781606	1198	4	0.073359
RDH13	10	0.094319	0.054805	0.214346	592	4	0.0093689	0.58761	0.68806	0.945129	1668	3	0.0093689
RDH14	10	0.13362	0.089286	0.298433	698	4	-0.08284	0.82029	0.84936	1	1949	2	-0.08284
RDH5	10	0.086107	0.049665	0.202761	566	6	-0.15709	0.19021	0.2675	0.679924	902	2	-0.15709
RDH8	10	0.82567	0.77537	0.911986	1972	2	-0.035201	0.51541	0.62573	0.940219	1540	3	-0.035201
RDX	10	0.86386	0.82033	0.939196	2025	2	-0.10659	0.039568	0.050641	0.348043	336	4	-0.10659
REG1A	10	0.86359	0.82033	0.939196	2024	2	0.017902	0.1254	0.1933	0.618505	719	5	0.017902
REN	10	0.080773	0.045275	0.192273	544	6	-0.12859	0.70284	0.7586	0.970927	1814	1	-0.12859
RENBP	10	0.99998	0.99999	1	2320	0	0.13851	0.0041723	0.0057731	0.178831	66	7	0.13851
RET	10	0.72372	0.69793	0.874955	1850	2	0.10516	0.11458	0.17865	0.607196	676	5	0.10516
RETSAT	10	0.06055	0.030609	0.154932	454	3	-0.064596	0.64666	0.72346	0.952721	1760	2	-0.064596
RFK	9	0.35792	0.30993	0.588688	1204	4	-0.021392	0.94706	0.92302	1	2116	1	-0.021392
RIOK1	9	1.3924e-06	2.1311e-06	5.9e-05	46	8	-0.5084	0.99917	0.99975	1	2301	0	-0.5084
RIOK2	9	2.0561e-05	6.3932e-06	0.000165	68	6	-0.4688	0.98262	0.97895	1	2207	0	-0.4688
RIOK3	10	0.63194	0.59476	0.812723	1693	3	-0.058754	0.60747	0.70748	0.945129	1707	2	-0.058754
RIPK1	10	0.10615	0.060665	0.228405	619	4	-0.043088	0.40358	0.5014	0.849278	1360	2	-0.043088
RIPK2	10	0.2274	0.17236	0.423776	937	5	-0.20664	0.0096161	0.012776	0.222992	129	2	-0.20664
RIPK3	8	0.1444	0.098066	0.31596	721	4	-0.07148	0.8488	0.83797	1	2001	1	-0.07148
RIPK4	10	0.99122	0.96871	0.989152	2274	0	0.087592	0.3385	0.44087	0.805166	1258	4	0.087592
RLBP1	10	0.2804	0.22451	0.49063	1053	4	-0.09597	0.2244	0.2967	0.698321	982	3	-0.09597
RNASE2	10	0.1826	0.12667	0.353669	834	4	0.041506	0.032106	0.040467	0.328297	285	5	0.041506
RNASE3	10	0.21511	0.16217	0.409497	908	5	-0.11062	0.026249	0.03277	0.308468	245	4	-0.11062
RNASE4	10	0.46639	0.39694	0.64168	1436	3	-0.075991	0.1592	0.23688	0.657196	829	1	-0.075991
RNASEL	10	0.86014	0.81814	0.939196	2020	2	-0.034091	0.4268	0.52938	0.875896	1401	2	-0.034091
RNGTT	10	7.4491e-07	2.1311e-06	5.9e-05	39	8	-0.6083	0.37958	0.47508	0.833549	1315	1	-0.6083
ROCK1	10	0.9888	0.96026	0.987904	2259	0	0.086026	0.062464	0.10465	0.555054	433	5	0.086026
ROCK2	10	0.37104	0.31359	0.59226	1230	4	0.01171	0.076145	0.12653	0.592479	498	2	0.01171
ROR1	10	0.24307	0.18942	0.444459	985	3	-0.026186	0.81343	0.84515	1	1941	1	-0.026186
ROR2	10	0.076165	0.042074	0.184238	526	6	-0.12004	0.55214	0.65856	0.942633	1604	3	-0.12004
RORA	10	0.63168	0.59476	0.812723	1692	1	0.13777	0.030507	0.039696	0.328297	272	6	0.13777
ROS1	10	0.99821	0.99494	1	2305	0	0.15657	0.0091277	0.012056	0.222654	125	7	0.15657
RPIA	10	0.0085771	0.0025211	0.025463	231	7	-0.29041	0.89274	0.89823	1	2044	1	-0.29041
RPL10L	10	0.26396	0.21372	0.484834	1020	2	-0.0085008	0.59998	0.70539	0.945129	1687	2	-0.0085008
RPL11	10	7.4091e-18	2.1311e-06	5.9e-05	1	10	-1.1352	1	1	1	2322	0	-1.1352
RPL13A	10	0.0023984	0.00048375	0.006649	170	8	-0.35449	0.97327	0.961	1	2176	0	-0.35449
RPL15	10	1.2146e-06	2.1311e-06	5.9e-05	43	9	-0.65786	0.4341	0.53894	0.884781	1411	1	-0.65786
RPL19	10	0.0075644	0.0021076	0.022054	222	6	-0.27322	0.0091824	0.012277	0.222992	126	1	-0.27322
RPL23	9	3.826e-07	2.1311e-06	5.9e-05	29	6	-0.87718	0.40422	0.49875	0.849278	1361	1	-0.87718
RPL23A	10	0.0018037	0.00031327	0.004635	158	7	-0.21612	0.99105	0.99012	1	2249	0	-0.21612
RPL26L1	9	0.020369	0.0080661	0.062459	298	4	0.081364	0.23144	0.3069	0.69952	998	3	0.081364
RPL3	10	0.0019574	0.00035589	0.005196	160	5	-0.1156	0.27508	0.36826	0.767758	1100	2	-0.1156
RPL37	10	1.1425e-08	2.1311e-06	5.9e-05	15	10	-0.6344	0.99999	1	1	2317	0	-0.6344
RPL8	10	6.2888e-05	2.1311e-06	5.9e-05	87	8	-0.37671	0.010807	0.013726	0.22455	140	2	-0.37671
RPS6KA1	10	0.456	0.39365	0.64168	1416	3	0.032765	0.60196	0.7054	0.945129	1695	1	0.032765
RPS6KA2	10	0.28081	0.22451	0.49063	1054	2	0.035084	0.18353	0.25499	0.66629	884	4	0.035084
RPS6KA3	10	0.4808	0.42459	0.673635	1461	3	0.039261	0.030038	0.037761	0.326089	268	3	0.039261
RPS6KA4	10	0.028806	0.012	0.081778	338	6	-0.16071	0.28393	0.37497	0.767758	1122	1	-0.16071
RPS6KA5	10	0.29932	0.23828	0.498558	1094	2	-0.006802	0.22346	0.2967	0.698321	979	3	-0.006802
RPS6KA6	10	0.77596	0.73901	0.894895	1913	1	0.20484	0.0084099	0.010589	0.206714	119	6	0.20484
RPS6KB1	10	0.29357	0.23356	0.498558	1077	4	-0.026925	0.94222	0.92468	1	2110	1	-0.026925
RPS6KB2	10	0.3841	0.32286	0.595234	1254	2	-0.0078705	0.40508	0.5014	0.849278	1363	3	-0.0078705
RPS6KC1	10	0.64626	0.61077	0.824863	1716	2	-0.015606	0.13829	0.21558	0.639299	775	2	-0.015606
RPS6KL1	10	0.34113	0.26856	0.534124	1172	4	-0.011107	0.30962	0.39895	0.776151	1193	3	-0.011107
RSL24D1	10	3.0502e-06	2.1311e-06	5.9e-05	52	6	-0.54968	0.25097	0.33368	0.73753	1050	3	-0.54968
RTCA	10	0.82938	0.77948	0.914991	1975	2	0.039014	0.42372	0.5243	0.870583	1396	2	0.039014
RXRA	10	0.20494	0.14675	0.38571	884	5	-0.091781	0.98693	0.98444	1	2230	0	-0.091781
RXRB	9	0.20058	0.1489	0.388222	874	1	-0.090544	0.60264	0.67397	0.942633	1696	2	-0.090544
RXRG	10	0.84269	0.79023	0.918318	1996	1	0.055251	0.38526	0.47871	0.835441	1326	3	0.055251
RYK	10	0.34372	0.27934	0.552245	1175	4	-0.053411	0.24555	0.3231	0.722405	1035	4	-0.053411
RYR1	10	0.083788	0.047815	0.199774	555	5	-0.083604	0.99059	0.98965	1	2247	0	-0.083604
S100A1	10	0.073165	0.039768	0.178687	516	4	-0.11424	0.60852	0.70748	0.945129	1711	3	-0.11424
S100A11	10	0.72985	0.71	0.883474	1859	2	-0.058153	0.96782	0.9549	1	2164	1	-0.058153
S100A12	10	0.0079211	0.0022483	0.023212	225	7	-0.19961	0.93306	0.9195	1	2093	1	-0.19961
S100A13	10	0.085927	0.049665	0.202761	564	5	-0.11779	0.93076	0.91801	1	2088	1	-0.11779
S100A2	10	0.15393	0.10519	0.325404	739	5	-0.14707	0.71958	0.77074	0.976327	1832	2	-0.14707
S100A4	9	0.25585	0.19458	0.45565	1006	4	-0.16407	0.84086	0.85973	1	1988	1	-0.16407
S100A7	6	0.64424	0.58761	0.812723	1714	2	-0.0044234	0.68659	0.69877	0.945129	1799	1	-0.0044234
S100B	10	0.001528	0.00022803	0.003579	149	8	-0.24897	0.67222	0.7382	0.961685	1782	1	-0.24897
S100G	10	0.59896	0.55407	0.785249	1630	3	0.065744	0.11397	0.17794	0.607196	674	4	0.065744
S100P	10	0.23314	0.17555	0.423916	959	5	-0.11087	0.030114	0.037761	0.326089	269	2	-0.11087
SAA1	9	0.97909	0.93979	0.986046	2214	0	0.064862	0.4501	0.56178	0.896301	1433	3	0.064862
SACM1L	10	7.7017e-06	2.1311e-06	5.9e-05	61	8	-0.53409	0.17726	0.25164	0.66629	868	2	-0.53409
SAR1B	10	0.13174	0.088207	0.296979	685	5	-0.16796	0.96013	0.94282	1	2148	1	-0.16796
SARS	10	0.00086088	0.00012147	0.002171	133	7	-0.30995	0.99641	0.99703	1	2277	0	-0.30995
SBF1	10	0.89843	0.8609	0.954139	2094	1	0.091599	0.012383	0.015431	0.23565	150	4	0.091599
SBF2	10	0.60375	0.55538	0.785249	1640	1	0.033988	0.012429	0.015508	0.23565	152	2	0.033988
SBK1	10	0.18142	0.12583	0.352608	830	4	0.024007	0.073801	0.12347	0.58776	487	5	0.024007
SBK2	10	0.098449	0.055947	0.216248	602	5	-0.11979	0.43737	0.54165	0.885463	1416	3	-0.11979
SCARB1	10	0.16563	0.10872	0.325463	779	5	-0.095749	0.73593	0.77999	0.979425	1845	2	-0.095749
SCGB1A1	8	0.63861	0.59023	0.812723	1702	2	0.023404	0.012703	0.015734	0.23565	154	3	0.023404
SCLY	10	0.57843	0.52673	0.76618	1597	2	0.11699	0.064636	0.10642	0.558065	442	5	0.11699
SCMH1	10	0.47264	0.41827	0.669333	1447	3	-0.039016	0.15335	0.23252	0.65316	818	3	-0.039016
SCN10A	10	0.48092	0.42459	0.673635	1462	3	-0.045819	0.57897	0.67482	0.942633	1657	3	-0.045819
SCN11A	10	0.21688	0.16218	0.409497	912	5	-0.089605	0.2763	0.3696	0.767758	1104	3	-0.089605
SCN1A	10	0.83231	0.78329	0.914991	1982	1	0.14622	0.02948	0.037394	0.326089	265	6	0.14622
SCN1B	10	0.65619	0.62431	0.837687	1728	3	-0.022993	0.51527	0.62573	0.940219	1539	2	-0.022993
SCN2A	10	0.13603	0.09059	0.298935	703	5	-0.12155	0.28028	0.3723	0.767758	1114	3	-0.12155
SCN2B	10	0.49863	0.43968	0.686412	1486	3	0.062213	0.26238	0.35963	0.767758	1078	4	0.062213
SCN3A	10	0.64132	0.6028	0.819849	1705	3	-0.017848	0.2358	0.30486	0.69952	1012	3	-0.017848
SCN4A	10	0.15222	0.10456	0.325404	733	3	0.012936	0.58693	0.68806	0.945129	1667	3	0.012936
SCN4B	10	0.63054	0.59476	0.812723	1689	3	-0.002811	0.12093	0.18577	0.610409	702	3	-0.002811
SCN5A	9	0.41323	0.3472	0.61947	1320	1	0.1374	0.094984	0.16022	0.607196	583	5	0.1374
SCN9A	10	0.9727	0.92792	0.980641	2197	1	0.084717	0.031646	0.040186	0.328297	282	5	0.084717
SCNN1A	10	0.11922	0.068214	0.245295	646	5	-0.13733	0.016914	0.020631	0.260466	184	4	-0.13733
SCNN1B	10	0.2821	0.22451	0.49063	1060	4	-0.03393	0.73794	0.78	0.979425	1849	1	-0.03393
SCNN1D	10	0.09579	0.055542	0.2154	596	5	-0.12073	0.1334	0.20553	0.633223	750	4	-0.12073
SCNN1G	10	0.19264	0.13767	0.372747	855	3	-0.030837	0.072053	0.12294	0.58776	477	4	-0.030837
SCPEP1	10	0.75708	0.72794	0.89081	1895	2	0.017098	0.88135	0.89408	1	2029	1	0.017098
SCTR	10	0.49078	0.43279	0.677931	1479	2	0.0052486	0.74376	0.78354	0.980702	1855	2	0.0052486
SCYL1	10	0.020493	0.008015	0.06227	300	7	-0.18559	0.99179	0.99075	1	2252	0	-0.18559
SCYL2	10	0.73148	0.71117	0.883474	1862	1	-0.038755	0.059183	0.10056	0.554891	421	4	-0.038755
SCYL3	10	0.89513	0.85626	0.949897	2092	1	-0.050587	0.018851	0.023205	0.272615	193	3	-0.050587
SDF2	10	0.4559	0.39365	0.64168	1415	4	0.060292	0.31481	0.41016	0.783566	1208	3	0.060292
SDHA	10	0.12376	0.072531	0.254917	658	4	-0.013585	0.6016	0.7054	0.945129	1694	2	-0.013585
SDS	10	0.18378	0.12736	0.353907	837	5	-0.070503	0.87657	0.89253	1	2024	1	-0.070503
SDSL	10	0.035609	0.015968	0.100011	367	6	-0.17167	0.45226	0.55545	0.894201	1439	2	-0.17167
SEC14L2	9	0.97049	0.91982	0.974794	2193	1	0.17395	0.011899	0.014894	0.234647	147	6	0.17395
SEC14L3	10	0.25643	0.20832	0.479125	1008	4	0.0066937	0.038375	0.047495	0.335355	326	3	0.0066937
SEC14L4	10	0.052334	0.024663	0.135442	425	4	3.2416e-05	0.12857	0.19633	0.623905	727	4	3.2416e-05
SELE	10	0.83798	0.78473	0.914991	1989	2	0.052971	0.60097	0.7054	0.945129	1692	3	0.052971
SELP	10	0.61686	0.57517	0.802477	1665	2	0.082331	0.15453	0.23253	0.65316	822	3	0.082331
SEPSECS	10	0.12326	0.072531	0.254917	656	5	-0.13432	0.64898	0.72523	0.953974	1762	2	-0.13432
SERPINA1	10	0.55949	0.51128	0.755059	1570	3	0.0092314	0.42036	0.51969	0.86478	1390	3	0.0092314
SERPINA5	10	0.0073281	0.0019926	0.020944	221	6	-0.37723	0.047514	0.0717	0.444158	373	2	-0.37723
SERPINB2	7	0.63673	0.58222	0.80988	1698	1	0.014363	0.36021	0.46729	0.831356	1286	2	0.014363
SERPINB3	10	0.90637	0.87085	0.957404	2108	2	0.090096	0.14175	0.22136	0.639299	789	5	0.090096
SERPINB6	10	0.15497	0.10519	0.325404	743	4	-0.12566	0.59	0.69271	0.945129	1671	1	-0.12566
SERPINC1	10	0.36821	0.30959	0.588521	1223	3	-0.051887	0.84781	0.88218	1	2000	1	-0.051887
SERPIND1	10	0.056423	0.027148	0.143677	439	6	-0.12683	0.10177	0.16866	0.607196	615	3	-0.12683
SFTPA1	10	0.21628	0.16217	0.409497	910	2	0.10792	0.12371	0.19004	0.61832	712	5	0.10792
SFTPD	10	0.41484	0.3565	0.621182	1324	4	-0.078904	0.11029	0.17719	0.607196	651	4	-0.078904
SGK1	10	0.063165	0.032595	0.161811	468	5	-0.18646	0.99493	0.99508	1	2270	0	-0.18646
SGK2	10	0.10161	0.058509	0.222626	611	5	-0.17863	0.21166	0.28277	0.686969	952	3	-0.17863
SGK223	10	0.068184	0.036823	0.173177	486	6	-0.13606	0.51439	0.62573	0.940219	1537	1	-0.13606
SGK3	1	0.73074	0.76193	0.904423	1861	0	0.11759	0.26926	0.23807	0.657604	1090	1	0.11759
SGK494	3	0.06557	0.036627	0.173177	477	2	-0.36841	0.43287	0.41446	0.790466	1408	1	-0.36841
SGPL1	10	0.53267	0.47291	0.713357	1539	3	-0.015291	0.50246	0.61151	0.933331	1518	3	-0.015291
SGPP1	10	0.7007	0.67015	0.859612	1806	2	0.054816	0.1283	0.19572	0.623905	725	5	0.054816
SH3KBP1	10	0.47837	0.42458	0.673635	1457	2	0.12123	0.013317	0.016514	0.23565	160	5	0.12123
SHARPIN	10	0.11213	0.063709	0.233063	634	5	-0.1329	0.056497	0.098211	0.549744	414	1	-0.1329
SHMT1	9	0.51046	0.45741	0.699222	1502	3	0.026935	0.70813	0.7426	0.963179	1819	2	0.026935
SHMT2	10	0.19316	0.13767	0.372747	856	4	-0.096374	0.83899	0.87798	1	1985	2	-0.096374
SHPK	11	0.34974	0.28624	0.563983	1189	4	-0.063982	0.66917	0.75945	0.970944	1778	2	-0.063982
SI	10	0.92245	0.88447	0.96371	2131	1	0.14522	0.038825	0.049072	0.343359	331	6	0.14522
SIGLEC1	10	0.021725	0.0086202	0.066088	303	5	-0.15469	0.1747	0.24821	0.66629	860	3	-0.15469
SIGLEC7	10	0.57416	0.52672	0.76618	1590	3	-0.068291	0.038058	0.047078	0.335355	321	4	-0.068291
SIGMAR1	10	0.13542	0.09059	0.298935	702	5	-0.10358	0.61239	0.70857	0.945129	1718	1	-0.10358
SIK1	10	0.98573	0.95328	0.987053	2242	0	0.06386	0.0013275	0.0016772	0.108223	37	3	0.06386
SIK2	10	0.78712	0.74369	0.896299	1924	1	0.081107	0.14934	0.22921	0.650917	813	3	0.081107
SIK3	10	0.47027	0.4152	0.667474	1443	2	-0.020605	0.899	0.8991	1	2052	1	-0.020605
SIRPA	10	0.029104	0.012004	0.081778	341	5	-0.1445	0.23635	0.30486	0.69952	1014	3	-0.1445
SIRPD	8	0.35208	0.27957	0.552245	1194	2	-0.074601	0.3621	0.44903	0.810493	1290	2	-0.074601
SIRT3	10	0.068389	0.036823	0.173177	487	4	-0.013422	0.28703	0.37618	0.767758	1130	2	-0.013422
SKP1	6	0.00043772	0.00010442	0.00191	116	6	-0.43916	0.99883	0.99978	1	2295	0	-0.43916
SKP2	10	0.16053	0.10666	0.325404	756	4	-0.077426	0.3384	0.44087	0.805166	1257	1	-0.077426
SLC12A1	10	0.78751	0.74369	0.896299	1925	2	0.11803	0.067167	0.1194	0.58776	453	5	0.11803
SLC12A2	10	0.042679	0.018436	0.109277	393	6	-0.18023	0.36874	0.46678	0.831356	1300	3	-0.18023
SLC12A3	10	0.14818	0.10034	0.321053	727	3	-0.049595	0.37825	0.47508	0.833549	1314	2	-0.049595
SLC12A4	10	0.59381	0.54337	0.778207	1618	3	-0.012611	0.33216	0.4373	0.805166	1245	2	-0.012611
SLC12A5	10	0.53227	0.47291	0.713357	1538	2	-0.052903	0.36258	0.45792	0.822054	1292	3	-0.052903
[truncated: 323 more rows]

## Sheet: 2D_Day14vs0.gene_summary
id	num	neg|score	neg|p-value	neg|fdr	neg|rank	neg|goodsgrna	neg|lfc	pos|score	pos|p-value	pos|fdr	pos|rank	pos|goodsgrna	pos|lfc
AADACL2	10	0.61137	0.55165	0.760522	1682	3	0.023909	0.0048617	0.0050485	0.139616	84	4	0.023909
AADAT	10	0.5464	0.48076	0.71545	1560	2	0.043295	0.48335	0.59682	0.880261	1565	4	0.043295
AAK1	10	0.52375	0.4555	0.695226	1521	4	0.028339	0.23506	0.314	0.679181	1066	5	0.028339
AANAT	10	0.054147	0.02451	0.124586	457	6	-0.32624	0.9929	0.99165	1	2247	0	-0.32624
AARS	10	1.839e-06	2.1311e-06	4.1e-05	54	10	-0.80756	0.99997	1	1	2307	0	-0.80756
AARS2	10	0.00074047	0.00015131	0.001921	182	6	-0.4804	0.068135	0.074756	0.335916	515	3	-0.4804
AASS	10	0.12014	0.067331	0.234514	662	3	0.017733	0.32718	0.41171	0.74835	1277	4	0.017733
AATK	10	0.31591	0.24187	0.491563	1142	4	-0.08436	0.83881	0.8912	1	2017	2	-0.08436
ABAT	10	0.1705	0.10655	0.302234	811	5	-0.11887	0.16335	0.20495	0.556835	857	3	-0.11887
ABCC2	10	0.1044	0.055189	0.21053	608	5	-0.10021	0.093447	0.11434	0.410539	641	3	-0.10021
ABCC8	10	0.47733	0.40157	0.645115	1444	4	0.14123	0.088981	0.10767	0.406045	615	5	0.14123
ABCC9	10	0.98295	0.95967	0.998796	2233	1	0.13938	0.04576	0.054583	0.309785	401	5	0.13938
ABCE1	10	3.192e-07	2.1311e-06	4.1e-05	35	8	-0.96072	0.99525	0.99455	1	2258	0	-0.96072
ABCG1	10	0.26055	0.18417	0.417659	1023	5	-0.13386	0.70606	0.79255	0.987176	1864	3	-0.13386
ABL1	10	0.89335	0.86496	0.959083	2091	1	0.35321	0.0017571	0.0014981	0.067117	51	8	0.35321
ABL2	10	0.81859	0.78906	0.916956	1994	3	-0.012125	0.74092	0.82405	0.998572	1912	3	-0.012125
ACACA	10	1.4366e-06	2.1311e-06	4.1e-05	47	9	-0.81078	0.9929	0.99165	1	2248	0	-0.81078
ACACB	10	0.20828	0.13129	0.340083	896	3	0.095917	0.114	0.14885	0.478253	719	5	0.095917
ACAD8	10	0.42732	0.35661	0.61093	1354	4	-0.035358	0.51395	0.63664	0.908501	1621	4	-0.035358
ACADS	10	0.14675	0.084141	0.262363	745	6	-0.18623	0.73494	0.82235	0.998572	1900	2	-0.18623
ACADSB	10	0.99449	0.98355	1	2274	0	0.15625	0.030884	0.036669	0.259705	326	7	0.15625
ACAN	10	0.31122	0.23684	0.485162	1133	5	-0.11357	0.72562	0.81313	0.998572	1888	2	-0.11357
ACAT1	10	0.33915	0.25772	0.499323	1197	4	-0.1582	0.19032	0.24543	0.60587	940	4	-0.1582
ACAT2	10	7.8644e-10	2.1311e-06	4.1e-05	8	9	-1.2092	0.99652	0.99609	1	2266	0	-1.2092
ACCS	10	0.26778	0.19738	0.440451	1041	4	-0.065591	0.76244	0.84335	1	1948	3	-0.065591
ACE	13	0.66027	0.60203	0.798692	1756	4	0.043451	0.19267	0.23463	0.600633	948	6	0.043451
ACE2	10	0.99493	0.9848	1	2278	0	0.19248	0.029486	0.035949	0.259379	314	5	0.19248
ACHE	10	0.21298	0.13397	0.343491	909	4	0.023434	0.016064	0.016275	0.189441	194	5	0.023434
ACOT13	10	0.72615	0.67497	0.845264	1858	2	0.0083664	0.34255	0.42957	0.761172	1305	2	0.0083664
ACOX1	10	0.30304	0.23018	0.479989	1113	5	-0.095363	0.91731	0.94619	1	2107	2	-0.095363
ACP1	10	0.94312	0.92325	0.98147	2181	1	0.04964	0.1321	0.16524	0.497236	771	4	0.04964
ACP2	10	0.12681	0.073068	0.246123	687	4	0.023299	0.27007	0.35267	0.702609	1163	3	0.023299
ACP5	10	0.41734	0.3363	0.585632	1333	3	0.12291	0.058693	0.066266	0.32478	470	5	0.12291
ACP6	10	0.17979	0.10992	0.307664	830	4	0.23678	0.034416	0.044064	0.293662	341	6	0.23678
ACPP	10	0.227	0.14324	0.352871	945	3	0.043894	0.48301	0.59681	0.880261	1564	3	0.043894
ACPT	10	0.01474	0.0047331	0.036168	305	7	-0.20561	0.23765	0.31545	0.680397	1076	1	-0.20561
ACSL1	10	0.7176	0.66316	0.835882	1843	3	-0.037735	0.087208	0.10587	0.404014	608	4	-0.037735
ACSL3	10	3.6459e-05	2.1311e-06	4.1e-05	100	9	-0.49574	0.98792	0.98507	1	2219	1	-0.49574
ACSL4	10	0.81472	0.78697	0.916956	1983	3	0.1404	0.079886	0.096634	0.388954	571	5	0.1404
ACSS2	10	0.18302	0.11268	0.31236	838	2	0.26905	0.016625	0.016795	0.189441	205	7	0.26905
ACTA1	10	0.10289	0.053982	0.208307	602	6	-0.21673	0.08356	0.10097	0.393556	596	3	-0.21673
ACTR2	10	1.846e-05	2.1311e-06	4.1e-05	92	9	-0.73469	0.54761	0.67795	0.934333	1671	1	-0.73469
ACVR1	10	0.48855	0.4153	0.660786	1461	3	0.20364	0.025037	0.030089	0.247266	279	6	0.20364
ACVR1B	10	0.34016	0.25952	0.501136	1200	2	0.047472	0.08561	0.10459	0.403535	601	4	0.047472
ACVR1C	10	0.45947	0.38846	0.636383	1419	3	0.11668	0.080823	0.097013	0.388954	577	5	0.11668
ACVR2A	10	0.80297	0.77485	0.913229	1969	2	0.062041	0.18995	0.24466	0.604629	938	5	0.062041
ACVR2B	10	0.026132	0.0095281	0.062702	352	5	-0.16756	0.050402	0.058782	0.317176	427	4	-0.16756
ACVRL1	10	0.11654	0.064604	0.231254	647	4	0.05418	0.063569	0.070127	0.327798	499	4	0.05418
ACY1	9	0.22729	0.16327	0.38681	947	4	0.023821	0.28797	0.34672	0.702609	1196	4	0.023821
ACY3	10	0.12325	0.071487	0.243868	673	3	0.12269	0.0079595	0.0088632	0.173018	119	6	0.12269
ACYP2	10	0.29406	0.2214	0.469263	1093	5	-0.13701	0.19725	0.26137	0.631147	961	2	-0.13701
ADAM33	10	0.11115	0.061582	0.224928	636	6	-0.18879	0.20923	0.27875	0.650784	995	3	-0.18879
ADAMTS5	10	0.34979	0.26907	0.51192	1221	3	0.042147	0.018764	0.02012	0.210574	220	4	0.042147
ADC	10	0.23892	0.15281	0.36672	971	5	-0.18405	0.99617	0.99578	1	2264	0	-0.18405
ADCK1	10	0.2357	0.14975	0.362749	961	4	-0.0014366	0.6424	0.73171	0.94536	1798	2	-0.0014366
ADCK2	10	0.40357	0.32695	0.578006	1309	4	-0.011181	0.3089	0.39546	0.739661	1239	3	-0.011181
ADCK3	10	0.56338	0.49809	0.726355	1591	3	0.019109	0.42077	0.50203	0.803744	1444	4	0.019109
ADCK4	10	0.36035	0.2842	0.526486	1247	5	0.02172	0.17664	0.23448	0.600633	894	5	0.02172
ADCK5	10	0.16937	0.10655	0.302234	809	5	-0.12659	0.8989	0.92864	1	2081	1	-0.12659
ADH1B	10	0.24044	0.15424	0.368634	975	5	0.00022201	0.24257	0.32818	0.694517	1084	5	0.00022201
ADH1C	10	0.95482	0.94042	0.990915	2205	1	0.11638	0.13091	0.16317	0.494836	767	5	0.11638
ADH4	10	0.73816	0.69681	0.862835	1874	2	0.18006	0.056634	0.062652	0.319166	459	6	0.18006
ADH5	10	0.82863	0.80197	0.923174	2014	1	0.13305	0.036479	0.04594	0.293662	359	5	0.13305
ADK	9	0.88564	0.85219	0.952202	2080	1	0.08214	0.20282	0.2869	0.656235	975	4	0.08214
ADORA1	10	0.53542	0.46661	0.703848	1540	2	0.11185	0.15819	0.20111	0.55617	839	5	0.11185
ADORA2A	10	0.73783	0.6968	0.862835	1873	3	-0.010191	0.10969	0.13712	0.451161	706	4	-0.010191
ADORA2B	10	0.91948	0.88974	0.969376	2130	2	0.073059	0.10804	0.135	0.447374	699	5	0.073059
ADORA3	10	0.78724	0.7638	0.911532	1940	3	0.14035	0.083365	0.10097	0.393556	594	6	0.14035
ADRA1A	10	0.063065	0.029223	0.138826	489	2	0.10595	0.19591	0.26063	0.631147	954	5	0.10595
ADRA1B	10	0.08381	0.040297	0.168379	556	6	-0.18936	0.76704	0.8524	1	1953	1	-0.18936
ADRA1D	10	0.24325	0.16335	0.38681	980	4	0.019043	0.44213	0.53925	0.836792	1489	4	0.019043
ADRA2A	10	0.80196	0.77485	0.913229	1967	3	0.16228	0.01466	0.014967	0.189441	177	6	0.16228
ADRA2B	10	0.25512	0.1753	0.405207	1009	2	0.081393	0.38068	0.45723	0.775861	1368	4	0.081393
ADRA2C	10	0.59408	0.52953	0.745072	1647	3	-0.031245	0.49519	0.61741	0.896408	1591	3	-0.031245
ADRB1	10	0.9926	0.9774	1	2263	1	0.14786	0.074661	0.085356	0.36117	549	6	0.14786
ADRB2	10	0.00023957	1.0655e-05	0.000166	147	7	-0.48186	0.23057	0.30797	0.677482	1054	3	-0.48186
ADRB3	10	0.061132	0.027906	0.134237	481	4	0.022467	0.23349	0.31077	0.67914	1062	5	0.022467
ADRBK1	10	0.16136	0.096561	0.285748	786	6	-0.14115	0.90548	0.93593	1	2089	2	-0.14115
ADRBK2	10	0.93913	0.91811	0.98147	2170	2	0.16687	0.046544	0.054588	0.309785	408	5	0.16687
ADSSL1	10	0.020012	0.0065957	0.047351	324	7	-0.28425	0.19752	0.26137	0.631147	962	3	-0.28425
AFG3L2	10	0.00075557	0.00015557	0.001953	184	6	-0.29334	0.9125	0.9419	1	2098	2	-0.29334
AGTR1	10	0.51617	0.44784	0.688512	1512	3	0.06205	0.047849	0.05645	0.315785	413	4	0.06205
AGTR2	10	0.17954	0.10992	0.307664	828	3	0.12518	0.20576	0.27438	0.648414	983	5	0.12518
AGXT	10	0.079987	0.038408	0.164618	546	4	-0.043237	0.99068	0.98936	1	2237	0	-0.043237
AGXT2	10	0.20087	0.12485	0.331847	878	4	-0.050016	0.26418	0.35201	0.702609	1151	4	-0.050016
AHCY	10	0.00067964	0.00012573	0.001614	178	8	-0.52665	0.44613	0.54402	0.839155	1498	2	-0.52665
AK1	10	0.99478	0.98416	1	2277	0	0.16048	0.053718	0.06032	0.317176	439	6	0.16048
AK2	10	0.011788	0.0036463	0.029208	290	6	-0.29173	0.60944	0.71513	0.943363	1752	3	-0.29173
AK3	10	0.041735	0.017571	0.098117	416	6	-0.27936	0.73059	0.81716	0.998572	1894	1	-0.27936
AK4	10	0.033436	0.013236	0.080072	385	7	-0.30036	0.84785	0.89531	1	2023	2	-0.30036
AK5	10	0.49392	0.42054	0.665928	1469	4	-0.082607	0.010729	0.011378	0.181982	143	4	-0.082607
AK7	10	0.10577	0.056659	0.212631	619	6	-0.25584	0.65683	0.74455	0.954525	1809	3	-0.25584
AK8	10	0.18729	0.11593	0.314973	855	3	0.0038753	0.42066	0.50203	0.803744	1443	4	0.0038753
AKAP1	10	0.43365	0.3615	0.612522	1369	4	-0.066218	0.66094	0.7463	0.954658	1815	2	-0.066218
AKAP10	10	0.045832	0.019067	0.102766	431	7	-0.21409	0.68994	0.7755	0.973735	1852	1	-0.21409
AKAP11	10	0.59878	0.53251	0.746545	1658	3	0.055281	0.4153	0.49203	0.794851	1433	4	0.055281
AKAP12	10	0.25244	0.17163	0.398688	1002	5	-0.088723	0.58118	0.69932	0.943363	1718	3	-0.088723
AKAP13	10	0.59808	0.53251	0.746545	1655	3	0.072384	0.22727	0.3037	0.67395	1043	4	0.072384
AKAP14	10	0.75863	0.72314	0.882741	1903	2	-0.064358	0.1154	0.15009	0.479133	722	4	-0.064358
AKAP3	10	0.74268	0.69978	0.863303	1881	3	0.049131	0.33734	0.42245	0.754878	1297	4	0.049131
AKAP4	9	0.87369	0.83657	0.942922	2067	1	0.18715	0.063381	0.082496	0.359547	497	5	0.18715
AKAP5	10	0.41782	0.34135	0.593967	1334	4	0.020969	0.50301	0.62995	0.906218	1604	3	0.020969
AKAP6	10	0.78806	0.7638	0.911532	1941	3	0.01144	0.48266	0.59681	0.880261	1563	2	0.01144
AKAP7	10	0.11882	0.066023	0.233102	656	5	-0.20498	0.21258	0.2843	0.65454	1006	4	-0.20498
AKAP8	10	0.25388	0.17338	0.401163	1007	4	0.07616	0.11216	0.14509	0.469435	716	5	0.07616
AKAP8L	10	0.76443	0.73021	0.887636	1909	3	0.028957	0.36842	0.45051	0.772924	1348	4	0.028957
AKAP9	10	0.73364	0.68592	0.853907	1867	3	0.093931	0.10111	0.12562	0.434898	670	5	0.093931
AKR1A1	10	0.10342	0.0544	0.208895	603	5	-0.02995	0.35196	0.43986	0.771587	1319	3	-0.02995
AKR1B1	10	0.16747	0.10325	0.299073	801	3	-0.00045608	0.6959	0.77978	0.975986	1856	3	-0.00045608
AKR1B10	10	0.4357	0.36714	0.619816	1375	4	-0.03057	0.25125	0.33413	0.694517	1111	4	-0.03057
AKT1	10	0.5767	0.51008	0.731894	1616	4	0.016497	0.96702	0.96769	1	2167	1	0.016497
AKT2	10	0.13266	0.074777	0.246394	705	3	0.027978	0.47007	0.5807	0.869283	1545	3	0.027978
AKT3	10	0.94373	0.92405	0.98147	2184	2	0.051254	0.18326	0.24046	0.600633	917	4	0.051254
ALAS1	10	0.03732	0.015597	0.089685	404	7	-0.21405	0.56457	0.68601	0.937963	1694	2	-0.21405
ALAS2	10	0.26561	0.18626	0.419281	1032	4	-0.0089366	0.047889	0.05645	0.315785	414	3	-0.0089366
ALDH18A1	10	0.48437	0.40877	0.652632	1454	3	0.047338	0.14769	0.18416	0.526211	812	5	0.047338
ALDH1A2	10	0.88099	0.85023	0.950483	2076	2	0.23875	0.033565	0.042598	0.291904	338	6	0.23875
ALDH1B1	10	0.10406	0.054715	0.209397	607	5	-0.083714	0.48187	0.59594	0.880261	1562	4	-0.083714
ALDH1L1	10	0.40144	0.32588	0.578006	1304	3	-0.022279	0.57195	0.69173	0.939705	1705	3	-0.022279
ALDH3A1	10	0.017668	0.0059947	0.044349	314	7	-0.23422	0.8068	0.87436	1	1992	2	-0.23422
ALDH3A2	10	0.16857	0.10622	0.302234	806	5	-0.046852	0.31709	0.40984	0.74835	1251	4	-0.046852
ALDH3B1	10	0.99594	0.98883	1	2286	0	0.15689	0.093665	0.11434	0.410539	645	6	0.15689
ALDH4A1	10	0.61855	0.56677	0.775839	1695	4	0.059506	0.13196	0.16478	0.497236	769	5	0.059506
ALDH5A1	10	0.30199	0.22806	0.476856	1111	5	-0.11355	0.074514	0.085356	0.36117	548	4	-0.11355
ALDH9A1	10	0.18582	0.11592	0.314973	849	5	-0.12293	0.9618	0.96374	1	2164	1	-0.12293
ALK	10	0.1256	0.071491	0.243868	682	3	-0.099499	0.95684	0.96221	1	2157	1	-0.099499
ALLC	10	0.14886	0.08637	0.26682	750	6	-0.15952	0.98215	0.97667	1	2199	1	-0.15952
ALOX5	10	0.72983	0.68153	0.852537	1860	2	0.075193	0.1336	0.16726	0.500064	777	5	0.075193
ALPI	10	0.0011578	0.00028343	0.003243	202	7	-0.42312	0.61763	0.71851	0.944154	1763	2	-0.42312
ALPK1	10	0.37294	0.30719	0.56234	1267	4	-0.1128	0.44448	0.54313	0.839155	1494	4	-0.1128
ALPK2	10	0.59733	0.53251	0.746545	1653	2	0.11742	0.25525	0.3379	0.695257	1125	5	0.11742
ALPK3	10	0.9607	0.943	0.990915	2209	1	0.091698	0.17337	0.22298	0.585945	887	5	0.091698
ALPL	10	0.22878	0.14474	0.354323	948	4	-0.063427	0.49377	0.61561	0.894909	1589	3	-0.063427
ALPPL2	10	0.70672	0.64889	0.82641	1822	3	0.29387	0.0061929	0.0068727	0.158073	101	7	0.29387
AMHR2	10	0.083988	0.040297	0.168379	558	6	-0.16517	0.95975	0.96313	1	2161	1	-0.16517
AMN	10	0.064283	0.02959	0.139995	492	6	-0.23615	0.90998	0.93938	1	2094	1	-0.23615
AMT	10	0.11824	0.065141	0.231338	654	5	-0.12525	0.99881	0.99906	1	2283	0	-0.12525
AMY1A	2	0.66672	0.59012	0.790119	1766	0	0.41821	0.44986	0.40562	0.74835	1509	1	0.41821
AMY2A	8	0.023451	0.0085904	0.057343	344	4	-0.12741	0.27393	0.34098	0.699671	1170	3	-0.12741
AMY2B	10	0.99554	0.98713	1	2282	0	0.23085	0.016195	0.016535	0.189441	196	5	0.23085
ANKK1	10	0.55833	0.49318	0.723616	1581	2	0.055801	0.20816	0.27874	0.650784	991	5	0.055801
ANXA2	10	0.26465	0.18465	0.417659	1030	3	-0.048144	0.90669	0.93594	1	2092	2	-0.048144
ANXA3	10	0.35671	0.27763	0.520529	1239	3	-0.073516	0.27571	0.36333	0.716473	1176	4	-0.073516
ANXA5	10	0.53109	0.4629	0.701907	1533	2	0.096219	0.33387	0.41622	0.749524	1288	4	0.096219
APCS	10	0.27736	0.20855	0.45747	1059	4	0.029491	0.33507	0.4215	0.754878	1293	4	0.029491
APOE	10	0.70132	0.64346	0.822449	1816	2	0.036047	0.086499	0.10544	0.403535	606	4	0.036047
APOH	10	0.62447	0.57617	0.781799	1705	2	0.21611	0.013825	0.013897	0.189441	168	7	0.21611
APRT	10	0.15444	0.089507	0.272868	763	4	0.001686	0.44915	0.55293	0.848389	1507	3	0.001686
ARAF	10	0.096115	0.048842	0.193966	583	3	0.11861	0.081444	0.097444	0.388954	580	6	0.11861
ARF1	10	0.00012136	6.3932e-06	0.000107	123	9	-0.41016	0.9973	0.99724	1	2271	0	-0.41016
ARF4	9	0.00099851	0.00015983	0.001996	193	6	-0.53023	0.67739	0.77534	0.973735	1838	1	-0.53023
ARF6	10	0.83634	0.8096	0.927371	2026	2	0.17964	0.089692	0.10965	0.408996	618	6	0.17964
ARHGAP26	10	0.19282	0.11772	0.31541	869	4	0.012555	0.46819	0.57611	0.867344	1540	4	0.012555
ARL1	10	0.56419	0.49809	0.726355	1592	4	-0.12568	0.43594	0.52749	0.82794	1477	3	-0.12568
ARL3	10	0.60856	0.54971	0.760522	1678	3	-0.037455	0.75281	0.83472	1	1926	3	-0.037455
ARL5B	10	0.50801	0.43618	0.67641	1496	1	0.14424	0.20239	0.26764	0.63898	971	5	0.14424
ARPC1B	10	0.12409	0.071487	0.243868	679	4	-0.068582	0.1411	0.17621	0.512972	796	3	-0.068582
ARPC2	10	1.7259e-05	2.1311e-06	4.1e-05	89	8	-0.79881	0.721	0.81054	0.998344	1883	1	-0.79881
ARPC3	9	1.9775e-06	2.1311e-06	4.1e-05	55	8	-0.77508	0.98914	0.98701	1	2227	0	-0.77508
ARPC4	4	0.00025216	2.1311e-06	4.1e-05	151	3	-0.934	0.78577	0.738	0.951905	1973	1	-0.934
ARPC5	10	0.54864	0.48276	0.716118	1564	4	-0.014272	0.29813	0.38751	0.738468	1216	4	-0.014272
ARSA	10	0.0065778	0.0018732	0.017307	251	7	-0.32231	0.50563	0.63269	0.906218	1608	2	-0.32231
ART1	10	0.18779	0.11593	0.314973	856	1	0.24469	0.012955	0.013006	0.187719	159	7	0.24469
ASGR2	10	0.027238	0.0098221	0.06303	361	7	-0.29686	0.99212	0.99069	1	2241	0	-0.29686
ASNA1	10	0.068187	0.031823	0.147262	501	6	-0.30928	0.57794	0.6986	0.943363	1712	2	-0.30928
ASPA	10	0.23051	0.14475	0.354323	952	5	-0.082101	0.53234	0.66365	0.930391	1652	3	-0.082101
ASRGL1	10	0.54136	0.47296	0.707924	1550	4	-0.12894	0.70303	0.78875	0.984563	1860	2	-0.12894
ASS1	10	0.065175	0.029978	0.140969	495	5	-0.18825	0.33117	0.41435	0.7484	1284	4	-0.18825
ATM	10	0.99892	0.99827	1	2308	0	0.36676	0.00055508	0.00052211	0.040429	30	7	0.36676
ATOX1	7	0.35439	0.27841	0.521563	1231	2	-0.049558	0.15864	0.19113	0.536238	841	2	-0.049558
ATP1A1	10	0.043055	0.017801	0.098456	419	4	-0.13393	0.85933	0.90032	1	2041	2	-0.13393
ATP2A1	10	0.45567	0.38655	0.63506	1411	4	0.2664	0.016511	0.016795	0.189441	201	6	0.2664
ATP2C1	10	0.9963	0.98949	1	2290	0	0.51597	3.0803e-07	2.1311e-06	0.001238	2	9	0.51597
ATP4A	10	0.29917	0.22744	0.476856	1104	2	0.18605	0.025314	0.030225	0.247266	280	7	0.18605
ATP5A1	10	9.3234e-05	2.1311e-06	4.1e-05	116	9	-0.52206	0.95557	0.96171	1	2156	1	-0.52206
ATP5B	10	7.5301e-07	2.1311e-06	4.1e-05	40	10	-0.85676	0.99999	1	1	2311	0	-0.85676
ATP5C1	10	0.0088927	0.0026575	0.022949	268	8	-0.23838	0.99678	0.99675	1	2268	0	-0.23838
ATP6V1A	10	3.6629e-06	2.1311e-06	4.1e-05	67	8	-0.78519	0.1047	0.13131	0.442094	684	2	-0.78519
ATP6V1B2	10	1.0843e-06	2.1311e-06	4.1e-05	45	8	-1.0022	0.8421	0.89329	1	2019	2	-1.0022
ATP6V1C1	10	6.16e-06	2.1311e-06	4.1e-05	72	8	-0.67166	0.99557	0.99489	1	2261	0	-0.67166
ATP8A1	10	0.98084	0.9578	0.998796	2228	1	0.10684	0.16112	0.20494	0.556835	847	5	0.10684
ATR	10	1.5519e-06	2.1311e-06	4.1e-05	49	7	-0.87792	0.84296	0.89329	1	2021	1	-0.87792
AURKA	10	0.0090483	0.0026788	0.022962	270	7	-0.31315	0.24849	0.33326	0.694517	1104	1	-0.31315
AURKAIP1	10	0.00020813	1.0655e-05	0.000166	144	8	-0.34969	0.8764	0.90788	1	2057	1	-0.34969
AURKB	10	8.8665e-05	2.1311e-06	4.1e-05	113	9	-0.52863	0.10582	0.13131	0.442094	687	1	-0.52863
AURKC	10	0.54636	0.48076	0.71545	1559	4	0.046397	0.18385	0.24046	0.600633	920	5	0.046397
AVPR1A	10	0.17207	0.10656	0.302234	817	4	-0.0028271	0.32056	0.41071	0.74835	1260	3	-0.0028271
AVPR1B	10	0.69393	0.64135	0.822118	1804	3	0.053612	0.11126	0.14293	0.465687	711	5	0.053612
AVPR2	10	0.46319	0.39157	0.637434	1425	3	-0.026846	0.083637	0.10133	0.393631	597	4	-0.026846
AXL	10	0.25154	0.17113	0.398688	1000	5	-0.10126	0.25989	0.34467	0.702609	1135	4	-0.10126
AZGP1	10	0.10044	0.052401	0.204241	597	6	-0.19169	0.9972	0.99716	1	2270	0	-0.19169
B2M	10	0.60283	0.54171	0.754609	1667	4	-0.077134	0.42952	0.51969	0.820688	1467	3	-0.077134
B4GALT1	10	0.26274	0.18464	0.417659	1028	3	0.029845	0.19618	0.26063	0.631147	956	5	0.029845
B4GALT2	10	0.43226	0.3615	0.612522	1365	3	-0.01396	0.92113	0.94827	1	2118	1	-0.01396
B4GALT3	10	0.54115	0.47296	0.707924	1549	3	0.01034	0.10568	0.13131	0.442094	686	4	0.01034
B4GALT4	9	0.53135	0.46603	0.703848	1534	3	-0.0097916	0.1267	0.14538	0.469719	754	4	-0.0097916
BACE1	10	0.3731	0.30719	0.56234	1268	3	0.057846	0.23691	0.31401	0.679181	1072	5	0.057846
BAG1	10	0.68871	0.63391	0.818554	1799	3	0.08385	0.033593	0.042828	0.292618	339	5	0.08385
BAIAP2L1	10	0.070604	0.033665	0.15361	508	5	-0.17054	0.21982	0.2955	0.664521	1029	4	-0.17054
BBOX1	10	0.9885	0.96966	1	2248	1	0.21048	0.042819	0.052329	0.309785	390	6	0.21048
BCAT2	10	0.021469	0.0073245	0.050791	334	6	-0.33684	0.84634	0.89531	1	2022	1	-0.33684
BCHE	10	0.79673	0.76866	0.911945	1958	3	-0.0052555	0.38384	0.46595	0.782993	1371	2	-0.0052555
BCKDK	10	0.067011	0.031163	0.145656	499	5	-0.038382	0.018484	0.019864	0.210574	218	5	-0.038382
BCR	9	0.012251	0.0039361	0.030995	295	6	-0.32814	0.71843	0.80786	0.99557	1882	2	-0.32814
BDH1	10	0.0080668	0.0024486	0.021577	261	8	-0.27041	0.99005	0.98912	1	2233	0	-0.27041
BDKRB2	8	0.26739	0.19511	0.43623	1039	4	-0.13471	0.5008	0.58359	0.870699	1601	3	-0.13471
BEGAIN	10	0.41704	0.3363	0.585632	1332	2	0.054318	0.49117	0.60891	0.889063	1583	4	0.054318
BGLAP	7	0.64764	0.59188	0.790964	1743	2	-0.0070073	0.10587	0.12515	0.434881	688	3	-0.0070073
BHMT	10	0.02356	0.008211	0.05561	345	6	-0.27792	0.91778	0.94666	1	2110	1	-0.27792
BHMT2	10	0.55245	0.48842	0.720844	1571	4	0.019315	0.21343	0.28548	0.655948	1010	5	0.019315
BLK	10	0.4726	0.40049	0.645115	1437	4	0.046103	0.393	0.47323	0.782993	1393	4	0.046103
BLVRA	10	0.2983	0.22611	0.476856	1100	5	-0.06811	0.71313	0.80117	0.990959	1874	3	-0.06811
BLVRB	10	0.18063	0.1103	0.308343	832	3	0.077115	0.39262	0.47323	0.782993	1390	4	0.077115
BMP2K	10	0.18492	0.11592	0.314973	843	4	0.10079	0.4335	0.52213	0.821759	1474	2	0.10079
BMPR1A	10	0.63901	0.58773	0.787371	1729	3	0.099543	0.27594	0.36333	0.716473	1177	5	0.099543
BMPR1B	10	0.35351	0.27597	0.520529	1230	5	-0.086859	0.59318	0.70792	0.943363	1732	3	-0.086859
BMPR2	10	0.67054	0.62219	0.813291	1773	3	0.083866	0.18089	0.23789	0.600633	908	5	0.083866
BMX	10	0.92175	0.89175	0.969822	2135	2	0.11608	0.22317	0.29761	0.66541	1037	5	0.11608
BPHL	10	0.46104	0.39062	0.637434	1423	4	-0.029709	0.35918	0.44446	0.772747	1327	2	-0.029709
BPI	10	0.22194	0.14087	0.351301	932	3	0.12314	0.13612	0.16938	0.503146	782	5	0.12314
BRAF	10	0.56805	0.50296	0.730701	1598	3	0.079507	0.15142	0.18664	0.527237	821	4	0.079507
BRD2	10	0.026756	0.0096858	0.06303	356	7	-0.20674	0.65914	0.74541	0.95457	1812	2	-0.20674
BRD3	10	0.19086	0.11733	0.31541	863	5	-0.12538	0.41099	0.49102	0.794851	1425	2	-0.12538
BRD4	10	0.00026389	1.4918e-05	0.000222	154	7	-0.26005	0.99244	0.99126	1	2245	0	-0.26005
BRDT	10	0.31782	0.24358	0.494189	1145	5	-0.11818	0.62008	0.72162	0.944154	1767	3	-0.11818
BRSK1	10	0.097762	0.049793	0.196602	590	4	0.029435	0.12307	0.15598	0.485699	744	3	0.029435
BRSK2	10	0.51933	0.45391	0.695076	1516	4	0.077428	0.04574	0.054583	0.309785	400	5	0.077428
BST1	10	0.32548	0.24894	0.496397	1161	2	0.1718	0.0096906	0.010559	0.179306	136	7	0.1718
BTK	10	0.58769	0.51934	0.735174	1640	3	0.048497	0.41194	0.49102	0.794851	1426	4	0.048497
BUB1	10	1.5845e-06	2.1311e-06	4.1e-05	50	8	-0.66809	0.58039	0.69932	0.943363	1716	2	-0.66809
BUB1B	10	9.2235e-06	2.1311e-06	4.1e-05	79	8	-0.63288	0.95026	0.96078	1	2147	1	-0.63288
C17orf75	10	0.19109	0.11733	0.31541	865	5	-0.11993	0.5452	0.67719	0.934333	1666	2	-0.11993
C1QA	10	0.00014992	6.3932e-06	0.000107	131	8	-0.42587	0.8124	0.8762	1	1996	1	-0.42587
C1QB	9	0.053482	0.023521	0.121419	453	5	-0.1667	0.91	0.93732	1	2095	1	-0.1667
C1QC	10	0.0010805	0.00027065	0.003144	198	9	-0.32152	0.14538	0.18273	0.524074	810	1	-0.32152
C1R	10	0.68593	0.6318	0.81776	1793	3	-0.050168	0.2148	0.2873	0.656235	1015	3	-0.050168
C1S	10	0.93987	0.92017	0.98147	2172	2	0.049132	0.36128	0.44542	0.772747	1335	3	0.049132
C3	10	0.28398	0.21207	0.458686	1073	4	-0.018758	0.17567	0.23317	0.600633	891	4	-0.018758
C4A	10	0.027112	0.0098179	0.06303	359	7	-0.15071	0.45635	0.56539	0.862951	1519	3	-0.15071
C4B	10	0.30479	0.23226	0.481293	1121	1	0.43871	0.005321	0.0056921	0.14218	92	7	0.43871
C5	10	0.7235	0.66951	0.83978	1849	3	-0.01847	0.36291	0.44749	0.772924	1339	4	-0.01847
C8G	10	0.30455	0.23225	0.481293	1119	5	-0.11126	0.98363	0.97957	1	2207	1	-0.11126
C9orf96	10	0.081361	0.039265	0.166447	550	6	-0.25831	0.74843	0.83113	1	1921	3	-0.25831
CA1	10	0.57819	0.51209	0.733383	1620	4	-0.019268	0.12806	0.1608	0.492173	758	4	-0.019268
CA10	10	0.87659	0.84441	0.946699	2071	2	0.074776	0.03459	0.044064	0.293662	344	5	0.074776
CA11	10	0.036056	0.0148	0.086193	397	7	-0.24008	0.98049	0.97337	1	2190	1	-0.24008
CA12	10	0.096055	0.048842	0.193966	582	5	-0.20974	0.34572	0.43048	0.761626	1309	3	-0.20974
CA13	10	0.5615	0.49528	0.723616	1586	4	-0.0099668	0.1772	0.23448	0.600633	898	3	-0.0099668
CA14	10	0.15885	0.092619	0.277272	774	5	-0.1551	0.32748	0.41171	0.74835	1278	1	-0.1551
CA2	10	0.89124	0.86224	0.958825	2089	2	-0.010734	0.91179	0.94189	1	2097	2	-0.010734
CA3	10	0.81263	0.78562	0.916956	1978	2	0.11265	0.22473	0.29966	0.668274	1040	5	0.11265
CA4	10	0.47366	0.4005	0.645115	1438	4	-0.077172	0.013365	0.013223	0.188453	164	4	-0.077172
CA5A	10	0.1097	0.060205	0.220839	633	5	-0.16602	0.99708	0.997	1	2269	0	-0.16602
CA5B	10	0.93749	0.91708	0.98147	2165	1	0.10555	0.25516	0.3379	0.695257	1124	5	0.10555
CA6	10	0.94703	0.92732	0.981793	2194	1	0.08609	0.13371	0.16726	0.500064	778	5	0.08609
CA7	10	0.095764	0.048591	0.193966	581	4	0.058535	0.28242	0.38167	0.73817	1187	4	0.058535
CA8	10	0.9605	0.943	0.990915	2208	1	0.1869	0.013467	0.013675	0.189441	165	7	0.1869
CA9	10	0.034955	0.013918	0.08269	392	7	-0.20557	0.78246	0.86314	1	1971	1	-0.20557
CACNA1A	10	0.88245	0.85024	0.950483	2077	1	0.13682	0.15654	0.19977	0.553788	836	5	0.13682
CACNA1B	10	0.27744	0.20855	0.45747	1060	4	0.15982	0.048947	0.05723	0.315785	420	6	0.15982
CACNA1C	10	0.11762	0.065136	0.231338	653	6	-0.15832	0.12205	0.15551	0.485568	739	4	-0.15832
CACNA1D	10	0.35183	0.27348	0.516918	1228	4	-0.035832	0.01021	0.010883	0.179306	141	4	-0.035832
CACNA1I	10	0.71721	0.66316	0.835882	1842	3	0.12136	0.027589	0.033213	0.252962	303	5	0.12136
CACNA1S	10	0.17085	0.10655	0.302234	813	5	-0.14295	0.30715	0.39546	0.739661	1237	3	-0.14295
CACNA2D1	10	0.074901	0.035732	0.156632	527	5	-0.078354	0.23386	0.31255	0.679181	1063	3	-0.078354
CACNA2D2	10	0.43533	0.36714	0.619816	1373	3	-0.021864	0.57913	0.69931	0.943363	1713	3	-0.021864
CACNB1	10	0.00035658	2.3442e-05	0.000334	164	7	-0.61765	0.95989	0.96313	1	2162	1	-0.61765
CACNB2	10	0.93747	0.91708	0.98147	2164	2	0.19672	0.038602	0.048032	0.296753	374	6	0.19672
CACNB3	10	0.29224	0.22056	0.469263	1090	5	-0.10417	0.76202	0.84335	1	1946	3	-0.10417
CACNB4	10	0.94738	0.92769	0.981793	2196	2	0.14914	0.0065207	0.0076271	0.164604	104	5	0.14914
CACNG1	10	0.079545	0.037957	0.162982	545	3	-0.050869	0.292	0.38545	0.73817	1205	4	-0.050869
CALM1	10	0.40657	0.32876	0.579425	1316	4	-0.10489	0.47245	0.58296	0.870323	1552	3	-0.10489
CALM2	6	0.20359	0.15628	0.373119	886	3	-0.2244	0.75488	0.79657	0.98972	1931	1	-0.2244
CALM3	10	0.13752	0.079317	0.255482	720	4	-0.084133	0.42334	0.50502	0.807408	1450	1	-0.084133
CALR	10	0.35096	0.27262	0.516147	1225	4	-0.016559	0.14787	0.18416	0.526211	813	4	-0.016559
CALY	10	0.11757	0.065136	0.231338	652	5	-0.18962	0.6327	0.72749	0.944642	1788	1	-0.18962
CAMK1	10	0.244	0.16335	0.38681	985	5	-0.012382	0.1411	0.17621	0.512972	797	4	-0.012382
CAMK1D	10	0.029967	0.01145	0.071311	372	5	-0.16933	0.21414	0.28654	0.656235	1012	4	-0.16933
CAMK1G	10	0.1121	0.062059	0.225255	640	5	-0.10981	0.18097	0.23789	0.600633	909	3	-0.10981
CAMK2A	10	0.081065	0.039261	0.166447	549	5	-0.090811	0.17624	0.23448	0.600633	892	3	-0.090811
CAMK2B	10	0.61175	0.55165	0.760522	1684	4	-0.12626	0.24466	0.32818	0.694517	1089	3	-0.12626
CAMK2D	10	0.58414	0.51933	0.735174	1630	3	0.024892	0.31458	0.40096	0.745741	1246	3	0.024892
CAMK2G	10	0.41178	0.33049	0.579425	1323	3	0.026421	0.37331	0.45723	0.775861	1354	3	0.026421
CAMK2N1	10	0.85418	0.81979	0.930778	2044	2	0.020097	0.682	0.76522	0.963468	1846	2	0.020097
CAMK4	10	0.69396	0.64135	0.822118	1805	3	-0.043412	0.9824	0.97751	1	2201	1	-0.043412
CAMKK1	10	0.11689	0.064608	0.231254	649	4	0.041928	0.1888	0.24399	0.604261	934	5	0.041928
CAMKK2	10	0.14225	0.082368	0.259988	732	5	-0.10265	0.6764	0.76173	0.961065	1836	3	-0.10265
CAMKV	10	0.13122	0.074483	0.246123	701	4	-0.06618	0.41048	0.48996	0.794851	1424	2	-0.06618
CAMLG	10	0.0089797	0.0026745	0.022962	269	8	-0.29955	0.97695	0.97162	1	2181	1	-0.29955
CAMP	10	0.50126	0.43358	0.675082	1481	4	-0.048838	0.95801	0.96271	1	2159	1	-0.048838
CANT1	10	0.024367	0.0085478	0.057223	348	6	-0.24159	0.16718	0.20859	0.559537	870	1	-0.24159
CANX	10	0.018646	0.0063613	0.0465	317	6	-0.25748	0.096138	0.11654	0.41331	655	3	-0.25748
CAPN1	10	0.25899	0.18081	0.414216	1016	5	-0.136	0.81725	0.87833	1	1999	2	-0.136
CAPNS1	10	0.8804	0.84954	0.950483	2074	2	0.19005	0.045288	0.054583	0.309785	399	5	0.19005
CARTPT	10	0.10124	0.052942	0.205277	598	6	-0.27847	0.99425	0.99328	1	2251	0	-0.27847
CASK	10	0.77562	0.74473	0.897776	1926	1	0.40054	0.00020481	0.00010442	0.014269	18	8	0.40054
CASP7	10	0.044486	0.018658	0.102003	423	7	-0.23332	0.90526	0.93533	1	2087	2	-0.23332
CASR	10	0.50829	0.43619	0.67641	1498	4	0.0038052	0.38865	0.47115	0.782993	1379	3	0.0038052
CAST	10	0.18321	0.11268	0.31236	839	5	-0.15662	0.83375	0.8894	1	2013	2	-0.15662
CAT	10	0.62831	0.57919	0.782244	1716	3	0.23283	0.023224	0.026896	0.239143	262	7	0.23283
CBR1	10	0.91515	0.88439	0.967251	2122	1	0.072824	0.22301	0.29761	0.66541	1035	5	0.072824
CBS	10	0.18567	0.11592	0.314973	847	3	-0.0286	0.65693	0.74455	0.954525	1810	3	-0.0286
CCBL1	10	0.67939	0.62859	0.817125	1786	3	0.16346	0.030299	0.036299	0.259379	321	6	0.16346
CCBL2	10	0.4806	0.40256	0.645824	1449	4	-0.032156	0.048673	0.057226	0.315785	419	2	-0.032156
CCKAR	10	0.28807	0.21621	0.463283	1081	3	0.16891	0.11204	0.14509	0.469435	715	6	0.16891
CCL8	10	0.26598	0.18627	0.419281	1034	5	-0.15635	0.061493	0.067826	0.325536	484	4	-0.15635
CCR5	10	0.80438	0.77485	0.913229	1970	2	0.15417	0.058744	0.066266	0.32478	471	6	0.15417
CCT3	10	3.4785e-06	2.1311e-06	4.1e-05	66	7	-0.79097	0.21976	0.2955	0.664521	1028	2	-0.79097
CD1A	10	0.73197	0.68511	0.853907	1863	3	0.14214	0.062315	0.068538	0.326926	489	5	0.14214
CD1D	10	0.0096767	0.0028876	0.024518	272	5	-0.18469	0.56874	0.68822	0.939264	1697	3	-0.18469
CD209	10	0.13932	0.079632	0.255482	724	3	0.035088	0.4087	0.48319	0.788785	1421	2	0.035088
CD247	10	0.15563	0.090479	0.274403	764	6	-0.1316	0.21687	0.29051	0.66032	1019	3	-0.1316
CD33	10	0.31971	0.24581	0.495757	1150	4	0.0127	0.28215	0.37953	0.73817	1186	5	0.0127
CD3D	10	0.13709	0.07898	0.255482	717	6	-0.14807	0.49279	0.6113	0.890869	1586	3	-0.14807
CD3E	10	0.69764	0.64233	0.822118	1810	3	0.027764	0.62853	0.72503	0.944623	1780	3	0.027764
CD3G	10	0.055955	0.026274	0.130272	464	6	-0.25297	0.92372	0.9489	1	2124	1	-0.25297
CD4	9	0.25353	0.19038	0.427297	1004	4	-0.087112	0.49745	0.60721	0.888246	1597	3	-0.087112
CD46	10	0.41572	0.3363	0.585632	1329	3	0.00048579	0.35063	0.43706	0.769161	1317	4	0.00048579
CD52	9	0.45596	0.39847	0.645051	1412	2	0.065929	0.22587	0.29976	0.668274	1041	4	0.065929
CD55	10	0.48193	0.40386	0.646761	1452	3	0.13497	0.060793	0.067238	0.325536	481	5	0.13497
CD80	10	0.61347	0.55624	0.765948	1688	2	0.084329	0.062474	0.068538	0.326926	490	5	0.084329
CD86	10	0.55208	0.48842	0.720844	1570	3	0.047374	0.21062	0.28211	0.65454	1001	4	0.047374
CDA	9	0.54014	0.47157	0.707924	1547	3	0.1628	0.1652	0.22967	0.599472	861	5	0.1628
CDC14A	10	0.45663	0.38656	0.63506	1413	2	0.20161	0.040698	0.050189	0.302044	384	6	0.20161
CDC14B	10	0.304	0.23158	0.481293	1116	4	0.023175	0.064223	0.070532	0.32835	502	3	0.023175
CDC25A	10	0.054149	0.02451	0.124586	458	5	-0.11415	0.21945	0.29434	0.664521	1026	4	-0.11415
CDC25B	10	0.0053605	0.0014641	0.013922	244	8	-0.29932	0.89029	0.91978	1	2073	2	-0.29932
CDC25C	10	0.25314	0.17163	0.398688	1003	4	0.008171	0.75917	0.84058	1	1936	2	0.008171
CDC42BPA	10	0.5331	0.46558	0.703669	1537	3	-0.036197	0.05097	0.058786	0.317176	429	4	-0.036197
CDC42BPB	10	0.23677	0.15153	0.36592	965	4	-0.05579	0.58691	0.70553	0.943363	1726	2	-0.05579
CDC42BPG	10	0.45782	0.38656	0.63506	1415	3	-0.052457	0.48679	0.60524	0.886498	1575	4	-0.052457
CDC42SE2	9	0.2896	0.22178	0.469638	1086	4	-0.10494	0.77382	0.8393	1	1964	2	-0.10494
CDC7	10	0.00017196	6.3932e-06	0.000107	137	8	-0.73921	0.7316	0.81949	0.998572	1897	1	-0.73921
CDH5	10	0.81942	0.78906	0.916956	1997	3	0.21452	0.030169	0.036294	0.259379	320	6	0.21452
CDK1	10	0.00053797	7.0326e-05	0.00095	173	8	-0.57189	0.92096	0.94827	1	2117	1	-0.57189
CDK10	10	0.0071564	0.0020437	0.018545	254	7	-0.33048	0.93782	0.95711	1	2139	1	-0.33048
CDK11A	10	0.049876	0.020763	0.108632	444	5	-0.18257	0.32024	0.41071	0.74835	1257	3	-0.18257
CDK11B	10	0.035965	0.014493	0.085236	396	4	0.043176	0.071424	0.081644	0.357191	527	5	0.043176
CDK12	10	0.00024159	1.0655e-05	0.000166	148	8	-0.45156	0.71497	0.80219	0.990959	1876	2	-0.45156
CDK13	10	0.61937	0.56677	0.775839	1696	4	-0.084414	0.74999	0.83174	1	1923	2	-0.084414
CDK14	10	0.7805	0.74835	0.898873	1933	3	-0.039303	0.50115	0.62491	0.902212	1602	3	-0.039303
CDK15	10	0.26709	0.19459	0.435477	1038	5	-0.072402	0.20261	0.27024	0.641899	972	3	-0.072402
CDK16	10	0.49797	0.43014	0.675082	1473	2	0.15089	0.019922	0.022012	0.222014	228	7	0.15089
CDK17	10	0.8325	0.805	0.923925	2022	2	0.1131	0.091475	0.11301	0.410539	628	6	0.1131
CDK18	10	0.061736	0.028077	0.134758	484	6	-0.2513	0.6317	0.72749	0.944642	1786	3	-0.2513
CDK19	10	0.4819	0.40386	0.646761	1451	4	0.00091798	0.4465	0.54402	0.839155	1501	4	0.00091798
CDK2	10	0.71464	0.66111	0.835882	1836	3	0.019028	0.48482	0.60103	0.884226	1572	4	0.019028
CDK20	10	0.058706	0.026526	0.130272	473	5	-0.11194	0.47897	0.59494	0.880261	1557	2	-0.11194
CDK3	10	0.21091	0.13268	0.342079	902	5	-0.10629	0.7424	0.82582	1	1914	2	-0.10629
CDK4	10	0.00012214	6.3932e-06	0.000107	124	9	-0.5278	0.9983	0.99873	1	2278	0	-0.5278
CDK5	10	0.054922	0.02514	0.126431	460	5	-0.2015	0.96772	0.96769	1	2169	1	-0.2015
CDK5R1	10	0.034093	0.013765	0.082013	388	7	-0.21645	0.26169	0.34886	0.702609	1142	3	-0.21645
CDK5R2	10	0.12971	0.074479	0.246123	697	5	-0.18124	0.38614	0.46915	0.782993	1375	3	-0.18124
CDK6	10	3.1523e-06	2.1311e-06	4.1e-05	64	9	-0.76354	0.39607	0.47323	0.782993	1403	1	-0.76354
CDK7	10	0.00014875	6.3932e-06	0.000107	130	8	-0.88866	0.98915	0.98657	1	2228	1	-0.88866
CDK8	10	0.057389	0.026385	0.130272	468	5	-0.2175	0.98781	0.98484	1	2218	1	-0.2175
CDK9	10	4.6077e-06	2.1311e-06	4.1e-05	69	8	-0.80936	0.9265	0.9529	1	2128	1	-0.80936
CDKL1	10	0.39968	0.32383	0.578006	1300	4	0.10267	0.46874	0.579	0.869283	1543	4	0.10267
CDKL2	10	0.16469	0.10122	0.294654	797	5	-0.27774	0.5595	0.68214	0.934333	1687	2	-0.27774
CDKL3	10	0.34896	0.26823	0.51116	1219	4	-0.066222	0.3249	0.4117	0.74835	1271	4	-0.066222
CDKL4	10	0.28102	0.21206	0.458686	1064	5	-0.075244	0.30707	0.39546	0.739661	1236	3	-0.075244
CDKL5	10	0.97951	0.95568	0.998226	2226	1	0.14131	0.083543	0.10097	0.393556	595	6	0.14131
CDKN1A	10	0.34589	0.26408	0.506573	1209	2	0.28543	0.0032749	0.0029729	0.101558	68	8	0.28543
CDKN1B	10	0.50823	0.43618	0.67641	1497	3	-0.055911	0.71621	0.80326	0.990959	1879	3	-0.055911
CDKN1C	10	0.81787	0.78906	0.916956	1989	2	0.13043	0.088208	0.10679	0.404014	613	6	0.13043
CDKN2A	10	0.80048	0.774	0.913229	1963	3	0.26962	0.0060529	0.0064806	0.150545	100	6	0.26962
CDKN2B	10	0.99939	0.99918	1	2314	0	0.33515	0.0022381	0.0019073	0.078285	56	8	0.33515
CDKN2C	10	0.92053	0.89092	0.969376	2133	2	-0.0069017	0.455	0.55991	0.85514	1517	4	-0.0069017
CDKN2D	10	0.9889	0.97082	1	2250	1	0.12039	0.021541	0.02413	0.230677	243	5	0.12039
CDKN3	9	0.212	0.14238	0.351301	907	5	-0.14369	0.16351	0.22801	0.596462	858	3	-0.14369
CDO1	10	0.28899	0.21678	0.463283	1083	4	-0.039504	0.32834	0.41277	0.7484	1280	3	-0.039504
CEACAM1	10	0.049456	0.020414	0.107287	442	3	0.0011405	0.30294	0.39127	0.739661	1222	4	0.0011405
CEACAM5	6	0.9775	0.96333	0.999543	2224	0	0.17852	0.016588	0.016663	0.189441	202	5	0.17852
CEL	10	0.93002	0.90361	0.975869	2151	2	0.17732	0.015256	0.015401	0.189441	185	6	0.17732
CELA1	10	0.28556	0.21418	0.461968	1077	5	-0.12601	0.28991	0.38545	0.73817	1202	3	-0.12601
CELA2A	10	0.99934	0.99918	1	2313	0	0.11438	0.094531	0.11615	0.41331	646	6	0.11438
CERK	10	0.44734	0.37951	0.630622	1394	2	0.18872	0.057977	0.065499	0.32478	466	6	0.18872
CERKL	10	0.85691	0.82245	0.931531	2047	2	0.079431	0.13016	0.16317	0.494836	763	5	0.079431
CES1	10	0.27248	0.2022	0.448632	1048	5	-0.11341	0.92364	0.9489	1	2123	2	-0.11341
CFB	14	0.065971	0.026419	0.130272	496	7	-0.085383	0.4694	0.57457	0.866272	1544	5	-0.085383
CFD	10	0.0012893	0.00030048	0.003372	207	8	-0.25261	0.18949	0.24399	0.604261	937	1	-0.25261
CFL1	10	8.3807e-06	2.1311e-06	4.1e-05	76	9	-0.56748	0.99956	0.99984	1	2295	0	-0.56748
CFTR	10	0.36016	0.2842	0.526486	1246	4	-0.053221	0.092391	0.11387	0.410539	633	3	-0.053221
CGA	9	0.033001	0.013044	0.079585	381	6	-0.26712	0.98717	0.98488	1	2215	0	-0.26712
CHD1	10	0.94523	0.92566	0.98147	2189	1	0.17725	0.10739	0.13315	0.444399	696	6	0.17725
CHEK1	10	4.2164e-05	2.1311e-06	4.1e-05	102	7	-0.99596	0.77304	0.85951	1	1963	2	-0.99596
CHEK2	10	0.82336	0.79512	0.919853	2004	1	0.5475	0.0001352	8.3112e-05	0.012871	15	8	0.5475
CHIA	10	0.34762	0.26558	0.508603	1213	5	-0.1299	0.54681	0.67795	0.934333	1670	2	-0.1299
CHIT1	10	0.31385	0.24037	0.490669	1137	2	0.077878	0.20418	0.2711	0.64262	979	4	0.077878
CHKA	10	0.49292	0.42054	0.665928	1467	4	0.033722	0.50057	0.62491	0.902212	1600	4	0.033722
CHKB	9	0.078579	0.041388	0.171074	543	4	-0.061397	0.75771	0.82659	1	1932	2	-0.061397
CHM	10	0.91607	0.88439	0.967251	2124	2	0.18898	0.0088601	0.0096261	0.17698	123	7	0.18898
CHRFAM7A	10	0.26001	0.18362	0.417659	1021	5	-0.067053	0.52148	0.65028	0.919969	1636	2	-0.067053
CHRM1	10	0.53947	0.4721	0.707924	1546	4	-0.058101	0.46424	0.57276	0.865673	1533	2	-0.058101
CHRM2	10	0.56282	0.49529	0.723616	1589	2	0.25119	0.015089	0.015261	0.189441	183	7	0.25119
CHRM3	10	0.6407	0.59141	0.790925	1732	3	0.11934	0.18196	0.23863	0.600633	916	5	0.11934
CHRM4	10	0.21158	0.13329	0.342532	904	5	-0.16077	0.25598	0.34125	0.699671	1128	3	-0.16077
CHRM5	10	0.99873	0.99788	1	2304	0	0.15904	0.0040963	0.0041833	0.129571	75	8	0.15904
CHRNA1	9	0.56851	0.50935	0.731894	1600	3	0.17453	0.01396	0.016769	0.189441	170	5	0.17453
CHRNA10	10	0.091569	0.044738	0.18074	576	4	-0.061796	0.68573	0.77013	0.9686	1849	3	-0.061796
CHRNA2	10	0.90902	0.87847	0.965778	2112	2	0.15122	0.02417	0.028418	0.242702	272	6	0.15122
CHRNA3	10	0.59845	0.53251	0.746545	1657	3	0.11015	0.13357	0.16726	0.500064	776	5	0.11015
CHRNA4	10	0.077835	0.036733	0.158904	539	4	-0.0027846	0.39293	0.47323	0.782993	1391	4	-0.0027846
CHRNA5	10	0.4988	0.43014	0.675082	1474	4	0.0099052	0.16551	0.20677	0.558121	863	4	0.0099052
CHRNA6	10	0.3349	0.25536	0.497653	1186	3	0.065118	0.34868	0.43611	0.769161	1313	4	0.065118
CHRNA7	10	0.040161	0.016731	0.094131	411	6	-0.37627	0.77088	0.85903	1	1961	2	-0.37627
CHRNA9	10	0.99752	0.99419	1	2295	0	0.26911	0.015123	0.015265	0.189441	184	7	0.26911
CHRNB1	10	0.89213	0.86434	0.959083	2090	2	0.29363	0.0070764	0.0079979	0.166765	110	7	0.29363
CHRNB2	10	0.93988	0.92017	0.98147	2173	2	0.11401	0.06319	0.06974	0.327798	495	5	0.11401
CHRNB3	10	0.09874	0.050786	0.198612	595	6	-0.14257	0.99871	0.99899	1	2281	0	-0.14257
CHRNB4	10	0.41023	0.32982	0.579425	1321	2	0.19903	0.061736	0.067826	0.325536	487	6	0.19903
CHRND	10	0.33482	0.25536	0.497653	1185	5	-0.12806	0.94689	0.95945	1	2146	1	-0.12806
CHRNE	10	0.028035	0.010321	0.065686	366	3	-0.039396	0.76172	0.84278	1	1945	2	-0.039396
CHRNG	10	0.48493	0.40877	0.652632	1455	4	-0.029125	0.066005	0.072898	0.332695	508	4	-0.029125
CHUK	10	0.22317	0.1414	0.351301	935	4	-0.080028	0.20462	0.2728	0.645992	981	4	-0.080028
CIB2	10	0.68808	0.63295	0.81776	1797	2	0.1075	0.19133	0.24814	0.608691	942	5	0.1075
CIB3	10	0.89525	0.86634	0.959083	2097	2	0.096079	0.033287	0.042453	0.291904	334	5	0.096079
CINP	10	1.7828e-05	2.1311e-06	4.1e-05	90	9	-0.89957	0.93402	0.9566	1	2135	1	-0.89957
CIT	10	0.12337	0.071487	0.243868	675	6	-0.17828	0.52295	0.65388	0.923383	1638	3	-0.17828
CKB	10	0.92571	0.898	0.97262	2144	1	0.20851	0.056328	0.062366	0.319111	455	6	0.20851
CKM	10	0.10979	0.060367	0.220839	634	6	-0.21895	0.7365	0.82235	0.998572	1903	3	-0.21895
CKMT1A	10	0.48285	0.40522	0.647847	1453	3	0.25838	0.0068167	0.0077294	0.164729	109	7	0.25838
CKMT1B	3	0.39549	0.33202	0.581222	1295	1	0.0435	0.035278	0.032096	0.247902	348	1	0.0435
CKMT2	10	0.44672	0.37868	0.630622	1393	4	-0.076236	0.35748	0.44178	0.772206	1326	3	-0.076236
CKS1B	13	0.00019708	4.049e-05	0.000567	140	10	-0.56402	0.43773	0.53651	0.836792	1478	3	-0.56402
CKS2	9	0.012874	0.0040853	0.031739	299	6	-0.48905	0.93361	0.94406	1	2134	1	-0.48905
CLC	10	0.50268	0.43358	0.675082	1487	4	0.053468	0.23322	0.31077	0.67914	1061	5	0.053468
CLCN2	10	0.56096	0.49528	0.723616	1585	4	0.027483	0.0018419	0.0015408	0.067532	53	4	0.027483
CLCNKA	10	0.15948	0.093096	0.277844	778	4	0.045856	0.096759	0.1179	0.417494	656	5	0.045856
CLEC3B	10	0.014103	0.0045413	0.034932	302	7	-0.27662	0.96306	0.96449	1	2165	1	-0.27662
CLK1	10	0.93715	0.91669	0.98147	2162	2	0.094562	0.071637	0.081648	0.357191	529	5	0.094562
CLK2	10	0.82664	0.79872	0.922177	2009	2	0.1301	0.17134	0.21263	0.565814	877	4	0.1301
CLK3	10	0.64997	0.59776	0.794842	1745	3	0.092225	0.16056	0.20494	0.556835	846	5	0.092225
CLK4	10	0.34468	0.26192	0.503684	1207	5	-0.060253	0.73382	0.82181	0.998572	1898	3	-0.060253
CLPB	10	0.10996	0.060367	0.220839	635	4	-0.037259	0.3204	0.41071	0.74835	1259	3	-0.037259
CLPP	10	0.23823	0.15281	0.36672	970	5	-0.15335	0.91659	0.94503	1	2104	2	-0.15335
CLPS	10	0.11609	0.064041	0.230647	645	4	-0.031347	0.082961	0.10015	0.392341	593	4	-0.031347
CLPX	10	0.011774	0.0036463	0.029208	289	8	-0.37908	0.94423	0.95857	1	2145	1	-0.37908
CMA1	9	0.24168	0.17275	0.400901	978	5	-0.16141	0.014732	0.01853	0.202901	179	3	-0.16141
CMAS	10	0.3668	0.29189	0.536876	1260	5	-0.071766	0.73032	0.81596	0.998572	1892	3	-0.071766
CMPK1	10	9.5931e-06	2.1311e-06	4.1e-05	80	7	-0.65303	0.2645	0.35201	0.702609	1153	2	-0.65303
CNKSR1	10	0.038524	0.016446	0.094084	406	7	-0.2856	0.14182	0.17622	0.512972	800	2	-0.2856
CNKSR3	10	0.34637	0.26408	0.506573	1211	4	-0.035089	0.5152	0.63748	0.908501	1624	2	-0.035089
CNR1	10	0.64314	0.59416	0.790964	1735	3	0.12693	0.11604	0.15056	0.479133	724	5	0.12693
CNR2	10	0.35606	0.27763	0.520529	1236	5	-0.15461	0.29618	0.38609	0.73817	1211	3	-0.15461
COL2A1	10	0.017733	0.0060928	0.044932	315	7	-0.26351	0.23733	0.31544	0.680397	1074	2	-0.26351
COMP	10	0.3661	0.29189	0.536876	1258	4	-0.0077818	0.52012	0.64824	0.917652	1632	4	-0.0077818
COMTD1	10	0.19099	0.11733	0.31541	864	4	0.022303	0.44324	0.53925	0.836792	1492	3	0.022303
COX5A	10	0.00057492	7.885e-05	0.001041	176	7	-0.42812	0.51083	0.63353	0.906218	1616	3	-0.42812
COX5B	9	0.11909	0.065328	0.231338	658	3	0.069256	0.0058718	0.0054279	0.140099	97	4	0.069256
COX6A2	9	0.11148	0.06347	0.229301	638	5	-0.11977	0.98036	0.97645	1	2188	1	-0.11977
COX7A1	9	0.19337	0.12573	0.333429	870	5	-0.098677	0.5847	0.66797	0.932218	1724	2	-0.098677
COX7B	9	0.00056612	7.885e-05	0.001041	174	6	-0.91002	0.80369	0.85589	1	1987	1	-0.91002
COX7C	9	0.0020058	0.00045392	0.004904	217	6	-0.82552	0.67941	0.77672	0.973735	1842	1	-0.82552
COX8A	5	0.99111	0.99221	1	2255	0	0.1673	0.057657	0.072386	0.332695	464	4	0.1673
CP	10	0.60324	0.54276	0.754992	1669	4	-0.10314	0.5827	0.70251	0.943363	1721	3	-0.10314
CPA1	10	0.36655	0.29189	0.536876	1259	3	0.034859	0.376	0.45723	0.775861	1360	3	0.034859
CPB1	10	0.32286	0.24649	0.495757	1153	4	-0.11206	0.58414	0.70315	0.943363	1722	3	-0.11206
CPD	10	0.79802	0.77093	0.913229	1959	2	-0.0078984	0.47209	0.58296	0.870323	1551	4	-0.0078984
CPE	10	0.020522	0.006877	0.048587	328	7	-0.23771	0.98897	0.98603	1	2226	1	-0.23771
CPO	10	0.40121	0.32588	0.578006	1303	3	-0.089647	0.82015	0.88052	1	2000	1	-0.089647
CPS1	10	0.40514	0.32695	0.578006	1314	4	0.046756	0.19678	0.26063	0.631147	958	5	0.046756
CPT2	10	0.051841	0.022459	0.116719	448	7	-0.17643	0.92281	0.94889	1	2121	2	-0.17643
CRAT	10	0.81697	0.78906	0.916956	1987	3	0.12947	0.028198	0.033886	0.25475	307	5	0.12947
CRB2	10	0.22238	0.1414	0.351301	933	3	-0.017632	0.89258	0.92186	1	2076	2	-0.017632
CRH	10	0.33234	0.25449	0.497653	1180	4	-0.026077	0.20994	0.28143	0.653767	998	3	-0.026077
CROT	10	0.6372	0.58773	0.787371	1728	3	0.098171	0.031127	0.037002	0.259916	327	5	0.098171
CRP	10	0.73866	0.69681	0.862835	1875	2	0.024939	0.67226	0.75948	0.961065	1831	3	0.024939
CRYBB1	10	0.8128	0.78562	0.916956	1979	3	0.091642	0.15368	0.18797	0.529283	827	5	0.091642
CRYZ	10	0.80491	0.77745	0.915829	1971	3	-0.069676	0.028508	0.0345	0.258528	308	4	-0.069676
CS	10	0.79867	0.77179	0.913229	1961	2	-0.018889	0.30621	0.39466	0.739661	1231	4	-0.018889
CSAD	10	0.15062	0.087943	0.27006	754	4	-0.024237	0.9902	0.98913	1	2234	0	-0.024237
CSF1R	10	0.13862	0.079628	0.255482	722	6	-0.1412	0.5357	0.66816	0.932218	1656	3	-0.1412
CSF2RA	10	0.50471	0.43359	0.675082	1489	3	-0.010756	0.72472	0.81313	0.998572	1887	3	-0.010756
CSF2RB	10	0.074298	0.035591	0.156632	523	5	-0.087413	0.60289	0.71026	0.943363	1742	2	-0.087413
CSK	10	0.26234	0.18464	0.417659	1027	4	-0.10138	0.16579	0.20734	0.558121	865	4	-0.10138
CSNK1A1	10	1.1917e-05	2.1311e-06	4.1e-05	85	7	-0.7701	0.32088	0.41071	0.74835	1262	3	-0.7701
CSNK1A1L	10	0.61516	0.565	0.775709	1691	4	-0.07267	0.34223	0.42957	0.761172	1304	4	-0.07267
CSNK1D	10	0.054978	0.02514	0.126431	461	7	-0.17271	0.89363	0.92186	1	2078	1	-0.17271
CSNK1E	10	0.76551	0.73152	0.888566	1912	3	0.065177	0.67408	0.76028	0.961065	1833	3	0.065177
CSNK1G1	8	0.64512	0.60629	0.802519	1741	3	0.23022	0.24159	0.28728	0.656235	1081	4	0.23022
CSNK1G2	10	0.82778	0.80082	0.922774	2012	3	0.14143	0.16292	0.20495	0.556835	856	5	0.14143
CSNK1G3	10	0.10967	0.060205	0.220839	632	5	-0.16301	0.88269	0.9113	1	2066	2	-0.16301
CSNK2A1	10	0.07496	0.035732	0.156632	529	6	-0.21355	0.55419	0.67944	0.934333	1678	2	-0.21355
CSNK2A2	10	0.45687	0.38656	0.63506	1414	2	0.066522	0.057587	0.064633	0.32478	462	3	0.066522
CSNK2B	9	0.28315	0.21401	0.461968	1068	4	-0.030604	0.97258	0.96551	1	2174	1	-0.030604
CTDNEP1	9	0.0016334	0.00034737	0.003879	210	8	-0.70273	0.99926	0.99969	1	2288	0	-0.70273
CTDP1	10	1.0103e-05	2.1311e-06	4.1e-05	82	9	-0.61398	0.87299	0.90615	1	2053	1	-0.61398
CTDSP1	10	0.059044	0.026743	0.131063	474	6	-0.16038	0.12126	0.15416	0.484593	737	4	-0.16038
CTDSP2	10	0.19118	0.11733	0.31541	866	5	-0.077775	0.11099	0.1418	0.46267	709	4	-0.077775
CTDSPL	10	0.72269	0.66729	0.838812	1848	1	0.056459	0.36381	0.44948	0.772924	1341	4	0.056459
CTH	10	0.13924	0.079632	0.255482	723	6	-0.16847	0.64028	0.7317	0.94536	1794	3	-0.16847
CTLA4	10	0.42256	0.34705	0.598962	1344	4	0.078354	0.12867	0.16135	0.493167	761	5	0.078354
CTNS	10	0.30157	0.22806	0.476856	1108	4	-0.087943	0.85198	0.89688	1	2030	2	-0.087943
CTRB1	10	0.0098468	0.0028919	0.024518	274	6	-0.23427	0.7229	0.81147	0.99844	1885	2	-0.23427
CTSF	10	0.18071	0.11083	0.308706	833	5	-0.17346	0.072351	0.082777	0.360098	533	4	-0.17346
CTSG	10	0.19588	0.1205	0.321754	874	5	-0.14531	0.11396	0.14885	0.478253	718	3	-0.14531
CTSH	10	0.88894	0.86154	0.958511	2084	2	0.1042	0.1386	0.17333	0.511574	788	5	0.1042
CTSK	10	0.73878	0.69681	0.862835	1876	3	0.17012	0.052705	0.060056	0.317176	436	6	0.17012
CTSL	10	0.62546	0.57617	0.781799	1707	3	0.1377	0.11026	0.14028	0.459614	707	5	0.1377
CTSS	10	0.99375	0.97999	1	2271	1	0.022588	0.024165	0.028418	0.242702	271	4	0.022588
CTSV	10	0.17239	0.10656	0.302234	818	5	-0.066514	0.69133	0.77728	0.973904	1854	3	-0.066514
CUBN	10	0.16188	0.097009	0.285979	788	3	0.056095	0.07688	0.090769	0.377203	558	2	0.056095
CUTA	10	0.02213	0.0075717	0.051733	340	7	-0.27667	0.80101	0.87049	1	1986	2	-0.27667
CXCL10	8	0.6662	0.635	0.819497	1763	3	-0.0028199	0.13988	0.18679	0.527237	792	3	-0.0028199
CXCR1	10	0.20985	0.13176	0.340083	901	3	0.024647	0.058851	0.066266	0.32478	472	4	0.024647
CYB5A	9	0.99916	0.99891	1	2311	0	0.19362	0.0044488	0.004324	0.129792	79	7	0.19362
CYB5B	10	1.4431e-09	2.1311e-06	4.1e-05	9	10	-1.334	1	1	1	2317	0	-1.334
CYB5R1	10	0.67953	0.62859	0.817125	1787	3	0.089643	0.15005	0.1853	0.526211	819	4	0.089643
CYC1	10	0.0021054	0.0005008	0.005312	219	6	-0.36992	0.016871	0.016799	0.189441	207	2	-0.36992
CYGB	10	0.043185	0.017801	0.098456	420	6	-0.20306	0.9053	0.93533	1	2088	2	-0.20306
CYP2C18	10	0.010906	0.0032201	0.026526	282	6	-0.29153	0.49558	0.619	0.898142	1592	4	-0.29153
CYP2C8	10	0.10569	0.056659	0.212631	617	6	-0.16934	0.5597	0.68214	0.934333	1688	1	-0.16934
CYP2C9	10	0.93809	0.91755	0.98147	2166	1	0.21831	0.00028898	0.00017262	0.017434	23	9	0.21831
CYP2D6	10	0.99133	0.9751	1	2256	1	0.29447	0.0038799	0.0038636	0.123084	72	7	0.29447
CYP3A5	10	0.46414	0.39157	0.637434	1429	4	-0.10149	0.66943	0.75721	0.961065	1826	3	-0.10149
CYP4A11	10	0.1446	0.083251	0.260284	739	6	-0.16135	0.4803	0.59593	0.880261	1561	3	-0.16135
CYSLTR1	10	0.97159	0.94645	0.991533	2216	1	0.22692	0.020349	0.022459	0.222014	233	7	0.22692
CYSLTR2	10	0.56812	0.50297	0.730701	1599	3	0.027157	0.1787	0.23585	0.600633	900	4	0.027157
CYTH2	7	0.076254	0.04441	0.18074	533	4	-0.21014	0.98004	0.97837	1	2186	0	-0.21014
CYTH3	10	0.021509	0.0073714	0.050812	336	7	-0.26046	0.52777	0.66229	0.929607	1644	2	-0.26046
DAO	10	0.40904	0.32982	0.579425	1319	4	0.033332	0.12122	0.15416	0.484593	736	4	0.033332
DAPK1	10	0.90562	0.87405	0.964108	2106	1	0.20614	0.020697	0.022788	0.224304	236	6	0.20614
DAPK2	10	0.8984	0.86912	0.960502	2101	2	0.2019	0.04776	0.056446	0.315785	411	6	0.2019
DAPK3	10	0.49951	0.43146	0.675082	1477	2	0.19577	0.0059121	0.0062206	0.145965	98	7	0.19577
DAPP1	10	0.83245	0.805	0.923925	2021	3	0.16417	0.091051	0.11204	0.410539	626	6	0.16417
DARS	9	0.00068123	8.7374e-05	0.001147	179	8	-0.48546	0.79993	0.855	1	1984	1	-0.48546
DARS2	10	0.17969	0.10992	0.307664	829	5	-0.046878	0.092569	0.11388	0.410539	635	3	-0.046878
DBF4	10	0.04002	0.016663	0.094131	410	7	-0.2351	0.99545	0.99467	1	2260	0	-0.2351
DBH	10	0.016364	0.0053767	0.040161	310	4	0.1271	0.081077	0.097013	0.388954	579	6	0.1271
DBI	10	0.34478	0.26192	0.503684	1208	2	0.01378	0.41284	0.49203	0.794851	1429	4	0.01378
DCD	10	0.41908	0.34361	0.595681	1338	4	-0.16818	0.75841	0.83969	1	1934	3	-0.16818
DCK	10	0.14196	0.082368	0.259988	731	5	-0.06916	0.58607	0.70473	0.943363	1725	3	-0.06916
DCLK1	10	0.31969	0.2458	0.495757	1149	5	-0.015818	0.32008	0.41071	0.74835	1256	4	-0.015818
DCLK2	10	0.28443	0.21207	0.458686	1075	5	0.011482	0.082792	0.099847	0.3918	592	5	0.011482
DCLK3	10	0.32455	0.24806	0.496397	1156	4	-0.035138	0.18915	0.24399	0.604261	935	4	-0.035138
DCPS	10	0.028417	0.010504	0.066488	368	6	-0.30951	0.0083662	0.0093022	0.17698	120	2	-0.30951
DCTD	10	0.62116	0.57316	0.781799	1699	3	-0.047299	0.5289	0.66229	0.929607	1649	4	-0.047299
DCXR	10	0.023712	0.008454	0.056924	346	6	-0.27799	0.41985	0.50003	0.803744	1440	3	-0.27799
DDAH1	10	0.80657	0.78151	0.916956	1973	3	0.1768	0.10751	0.13409	0.446247	697	5	0.1768
DDAH2	10	0.77172	0.73879	0.894322	1920	2	0.083526	0.19117	0.24747	0.608691	941	5	0.083526
DDC	10	0.25951	0.18236	0.417358	1018	3	0.085481	0.015022	0.015261	0.189441	181	5	0.085481
DDR1	10	0.6629	0.61	0.805597	1757	3	0.041879	0.4531	0.55554	0.849033	1516	4	0.041879
DDR2	10	0.3581	0.28232	0.526486	1243	5	-0.11146	0.47109	0.58151	0.869283	1548	4	-0.11146
DDX39B	10	3.5258e-08	2.1311e-06	4.1e-05	16	10	-0.92412	1	1	1	2315	0	-0.92412
DECR1	10	0.95547	0.94087	0.990915	2206	1	0.15288	0.016601	0.016795	0.189441	203	7	0.15288
DGKA	10	0.36138	0.2842	0.526486	1250	2	0.20418	0.028128	0.033886	0.25475	306	6	0.20418
DGKB	10	0.50563	0.43359	0.675082	1492	2	0.19156	0.026685	0.031849	0.247902	293	7	0.19156
DGKD	10	0.5765	0.51008	0.731894	1614	3	0.1351	0.09164	0.11387	0.410539	629	5	0.1351
DGKE	10	0.30305	0.23018	0.479989	1114	4	-0.053291	0.98132	0.97573	1	2193	1	-0.053291
DGKG	10	0.54847	0.48276	0.716118	1563	3	0.092837	0.085951	0.10544	0.403535	602	4	0.092837
DGKH	10	0.89461	0.86634	0.959083	2093	2	0.076436	0.67072	0.75789	0.961065	1828	3	0.076436
DGKI	10	0.045353	0.019062	0.102766	429	4	-0.040772	0.0014329	0.0013319	0.063144	49	3	-0.040772
DGKQ	10	0.6832	0.63072	0.81776	1788	2	0.17041	0.026478	0.031401	0.247902	291	5	0.17041
DGKZ	10	0.026877	0.00969	0.06303	357	5	-0.1926	0.78234	0.86314	1	1970	2	-0.1926
DGUOK	10	0.44256	0.37438	0.625668	1386	4	0.011135	0.42468	0.50733	0.808874	1453	4	0.011135
DHCR7	10	0.024553	0.0086415	0.057519	349	5	-0.13588	0.29767	0.38751	0.738468	1214	3	-0.13588
DHFRL1	9	0.094507	0.051276	0.200191	579	6	-0.18969	0.9653	0.95717	1	2166	1	-0.18969
DHODH	10	0.00011847	6.3932e-06	0.000107	122	9	-0.58382	0.98848	0.98507	1	2222	1	-0.58382
DHPS	10	0.00011513	6.3932e-06	0.000107	121	8	-0.73452	0.82657	0.88516	1	2003	2	-0.73452
DHRS11	10	0.20795	0.13095	0.340083	894	3	0.10116	0.14451	0.18145	0.522977	808	5	0.10116
DHRS4	10	0.44542	0.37639	0.628578	1390	4	-0.056272	0.05997	0.06627	0.32478	476	3	-0.056272
DHRS4L2	10	0.9413	0.92149	0.98147	2178	2	0.11478	0.20651	0.27623	0.648825	986	5	0.11478
DLAT	10	0.096719	0.048846	0.193966	587	6	-0.14594	0.11368	0.14757	0.475447	717	3	-0.14594
DLD	10	0.046665	0.019506	0.103711	434	7	-0.28634	0.21712	0.29051	0.66032	1020	2	-0.28634
DLG4	10	0.80067	0.774	0.913229	1964	2	-0.0319	0.33474	0.4215	0.754878	1292	4	-0.0319
DMPK	8	0.83115	0.79033	0.917578	2017	1	0.080769	0.22237	0.26427	0.635688	1033	4	0.080769
DNASE1	10	0.081422	0.039265	0.166447	551	5	-0.085836	0.39592	0.47323	0.782993	1402	3	-0.085836
DNPEP	10	0.40099	0.32588	0.578006	1302	2	0.10763	0.096083	0.11653	0.41331	653	6	0.10763
DNTT	10	0.27561	0.20782	0.456743	1055	4	0.078224	0.1808	0.23789	0.600633	907	5	0.078224
DOK1	10	0.43854	0.36977	0.622439	1379	4	-0.081717	0.25638	0.34125	0.699671	1129	2	-0.081717
DOLPP1	9	0.0035828	0.00097816	0.009628	232	7	-0.45724	0.72329	0.8122	0.998572	1886	1	-0.45724
DPEP1	10	0.08249	0.039606	0.166978	553	5	-0.097334	0.58058	0.69932	0.943363	1717	3	-0.097334
DPH5	9	0.0094842	0.0024614	0.021577	271	6	-0.52545	0.055191	0.070063	0.327798	448	3	-0.52545
DPP4	10	0.67186	0.62318	0.813291	1774	3	-0.032776	0.32159	0.41071	0.74835	1263	4	-0.032776
DPP6	10	0.71163	0.65821	0.83371	1830	3	0.074714	0.3298	0.41435	0.7484	1281	4	0.074714
DRD1	10	0.30459	0.23226	0.481293	1120	2	0.049035	0.16747	0.20859	0.559537	871	4	0.049035
DRD2	10	0.12634	0.073064	0.246123	685	2	0.36426	0.00088061	0.00088866	0.050566	39	7	0.36426
DRD3	10	0.16529	0.10122	0.294654	798	6	-0.14919	0.21093	0.2832	0.65454	1002	4	-0.14919
DRD4	10	0.50687	0.43359	0.675082	1493	2	0.10151	0.056047	0.062362	0.319111	451	6	0.10151
DRD5	10	0.29911	0.22744	0.476856	1103	4	0.0466	0.14274	0.17912	0.518845	802	4	0.0466
DSTN	10	0.051374	0.021961	0.11464	445	7	-0.23457	0.83121	0.88827	1	2009	2	-0.23457
DSTYK	10	0.24881	0.16908	0.397446	990	3	0.042261	0.42379	0.50615	0.808108	1452	4	0.042261
DTYMK	10	0.00015044	6.3932e-06	0.000107	133	7	-0.48859	0.47512	0.58722	0.874426	1555	2	-0.48859
DUSP10	10	0.76425	0.73021	0.887636	1908	2	0.15261	0.013079	0.01301	0.187719	162	7	0.15261
DUSP11	10	0.62336	0.57616	0.781799	1702	3	0.011032	0.20001	0.26513	0.636256	966	4	0.011032
DUSP12	10	0.036544	0.015282	0.088529	401	5	-0.056046	0.58264	0.7025	0.943363	1720	2	-0.056046
DUSP13	10	0.077882	0.036733	0.158904	540	5	-0.14276	0.44159	0.53773	0.836792	1486	3	-0.14276
DUSP14	10	0.31097	0.23684	0.485162	1132	2	0.058839	0.21942	0.29433	0.664521	1025	5	0.058839
DUSP15	10	0.0026511	0.00061588	0.006416	223	7	-0.37036	0.42875	0.51746	0.818281	1464	2	-0.37036
DUSP16	10	0.059376	0.027118	0.132363	475	6	-0.20231	0.11943	0.15335	0.483998	734	2	-0.20231
DUSP18	10	0.93409	0.91105	0.98147	2156	2	0.07372	0.13681	0.17055	0.504717	784	4	0.07372
DUSP19	10	0.28509	0.21346	0.461271	1076	5	-0.074495	0.92088	0.94827	1	2116	1	-0.074495
DUSP2	10	0.10455	0.055193	0.21053	609	6	-0.19439	0.097633	0.11872	0.419114	657	2	-0.19439
DUSP21	10	0.64419	0.59416	0.790964	1739	3	0.19972	0.0065075	0.0076271	0.164604	103	7	0.19972
DUSP22	10	0.15176	0.088233	0.27006	756	5	-0.15422	0.010803	0.011382	0.181982	144	2	-0.15422
DUSP23	10	0.3701	0.30028	0.551851	1264	5	-0.094143	0.45758	0.56616	0.863554	1521	2	-0.094143
DUSP27	10	0.51957	0.45391	0.695076	1518	2	0.20702	0.018081	0.018692	0.202901	214	6	0.20702
DUSP3	10	0.91669	0.88519	0.967431	2125	1	0.12493	0.023883	0.027983	0.241676	268	7	0.12493
DUSP6	10	0.9925	0.97739	1	2261	1	0.27577	7.947e-05	6.1801e-05	0.011805	11	9	0.27577
DUSP7	10	0.9197	0.89031	0.969376	2132	1	0.2505	0.00088996	0.00089292	0.050566	40	8	0.2505
DUSP8	10	0.14251	0.082373	0.259988	734	4	-0.05989	0.012829	0.012776	0.187719	158	3	-0.05989
DUT	10	0.000111	6.3932e-06	0.000107	120	8	-0.58422	0.9967	0.99664	1	2267	0	-0.58422
DYRK1A	10	0.80101	0.774	0.913229	1965	2	0.086954	0.070714	0.078814	0.348732	526	5	0.086954
DYRK1B	10	0.26589	0.18627	0.419281	1033	4	0.012751	0.022376	0.025873	0.237877	250	5	0.012751
DYRK2	10	0.24309	0.16335	0.38681	979	4	0.22231	0.037877	0.046788	0.294715	368	6	0.22231
DYRK3	10	0.21588	0.13516	0.344649	915	4	0.017834	0.58949	0.70553	0.943363	1729	3	0.017834
DYRK4	10	0.098011	0.049933	0.196602	592	5	-0.09047	0.16556	0.20677	0.558121	864	4	-0.09047
EARS2	9	0.0045673	0.0011657	0.011378	238	5	-0.33842	0.053575	0.067621	0.325536	438	2	-0.33842
ECE1	10	0.085172	0.040961	0.169632	564	4	-0.05737	0.84994	0.89588	1	2027	1	-0.05737
EDA	10	0.51348	0.44221	0.681195	1506	3	0.071291	0.40691	0.48221	0.788785	1418	2	0.071291
EEA1	10	0.47956	0.40157	0.645115	1448	4	-0.073257	0.37902	0.45723	0.775861	1363	4	-0.073257
EEF2	10	2.4376e-07	2.1311e-06	4.1e-05	32	7	-0.77428	0.4902	0.60797	0.888246	1582	2	-0.77428
EEF2K	10	0.6737	0.62318	0.813291	1777	2	0.087647	0.15021	0.1853	0.526211	820	4	0.087647
EFNB2	10	0.52605	0.45661	0.696009	1524	4	0.070595	0.22244	0.2969	0.66541	1034	4	0.070595
EFTUD1	10	0.00027326	1.4918e-05	0.000222	156	7	-0.51909	0.66387	0.75067	0.958621	1819	2	-0.51909
EGFR	10	2.1745e-05	2.1311e-06	4.1e-05	95	8	-0.76605	0.99961	0.99987	1	2296	0	-0.76605
EGLN1	10	0.0087735	0.0026532	0.022949	267	8	-0.24901	0.50845	0.63353	0.906218	1613	2	-0.24901
EGLN2	10	0.24335	0.16335	0.38681	981	4	-0.074567	0.66893	0.75643	0.961065	1825	2	-0.074567
EGLN3	10	0.12982	0.074479	0.246123	698	6	-0.14051	0.32427	0.4117	0.74835	1268	4	-0.14051
EHHADH	10	4.6638e-05	2.1311e-06	4.1e-05	106	10	-0.29238	0.99995	1	1	2302	0	-0.29238
EIF2AK1	10	0.57638	0.51008	0.731894	1613	4	0.08184	0.12249	0.15552	0.485568	741	4	0.08184
EIF2AK2	10	0.074877	0.035732	0.156632	526	6	-0.18759	0.28958	0.38545	0.73817	1201	1	-0.18759
EIF2AK3	10	0.8224	0.79278	0.918981	2001	3	0.051123	0.34979	0.43611	0.769161	1314	3	0.051123
EIF2AK4	10	0.84383	0.81392	0.927747	2035	2	0.15747	0.072963	0.08395	0.36117	537	5	0.15747
ELANE	10	0.040319	0.016731	0.094131	412	5	-0.11336	0.42955	0.51969	0.820688	1468	2	-0.11336
ELOVL4	10	0.67327	0.62318	0.813291	1775	3	0.20688	0.022523	0.02601	0.237877	253	6	0.20688
ELSPBP1	10	0.36321	0.28421	0.526486	1254	5	-0.064175	0.51039	0.63353	0.906218	1615	2	-0.064175
EN2	10	0.15774	0.092291	0.277272	769	6	-0.12768	0.075354	0.087649	0.369526	551	2	-0.12768
ENO3	10	0.26946	0.20031	0.446147	1043	5	-0.05853	0.27547	0.35975	0.710636	1175	5	-0.05853
ENOPH1	9	0.65473	0.59103	0.790873	1750	1	0.15722	0.054597	0.069509	0.327798	445	6	0.15722
ENPEP	10	0.7636	0.7302	0.887636	1906	3	0.045415	0.26518	0.35201	0.702609	1155	4	0.045415
ENPP1	10	0.57702	0.51009	0.731894	1618	4	0.090063	0.054793	0.060896	0.317176	446	5	0.090063
ENPP2	10	0.602	0.53635	0.74831	1665	2	0.17863	0.058031	0.065503	0.32478	467	6	0.17863
ENPP3	10	0.69888	0.64233	0.822118	1812	2	0.071297	0.56524	0.68673	0.938401	1695	3	0.071297
EPHA1	10	0.85894	0.82347	0.931771	2050	2	0.13043	0.24695	0.33048	0.694517	1099	5	0.13043
EPHA10	10	0.083944	0.040297	0.168379	557	6	-0.18464	0.014065	0.014084	0.189441	171	2	-0.18464
EPHA2	10	0.97233	0.94687	0.991533	2218	1	0.32185	9.6848e-05	6.6063e-05	0.011805	12	9	0.32185
EPHA3	10	0.47412	0.4005	0.645115	1439	2	0.20762	0.029368	0.035736	0.259379	313	7	0.20762
EPHA4	10	0.2491	0.16908	0.397446	992	5	-0.15191	0.66204	0.74777	0.955486	1817	3	-0.15191
EPHA5	10	0.35863	0.28232	0.526486	1245	3	0.16666	0.015066	0.015261	0.189441	182	7	0.16666
EPHA6	10	0.32519	0.24894	0.496397	1160	3	0.13455	0.10891	0.13663	0.450228	703	5	0.13455
EPHA7	10	0.82913	0.80197	0.923174	2015	1	0.068481	0.073444	0.084926	0.36117	539	4	0.068481
EPHA8	10	0.29797	0.22611	0.476856	1099	3	0.056312	0.13906	0.17397	0.511574	789	4	0.056312
EPHB1	10	0.21806	0.13739	0.348432	921	3	0.018775	0.44639	0.54402	0.839155	1500	4	0.018775
EPHB2	10	0.086666	0.04195	0.172785	567	6	-0.20603	0.20047	0.26597	0.636976	968	2	-0.20603
EPHB3	10	0.30183	0.22806	0.476856	1109	3	0.083973	0.14089	0.17558	0.512972	795	5	0.083973
EPHB4	10	0.05798	0.026521	0.130272	470	5	-0.20215	0.18439	0.24046	0.600633	922	3	-0.20215
EPHB6	10	0.33171	0.25449	0.497653	1178	4	0.12912	0.011998	0.012213	0.183073	149	5	0.12912
EPHX2	10	0.80971	0.78446	0.916956	1975	3	-0.018907	0.016494	0.016701	0.189441	200	4	-0.018907
EPM2A	10	0.33284	0.25449	0.497653	1182	3	0.16102	0.046408	0.054588	0.309785	406	6	0.16102
EPN1	10	0.30567	0.2337	0.482557	1125	3	0.052888	0.44605	0.54402	0.839155	1497	4	0.052888
EPOR	10	0.10556	0.056655	0.212631	615	5	-0.11858	0.78209	0.86314	1	1968	2	-0.11858
EPRS	10	0.00029004	1.918e-05	0.000278	158	7	-0.56303	0.17969	0.23788	0.600633	902	3	-0.56303
EPS8L1	10	0.04881	0.020371	0.107287	441	7	-0.1566	0.5244	0.65388	0.923383	1639	3	-0.1566
EPX	10	0.19064	0.11733	0.31541	862	5	-0.11185	0.35946	0.44541	0.772747	1328	2	-0.11185
ERBB2	10	0.036833	0.015508	0.089391	403	5	-0.14451	0.53535	0.66816	0.932218	1655	3	-0.14451
ERBB3	10	0.88935	0.86154	0.958511	2085	2	0.042722	0.50585	0.63269	0.906218	1609	2	0.042722
ERBB4	10	0.77835	0.74741	0.898666	1931	3	0.090413	0.44135	0.53773	0.836792	1485	4	0.090413
ERN1	10	0.49458	0.42624	0.674039	1470	3	0.11821	0.033435	0.042594	0.291904	336	6	0.11821
ERN2	10	0.073061	0.035071	0.156632	517	4	-0.079822	0.088253	0.10679	0.404014	614	3	-0.079822
ERO1LB	10	0.20941	0.13176	0.340083	900	5	-0.11555	0.61503	0.716	0.943968	1759	2	-0.11555
ESD	10	0.98166	0.95858	0.998796	2229	1	-0.001152	0.76146	0.84147	1	1944	2	-0.001152
ESRRG	10	0.34813	0.26658	0.509278	1215	5	-0.082313	0.34709	0.43453	0.76762	1312	3	-0.082313
ETFDH	10	0.59206	0.52437	0.741396	1644	3	0.098759	0.079124	0.094149	0.385049	568	5	0.098759
ETNK1	10	0.91383	0.88354	0.967251	2117	2	0.10423	0.19913	0.26287	0.633453	964	5	0.10423
ETNK2	10	0.1038	0.054404	0.208895	605	6	-0.17875	0.73731	0.82348	0.998572	1904	1	-0.17875
EXTL2	10	0.74307	0.70101	0.864358	1884	3	0.09764	0.029764	0.035953	0.259379	318	5	0.09764
F10	10	0.66779	0.62113	0.813291	1768	3	0.024449	0.37077	0.45051	0.772924	1351	2	0.024449
F11	10	0.36683	0.29189	0.536876	1261	3	0.076024	0.47477	0.58722	0.874426	1554	4	0.076024
F13A1	10	0.16277	0.097844	0.286636	791	6	-0.14258	0.89645	0.92611	1	2079	2	-0.14258
F2	10	0.3545	0.27763	0.520529	1232	3	0.049332	0.79293	0.86586	1	1976	2	0.049332
F2R	9	0.20227	0.13069	0.340083	884	4	-0.087656	0.047804	0.059024	0.317176	412	2	-0.087656
F3	10	0.85605	0.82175	0.931531	2046	2	0.28593	0.0089953	0.0097369	0.17698	126	7	0.28593
F5	10	0.96584	0.94442	0.990915	2213	1	-0.00062328	0.63379	0.72749	0.944642	1789	3	-0.00062328
F7	9	0.3926	0.32174	0.57581	1288	1	0.10101	0.093058	0.10995	0.408996	638	4	0.10101
F9	10	0.78584	0.76025	0.910812	1939	3	0.074629	0.17703	0.23448	0.600633	896	4	0.074629
FAAH	10	0.08203	0.039602	0.166978	552	6	-0.198	0.80375	0.87436	1	1988	2	-0.198
FABP6	10	0.74593	0.70466	0.86794	1886	2	0.048501	0.37405	0.45723	0.775861	1357	4	0.048501
FADS1	10	0.19937	0.12485	0.331847	875	5	-0.17481	0.15634	0.19977	0.553788	835	1	-0.17481
FADS2	10	0.79861	0.77178	0.913229	1960	3	0.1997	0.0022009	0.0018988	0.078285	55	5	0.1997
FAH	10	0.89501	0.86634	0.959083	2096	2	0.15408	0.091142	0.11204	0.410539	627	5	0.15408
FARS2	10	0.0002544	1.4918e-05	0.000222	152	8	-0.49922	0.80984	0.87478	1	1994	2	-0.49922
FARSA	10	7.5072e-08	2.1311e-06	4.1e-05	20	9	-1.0885	0.0051089	0.0053469	0.139671	88	1	-1.0885
FARSB	10	1.4611e-07	2.1311e-06	4.1e-05	27	7	-0.76639	0.84968	0.89587	1	2024	2	-0.76639
FASTK	10	0.21877	0.13854	0.349812	923	4	0.0074278	0.43855	0.53257	0.833668	1480	4	0.0074278
FBP1	10	0.05973	0.027122	0.132363	476	6	-0.21334	0.012015	0.012243	0.183073	150	2	-0.21334
FBP2	10	0.73459	0.6889	0.856703	1868	2	0.11138	0.12692	0.16031	0.492173	755	5	0.11138
FCER1A	10	0.41302	0.33049	0.579425	1325	3	0.15673	0.098284	0.12084	0.423405	660	5	0.15673
FCER1G	9	0.34809	0.26807	0.51116	1214	4	0.067661	0.5361	0.64103	0.911324	1657	3	0.067661
FCGR1B	7	0.18633	0.11857	0.316951	851	3	-0.065846	0.95843	0.95366	1	2160	1	-0.065846
FCGR3A	9	0.3978	0.32514	0.578006	1299	2	-0.0084136	0.61763	0.70913	0.943363	1762	2	-0.0084136
FCGR3B	9	0.47732	0.41302	0.658606	1443	4	-0.11926	0.94226	0.94677	1	2143	1	-0.11926
FCRL2	10	0.13321	0.076146	0.249149	706	6	-0.1739	0.63441	0.72749	0.944642	1790	2	-0.1739
FDX1	10	7.4408e-05	2.1311e-06	4.1e-05	111	9	-0.43923	0.99617	0.99578	1	2263	0	-0.43923
FDXR	10	0.028713	0.010636	0.067141	369	6	-0.27875	0.71649	0.80326	0.990959	1880	3	-0.27875
FECH	10	2.6233e-06	2.1311e-06	4.1e-05	62	9	-0.64382	0.99952	0.99982	1	2294	0	-0.64382
FER	10	0.91287	0.88206	0.967251	2115	2	0.023873	0.26214	0.34886	0.702609	1144	4	0.023873
FES	10	0.95234	0.93527	0.986218	2202	2	0.028362	0.66203	0.74777	0.955486	1816	3	0.028362
FFAR1	10	0.00056851	7.4588e-05	0.001002	175	7	-0.56554	0.039626	0.049392	0.30198	377	3	-0.56554
FGA	10	0.88984	0.86154	0.958511	2086	2	0.1782	0.030415	0.036508	0.259379	322	6	0.1782
FGB	10	0.71612	0.66316	0.835882	1839	3	0.21776	0.035843	0.045262	0.293662	352	6	0.21776
FGF4	10	0.0331	0.013053	0.079585	382	7	-0.29647	0.62936	0.72504	0.944623	1782	1	-0.29647
FGFR1	10	0.21801	0.13739	0.348432	919	5	-0.1282	0.057642	0.064633	0.32478	463	3	-0.1282
FGFR2	10	0.77207	0.74015	0.895301	1921	2	0.25999	0.023367	0.027178	0.239143	264	7	0.25999
FGFR3	10	0.09724	0.049341	0.195279	588	5	-0.11214	0.37792	0.45723	0.775861	1362	4	-0.11214
FGFR4	10	0.69952	0.64233	0.822118	1813	2	0.11775	0.10241	0.12819	0.439909	674	6	0.11775
FGG	10	0.57625	0.51008	0.731894	1612	3	0.23141	0.019062	0.020124	0.210574	223	6	0.23141
FGGY	10	0.84102	0.81258	0.927582	2032	2	0.10325	0.17313	0.22298	0.585945	885	4	0.10325
FGR	10	0.0059047	0.0016644	0.015527	248	6	-0.37793	0.75791	0.83969	1	1933	3	-0.37793
FLT1	10	0.66495	0.61293	0.808533	1760	3	0.088905	0.056634	0.062652	0.319166	458	5	0.088905
FLT3	10	0.81641	0.78768	0.916956	1984	3	0.12417	0.23559	0.314	0.679181	1069	5	0.12417
FLT3LG	10	0.23617	0.15063	0.364106	963	4	-0.081054	0.98103	0.97469	1	2192	1	-0.081054
FLT4	10	0.57342	0.50813	0.731894	1606	3	0.18969	0.016747	0.016799	0.189441	206	6	0.18969
FN3K	10	0.71563	0.66316	0.835882	1838	2	0.16454	0.036834	0.045944	0.293662	361	6	0.16454
FN3KRP	10	0.10757	0.058151	0.215102	626	6	-0.2784	0.89231	0.92186	1	2075	1	-0.2784
FNTA	5	0.0012353	0.00019393	0.002384	205	5	-0.64592	0.99876	0.99983	1	2282	0	-0.64592
FNTB	6	1.8333e-06	2.1311e-06	4.1e-05	53	6	-0.75399	1	1	1	2314	0	-0.75399
FOLH1	10	0.42267	0.34705	0.598962	1346	4	0.019619	0.080406	0.097009	0.388954	574	5	0.019619
FOLR2	10	0.93968	0.91934	0.98147	2171	1	0.019757	0.2524	0.33561	0.694517	1116	3	0.019757
FOLR3	10	0.098008	0.049933	0.196602	591	5	-0.051131	0.021701	0.024646	0.231831	245	5	-0.051131
FPGS	10	0.18417	0.115	0.314973	840	5	-0.10627	0.20844	0.27874	0.650784	994	4	-0.10627
FPR1	10	0.80973	0.78446	0.916956	1976	2	0.080272	0.27829	0.36777	0.722174	1181	5	0.080272
FRK	10	0.13114	0.074483	0.246123	700	4	-0.02294	0.41334	0.49203	0.794851	1431	4	-0.02294
FSHR	10	0.99064	0.97402	1	2254	1	0.21841	0.022423	0.026006	0.237877	251	7	0.21841
FST	10	0.69995	0.64346	0.822449	1815	3	0.049248	0.22959	0.30492	0.67395	1049	4	0.049248
FTCD	10	0.077245	0.036473	0.15837	538	3	0.17522	0.027184	0.032224	0.247902	300	7	0.17522
FTH1	10	0.83462	0.8096	0.927371	2024	3	0.052964	0.082446	0.098637	0.389021	588	5	0.052964
FTL	9	0.21804	0.14949	0.362497	920	4	-0.10019	0.14957	0.19529	0.547248	816	2	-0.10019
FUK	10	0.18134	0.11083	0.308706	835	5	-0.15233	0.10253	0.12819	0.439909	675	3	-0.15233
FXYD2	8	0.48503	0.40398	0.646761	1456	3	-0.015404	0.12775	0.17775	0.516791	757	3	-0.015404
FYN	10	0.31005	0.23684	0.485162	1130	4	-0.049087	0.30667	0.39466	0.739661	1234	2	-0.049087
G6PC	10	0.45357	0.38577	0.63506	1409	2	0.18388	0.035935	0.045266	0.293662	353	6	0.18388
G6PC2	10	0.69434	0.64135	0.822118	1806	2	0.093671	0.25134	0.33413	0.694517	1112	4	0.093671
G6PC3	10	0.81789	0.78906	0.916956	1990	2	0.28774	0.0099771	0.010879	0.179306	138	6	0.28774
GAA	10	0.78856	0.7638	0.911532	1942	2	0.062877	0.15877	0.20289	0.556835	842	3	0.062877
GABBR1	10	0.71285	0.65821	0.83371	1834	3	0.084308	0.26103	0.34773	0.702609	1138	4	0.084308
GABBR2	10	0.041433	0.017243	0.096517	415	6	-0.24966	0.24627	0.32969	0.694517	1095	2	-0.24966
GABRA1	10	0.80111	0.774	0.913229	1966	2	0.11788	0.28159	0.37634	0.737127	1184	4	0.11788
GABRA2	10	0.65924	0.60795	0.803792	1755	3	0.052946	0.19725	0.26137	0.631147	960	4	0.052946
GABRA3	10	0.92603	0.89851	0.97262	2146	2	-0.02823	0.17879	0.23648	0.600633	901	4	-0.02823
GABRA4	10	0.86184	0.83199	0.939124	2054	2	0.08344	0.13485	0.16829	0.501212	780	4	0.08344
GABRA5	10	0.2676	0.19738	0.440451	1040	2	0.14519	0.072825	0.083306	0.360372	536	6	0.14519
GABRA6	10	0.5954	0.52954	0.745072	1648	4	0.071789	0.1556	0.19909	0.553788	832	5	0.071789
GABRB1	10	0.45141	0.38355	0.633702	1404	2	0.33116	0.0047746	0.0050443	0.139616	83	7	0.33116
GABRB2	10	0.12286	0.070733	0.243868	672	4	-0.015109	0.43923	0.53346	0.833939	1482	4	-0.015109
GABRB3	10	0.52881	0.46123	0.700294	1529	2	0.011634	0.10322	0.1304	0.442094	680	3	0.011634
GABRD	10	0.6072	0.54769	0.758677	1676	4	0.011483	0.10276	0.12858	0.439909	677	4	0.011483
GABRE	10	0.87477	0.84295	0.946439	2068	1	0.30625	0.0025735	0.0020394	0.07896	60	7	0.30625
GABRG1	10	0.57398	0.50813	0.731894	1608	2	0.13041	0.10261	0.12858	0.439909	676	5	0.13041
GABRG2	10	0.46672	0.39279	0.63807	1433	4	-0.069215	0.035965	0.045266	0.293662	354	4	-0.069215
GABRG3	10	0.64322	0.59416	0.790964	1736	3	0.22745	0.014606	0.014962	0.189441	175	7	0.22745
GABRP	10	0.25549	0.17583	0.405228	1011	5	-0.097031	0.68331	0.76771	0.966089	1848	1	-0.097031
GABRQ	10	0.99878	0.99793	1	2306	0	0.27692	0.0092101	0.0099969	0.17698	130	7	0.27692
GABRR1	10	0.66587	0.61507	0.810901	1761	3	0.27748	0.012958	0.013006	0.187719	160	6	0.27748
GABRR2	10	0.41833	0.34361	0.595681	1335	3	0.12977	0.078259	0.093663	0.385049	563	5	0.12977
GABRR3	10	0.77434	0.74152	0.895301	1924	3	-0.014246	0.3142	0.40096	0.745741	1245	4	-0.014246
GAD1	10	0.57908	0.51302	0.733383	1623	3	0.039526	0.49136	0.6098	0.889805	1584	4	0.039526
GAD2	10	0.069445	0.032735	0.150286	506	5	-0.12046	0.76571	0.84988	1	1950	1	-0.12046
GADL1	10	0.70843	0.65311	0.830873	1826	3	-0.031353	0.53369	0.66593	0.932218	1653	3	-0.031353
GAK	10	0.56743	0.50296	0.730701	1595	3	0.060612	0.24245	0.32818	0.694517	1083	4	0.060612
GALE	10	0.49677	0.42755	0.675082	1472	3	-0.039817	0.33042	0.41435	0.7484	1282	4	-0.039817
GALK1	10	0.12331	0.071487	0.243868	674	6	-0.13889	0.42572	0.5127	0.814648	1456	3	-0.13889
GALK2	10	0.93324	0.90744	0.978633	2154	1	0.093416	0.67018	0.75721	0.961065	1827	3	0.093416
GALM	10	0.96032	0.943	0.990915	2207	1	0.079743	0.17382	0.22357	0.586187	889	5	0.079743
GALNT1	10	0.51382	0.44221	0.681195	1508	3	0.15261	0.1259	0.15913	0.489601	749	5	0.15261
GAPDH	10	2.245e-13	2.1311e-06	4.1e-05	3	10	-1.3336	1	1	1	2321	0	-1.3336
GAPDHS	10	0.78525	0.75778	0.908324	1938	2	-0.041662	0.027481	0.033213	0.252962	302	4	-0.041662
GARS	10	0.00043912	4.9015e-05	0.000678	168	8	-0.49738	0.55911	0.68214	0.934333	1685	2	-0.49738
GART	10	0.14618	0.083813	0.261691	744	6	-0.22895	0.44973	0.55434	0.848871	1508	2	-0.22895
GATM	10	0.46369	0.39157	0.637434	1427	4	-0.086094	0.42359	0.50615	0.808108	1451	3	-0.086094
GBA	10	0.52814	0.46032	0.699818	1528	4	-0.014562	0.39542	0.47323	0.782993	1398	3	-0.014562
GCA	10	0.52945	0.46124	0.700294	1530	4	-0.067525	0.58021	0.69932	0.943363	1715	3	-0.067525
GCAT	10	0.43434	0.3615	0.612522	1371	3	-0.0056615	0.26968	0.35266	0.702609	1161	4	-0.0056615
GCDH	10	0.46602	0.39279	0.63807	1432	1	0.030716	0.16648	0.20734	0.558121	867	4	0.030716
GCGR	10	0.26666	0.19458	0.435477	1036	3	-0.0089602	0.53089	0.66296	0.929985	1651	3	-0.0089602
GCH1	10	0.18575	0.11592	0.314973	848	3	0.013561	0.055752	0.061786	0.319111	449	4	0.013561
GCK	10	0.02045	0.0068344	0.048551	327	7	-0.24979	0.75452	0.83794	1	1930	3	-0.24979
GCSH	10	0.0016426	0.00040704	0.004481	211	8	-0.43565	0.69963	0.78607	0.981744	1859	2	-0.43565
GDI1	10	0.9061	0.87539	0.964141	2107	2	0.22268	0.0010237	0.00094407	0.051002	43	8	0.22268
GFER	10	1.9076e-09	2.1311e-06	4.1e-05	10	9	-0.95422	0.29438	0.38608	0.73817	1208	1	-0.95422
GGCX	10	0.087381	0.042492	0.174704	568	6	-0.1859	0.44469	0.54313	0.839155	1495	3	-0.1859
GGPS1	10	6.6914e-05	2.1311e-06	4.1e-05	110	8	-0.60879	0.82303	0.88157	1	2002	2	-0.60879
GHRHR	10	0.13068	0.074483	0.246123	699	3	-0.013111	0.44666	0.54504	0.839618	1502	3	-0.013111
GIT1	10	0.76371	0.7302	0.887636	1907	2	-0.00097373	0.39043	0.47217	0.782993	1384	3	-0.00097373
GIT2	10	0.60168	0.53635	0.74831	1663	3	0.0091368	0.074208	0.085356	0.36117	544	3	0.0091368
GK	10	0.58709	0.51934	0.735174	1637	4	0.11396	0.15575	0.19909	0.553788	833	5	0.11396
GK2	10	0.18677	0.11593	0.314973	854	3	0.12859	0.1771	0.23448	0.600633	897	5	0.12859
GK5	10	0.68837	0.63295	0.81776	1798	3	-0.0098004	0.51979	0.64756	0.917652	1630	4	-0.0098004
GKAP1	9	0.41881	0.35861	0.61209	1337	4	-0.046109	0.85874	0.89634	1	2040	2	-0.046109
GLA	10	0.80579	0.77873	0.916875	1972	2	0.14153	0.1717	0.21326	0.566184	879	5	0.14153
GLDC	10	0.51511	0.44428	0.683939	1510	2	0.074258	0.71556	0.80326	0.990959	1877	3	0.074258
GLIPR2	10	0.32892	0.25296	0.497653	1175	3	-0.093627	0.71682	0.80393	0.991253	1881	1	-0.093627
GLP1R	10	0.35113	0.27263	0.516147	1227	2	0.13979	0.005442	0.0058328	0.144144	93	7	0.13979
GLP2R	10	0.3484	0.26659	0.509278	1216	3	0.038807	0.26345	0.35053	0.702609	1149	4	0.038807
GLRA1	10	0.26498	0.18519	0.418079	1031	5	-0.11695	0.26729	0.35201	0.702609	1159	3	-0.11695
GLRA2	10	0.99816	0.9958	1	2300	0	0.21254	0.019289	0.020959	0.216392	226	7	0.21254
GLRA3	10	0.54103	0.47296	0.707924	1548	4	0.031058	0.16691	0.20859	0.559537	869	5	0.031058
GLRB	10	0.30619	0.23683	0.485162	1126	3	0.0062436	0.67862	0.76173	0.961065	1839	3	0.0062436
GLRX	9	0.068854	0.034717	0.156296	504	5	-0.19512	0.16477	0.22967	0.599472	859	2	-0.19512
GLRX2	10	0.56029	0.49423	0.723616	1583	1	0.065614	0.26437	0.35201	0.702609	1152	4	0.065614
GLS	10	0.097406	0.049345	0.195279	589	6	-0.16315	0.15662	0.19977	0.553788	837	3	-0.16315
GLS2	10	0.29348	0.2214	0.469263	1092	2	0.037151	0.46428	0.57276	0.865673	1534	4	0.037151
GLT6D1	9	0.99925	0.99912	1	2312	0	0.17516	0.012201	0.014903	0.189441	154	7	0.17516
GLTP	10	0.12725	0.073665	0.246123	689	4	-0.077015	0.00061431	0.00058605	0.043535	31	3	-0.077015
GLUD1	10	0.9793	0.95568	0.998226	2225	1	0.32752	0.00046247	0.00042408	0.036487	27	9	0.32752
GLUD2	10	0.84723	0.81491	0.928418	2037	2	0.28875	0.0049876	0.0051721	0.139671	85	7	0.28875
GLUL	10	0.2172	0.13739	0.348432	917	4	-0.065854	0.44806	0.55036	0.845003	1505	1	-0.065854
GLYAT	10	0.79103	0.76511	0.911532	1948	3	0.12481	0.024874	0.029846	0.247266	277	7	0.12481
GLYATL1	10	0.12724	0.073665	0.246123	688	5	-0.054234	0.27781	0.36599	0.719901	1180	5	-0.054234
GLYATL2	10	0.13393	0.07615	0.249149	709	5	-0.11179	0.074225	0.085356	0.36117	545	3	-0.11179
GM2A	10	0.70815	0.65189	0.829771	1825	2	0.09034	0.15499	0.19617	0.549046	830	4	0.09034
GMDS	10	0.71954	0.6652	0.837092	1845	3	0.12809	0.17636	0.23448	0.600633	893	5	0.12809
GMPR	10	0.23316	0.14633	0.355933	956	4	0.019849	0.23648	0.31401	0.679181	1070	4	0.019849
GNAT1	10	0.1218	0.068069	0.236358	670	6	-0.15768	0.94075	0.95783	1	2140	1	-0.15768
GNB1	10	0.39241	0.31703	0.571342	1286	1	0.37447	0.00049718	0.00046671	0.03872	28	9	0.37447
GNE	10	0.12949	0.074479	0.246123	696	5	-0.16011	0.99031	0.98913	1	2235	0	-0.16011
GNG2	10	0.28991	0.21678	0.463283	1087	4	-0.073952	0.19195	0.24814	0.608691	946	4	-0.073952
GNGT1	10	0.043018	0.017801	0.098456	418	7	-0.20669	0.27315	0.35513	0.705702	1166	3	-0.20669
GNLY	9	0.1617	0.093173	0.277844	787	5	-0.11714	0.16223	0.22406	0.586809	852	3	-0.11714
GNMT	10	0.10889	0.058794	0.217137	629	6	-0.19106	0.53626	0.66816	0.932218	1658	3	-0.19106
GNPDA1	10	0.55308	0.48842	0.720844	1573	4	0.018061	0.23761	0.31545	0.680397	1075	5	0.018061
GNRHR	10	0.11172	0.061897	0.225255	639	6	-0.21122	0.30449	0.39217	0.739661	1228	2	-0.21122
GOT1	10	0.11728	0.065136	0.231338	650	6	-0.16549	0.51734	0.64005	0.911058	1626	2	-0.16549
GOT2	10	0.34894	0.26823	0.51116	1218	5	-0.089183	0.11577	0.15056	0.479133	723	1	-0.089183
GP1BA	10	0.63392	0.58433	0.785527	1726	2	-0.012827	0.33632	0.42244	0.754878	1295	3	-0.012827
GP9	10	0.055106	0.025145	0.126431	462	3	0.12111	0.13016	0.16317	0.494836	762	5	0.12111
GPD1	10	0.10711	0.058146	0.215102	624	5	-0.10899	0.80555	0.87436	1	1989	2	-0.10899
GPR18	10	0.32632	0.24995	0.497653	1165	4	-0.029936	0.08261	0.099379	0.391282	590	4	-0.029936
GPRC5A	10	0.35608	0.27763	0.520529	1237	4	-0.016089	0.35676	0.44178	0.772206	1325	4	-0.016089
GPT2	10	0.57136	0.507	0.731894	1601	4	-0.080009	0.91711	0.94533	1	2106	2	-0.080009
GPX1	10	0.86494	0.83428	0.940789	2059	2	0.2659	0.023325	0.027178	0.239143	263	6	0.2659
GPX2	10	0.78903	0.7638	0.911532	1943	3	-0.0035831	0.93208	0.95636	1	2133	1	-0.0035831
GPX3	10	0.019992	0.0065957	0.047351	323	7	-0.29398	0.71598	0.80326	0.990959	1878	2	-0.29398
GPX5	10	0.52572	0.4555	0.695226	1523	3	0.0043123	0.036463	0.04594	0.293662	358	4	0.0043123
GPX6	10	0.011585	0.0036079	0.029203	286	7	-0.40963	0.13465	0.16829	0.501212	779	3	-0.40963
GPX7	10	0.30732	0.23683	0.485162	1127	4	0.069423	0.082743	0.099847	0.3918	591	5	0.069423
GPX8	10	0.031632	0.012656	0.078013	377	6	-0.33434	0.99645	0.99609	1	2265	0	-0.33434
GRIA1	10	0.32821	0.25141	0.497653	1172	2	0.11042	0.24136	0.32335	0.694517	1080	5	0.11042
GRIA2	10	0.52755	0.46032	0.699818	1526	3	0.212	0.052357	0.059766	0.317176	434	6	0.212
GRIA3	10	0.42424	0.35347	0.607782	1350	4	-0.10653	0.15211	0.18665	0.527237	824	4	-0.10653
GRID1	10	0.99662	0.99011	1	2292	0	0.15346	0.070263	0.077961	0.346279	523	6	0.15346
GRID2	10	0.90419	0.87336	0.963813	2104	2	0.10997	0.25253	0.33562	0.694517	1117	5	0.10997
GRIK2	10	0.36732	0.2919	0.536876	1262	5	-0.12445	0.31178	0.3963	0.740039	1241	3	-0.12445
GRIK3	10	0.81365	0.78562	0.916956	1980	3	0.15698	0.053809	0.060597	0.317176	441	5	0.15698
GRIK4	10	0.34145	0.25952	0.501136	1203	5	-0.10289	0.020454	0.022459	0.222014	234	4	-0.10289
GRIK5	10	0.51693	0.44892	0.689251	1514	4	-0.067454	0.026154	0.031154	0.247902	288	3	-0.067454
GRIN1	10	0.12822	0.074479	0.246123	690	5	-0.062239	0.37947	0.45723	0.775861	1365	4	-0.062239
GRIN2C	10	0.36797	0.2919	0.536876	1263	3	0.22269	0.021982	0.024949	0.233691	248	6	0.22269
GRIN2D	10	0.24382	0.16335	0.38681	984	5	-0.008752	0.038415	0.047815	0.296541	372	5	-0.008752
GRIN3A	10	0.32726	0.25141	0.497653	1167	3	0.075791	0.029705	0.035949	0.259379	316	5	0.075791
GRIN3B	10	0.14039	0.080719	0.256863	729	6	-0.18378	0.38346	0.4621	0.782976	1370	1	-0.18378
GRK1	10	0.53776	0.47113	0.707924	1544	4	-0.054239	0.92808	0.95492	1	2129	2	-0.054239
GRK4	10	0.75511	0.71391	0.872399	1900	3	0.0047454	0.62431	0.72163	0.944154	1775	3	0.0047454
GRK5	10	0.50135	0.43358	0.675082	1482	4	-0.0096696	0.19972	0.26435	0.635688	965	3	-0.0096696
GRK6	10	0.18664	0.11593	0.314973	853	4	-0.034516	0.76067	0.84147	1	1942	1	-0.034516
GRK7	10	0.19244	0.11771	0.31541	867	5	-0.15818	0.90967	0.93937	1	2093	2	-0.15818
GRM2	10	0.45188	0.38355	0.633702	1405	4	0.044756	0.49702	0.62078	0.898495	1595	4	0.044756
GRM4	10	0.61261	0.55543	0.765274	1687	3	0.067494	0.071432	0.081644	0.357191	528	5	0.067494
GRM7	10	0.88884	0.86154	0.958511	2083	2	0.20447	0.036918	0.046264	0.293662	363	6	0.20447
GRM8	10	0.65445	0.59975	0.796127	1748	3	0.10195	0.0090132	0.0097625	0.17698	127	5	0.10195
GSG2	10	0.019833	0.0065914	0.047351	322	4	0.09384	0.098559	0.12084	0.423405	663	5	0.09384
GSK3A	7	0.084996	0.050244	0.197492	563	5	-0.14429	0.67941	0.73715	0.951339	1841	1	-0.14429
GSK3B	10	0.33824	0.25772	0.499323	1195	3	-0.093495	0.33263	0.41527	0.7484	1285	2	-0.093495
GSR	10	0.54888	0.48374	0.716669	1566	2	0.1587	0.031462	0.037147	0.259916	330	7	0.1587
GSS	10	0.0071871	0.0020437	0.018545	256	6	-0.44717	0.6116	0.71514	0.943363	1755	3	-0.44717
GSTA2	9	0.12131	0.067088	0.234514	667	5	-0.20599	0.6801	0.77672	0.973735	1845	3	-0.20599
GSTA3	10	0.076711	0.036286	0.15785	534	6	-0.16518	0.41429	0.49203	0.794851	1432	3	-0.16518
GSTA4	10	0.89076	0.86155	0.958511	2088	1	0.044076	0.44314	0.53925	0.836792	1491	4	0.044076
GSTA5	10	0.37412	0.30823	0.563348	1270	3	-0.033485	0.61373	0.71514	0.943363	1756	3	-0.033485
GSTK1	10	0.66687	0.61873	0.813291	1767	3	0.10825	0.2456	0.32897	0.694517	1092	5	0.10825
GSTM4	10	0.33941	0.25772	0.499323	1198	4	-0.068874	0.4837	0.59682	0.880261	1569	3	-0.068874
GSTO1	10	0.023176	0.0079468	0.053978	343	7	-0.24472	0.99933	0.99971	1	2291	0	-0.24472
GSTO2	10	0.24889	0.16908	0.397446	991	5	-0.078901	0.9858	0.98222	1	2210	1	-0.078901
GSTT2	9	0.1851	0.11521	0.314973	844	5	-0.28906	0.48691	0.59956	0.883182	1577	1	-0.28906
GUCA1A	10	0.10502	0.055743	0.211585	611	4	-0.061627	0.25826	0.34226	0.701115	1131	2	-0.061627
GUCY2C	10	0.86867	0.83871	0.94305	2061	2	0.14172	0.18157	0.23862	0.600633	914	5	0.14172
GUCY2D	10	0.21931	0.13854	0.349812	925	3	0.22836	0.037649	0.046784	0.294715	367	5	0.22836
GUCY2F	10	0.81873	0.78906	0.916956	1996	3	-0.011045	0.2947	0.38608	0.73817	1210	4	-0.011045
GUK1	10	3.7616e-06	2.1311e-06	4.1e-05	68	9	-0.50957	0.15247	0.18734	0.528135	825	1	-0.50957
GUSB	10	0.029971	0.01145	0.071311	373	6	-0.30153	0.13218	0.16525	0.497236	773	4	-0.30153
GYG1	10	0.29886	0.22744	0.476856	1102	5	0.033764	0.089383	0.1085	0.407839	617	5	0.033764
GZMB	10	0.79643	0.76865	0.911945	1957	3	0.13638	0.021295	0.023602	0.226598	241	6	0.13638
H6PD	10	0.33442	0.25536	0.497653	1184	5	-0.055096	0.26224	0.34886	0.702609	1145	4	-0.055096
HADH	10	0.32513	0.24894	0.496397	1159	4	0.022657	0.10757	0.13409	0.446247	698	4	0.022657
HADHA	10	0.019502	0.0065019	0.0472	321	6	-0.27173	0.42703	0.51521	0.817505	1460	4	-0.27173
HAGH	10	0.10281	0.053109	0.205277	601	5	-0.13063	0.28898	0.38545	0.73817	1200	3	-0.13063
HAL	10	0.40183	0.32694	0.578006	1306	2	0.033394	0.27376	0.35759	0.709384	1168	4	0.033394
HAO1	10	0.11379	0.062302	0.225448	642	4	-0.038983	0.29797	0.38751	0.738468	1215	3	-0.038983
HAO2	10	0.23148	0.14632	0.355933	954	5	-0.036166	0.29735	0.38751	0.738468	1213	4	-0.036166
HARS	10	0.0029588	0.00069686	0.007163	226	7	-0.47269	0.70842	0.79768	0.990387	1869	1	-0.47269
HBB	9	0.77097	0.74576	0.898524	1919	2	0.13271	0.11779	0.13755	0.451313	728	5	0.13271
HBG1	7	0.42449	0.35218	0.606917	1353	3	0.1569	0.043747	0.04787	0.296541	393	4	0.1569
HCK	10	0.30198	0.22806	0.476856	1110	5	-0.080104	0.30272	0.39126	0.739661	1221	3	-0.080104
HCN2	10	0.067494	0.031623	0.147262	500	3	0.074866	0.29251	0.38545	0.73817	1207	4	0.074866
HCRT	9	0.19412	0.12574	0.333429	872	4	0.0037861	0.83572	0.87093	1	2014	2	0.0037861
HDC	10	0.46139	0.39062	0.637434	1424	3	0.10408	0.028035	0.033784	0.25475	304	5	0.10408
HDHD1	10	0.31418	0.24037	0.490669	1138	4	-0.059509	0.13823	0.1722	0.508925	787	4	-0.059509
HEXB	10	0.26672	0.19458	0.435477	1037	5	-0.18278	0.18804	0.24251	0.604261	931	4	-0.18278
HGS	10	0.0002037	1.0655e-05	0.000166	142	7	-0.67915	0.98314	0.97887	1	2204	1	-0.67915
HIBADH	10	0.3945	0.32029	0.575003	1292	3	-0.0007832	0.10276	0.12858	0.439909	678	3	-0.0007832
HIBCH	10	0.053456	0.023815	0.122393	452	6	-0.24138	0.64219	0.73171	0.94536	1797	3	-0.24138
HIF1AN	10	0.11896	0.066027	0.233102	657	5	-0.098565	0.44627	0.54402	0.839155	1499	4	-0.098565
HINT1	9	0.59782	0.53431	0.74782	1654	2	0.011579	0.38768	0.48265	0.788785	1377	4	0.011579
HIPK1	9	0.32798	0.24832	0.496397	1170	3	-0.056431	0.56027	0.65559	0.92524	1689	3	-0.056431
HIPK2	10	0.43799	0.36976	0.622439	1378	4	0.25177	0.0098445	0.010811	0.179306	137	6	0.25177
HIPK3	10	0.54587	0.47981	0.71545	1556	4	-0.027731	0.016608	0.016795	0.189441	204	4	-0.027731
HIPK4	10	0.62532	0.57617	0.781799	1706	3	0.12771	0.036413	0.04594	0.293662	356	5	0.12771
HK1	10	0.69544	0.64233	0.822118	1807	2	0.031073	0.10185	0.12727	0.439909	671	4	0.031073
HK2	10	0.10931	0.05951	0.219433	630	6	-0.21335	0.60933	0.71513	0.943363	1751	3	-0.21335
HK3	10	0.28417	0.21207	0.458686	1074	2	0.0924	0.13769	0.17056	0.504717	786	5	0.0924
HLA-A	10	0.13725	0.079317	0.255482	718	5	-0.14935	0.89701	0.92612	1	2080	2	-0.14935
HLA-B	10	0.22344	0.1414	0.351301	936	5	-0.22618	0.2201	0.2955	0.664521	1031	3	-0.22618
HLA-DQA2	10	0.66619	0.61624	0.811525	1762	3	0.069894	0.46274	0.57138	0.865673	1529	3	0.069894
HLA-DQB1	10	0.76202	0.72689	0.886383	1904	3	-0.068123	0.41555	0.49203	0.794851	1435	2	-0.068123
HLA-DRB1	10	0.44372	0.37438	0.625668	1389	3	0.21053	0.055878	0.062115	0.319111	450	6	0.21053
HLCS	10	0.020337	0.0068301	0.048551	326	6	-0.24191	0.60232	0.71026	0.943363	1741	3	-0.24191
HMGCL	9	0.4936	0.43113	0.675082	1468	3	0.017695	0.60032	0.68483	0.937452	1739	3	0.017695
HMGCR	10	0.00013613	6.3932e-06	0.000107	126	8	-0.63066	0.30301	0.39127	0.739661	1223	1	-0.63066
HMGCS1	10	8.1044e-08	2.1311e-06	4.1e-05	21	8	-1.2078	0.459	0.56765	0.864121	1524	1	-1.2078
HMOX2	10	0.057458	0.026521	0.130272	469	6	-0.29906	0.54459	0.67719	0.934333	1665	3	-0.29906
HNF4G	10	0.77093	0.73878	0.894322	1918	3	0.14267	0.087588	0.10678	0.404014	611	5	0.14267
HNMT	10	0.5858	0.51934	0.735174	1633	4	-0.037705	0.20969	0.28044	0.653767	996	4	-0.037705
HPD	10	0.01031	0.0029856	0.025038	277	8	-0.28103	0.58189	0.7025	0.943363	1719	1	-0.28103
HPGDS	10	0.81412	0.78562	0.916956	1981	1	0.25822	0.00067764	0.00063293	0.043535	33	9	0.25822
HPN	10	0.041205	0.017238	0.096517	414	7	-0.22108	0.26013	0.34542	0.702609	1136	1	-0.22108
HPRT1	10	0.82219	0.79278	0.918981	2000	3	0.14382	0.061591	0.067826	0.325536	485	6	0.14382
HPX	10	0.54951	0.48374	0.716669	1567	4	0.1228	0.046712	0.054805	0.309785	409	5	0.1228
HRH1	10	0.60271	0.54171	0.754609	1666	2	0.13862	0.063092	0.069399	0.327798	493	5	0.13862
HRH2	10	0.15622	0.090483	0.274403	767	6	-0.13008	0.4947	0.61561	0.894909	1590	3	-0.13008
HRH3	10	0.084426	0.040301	0.168379	559	6	-0.16173	0.004701	0.0049718	0.139616	81	4	-0.16173
HRH4	9	0.86249	0.82761	0.935993	2057	1	0.099253	0.15949	0.22007	0.582922	844	4	0.099253
HRSP12	10	0.13375	0.07615	0.249149	708	6	-0.15409	0.80011	0.87049	1	1985	2	-0.15409
HS3ST1	10	0.2193	0.13854	0.349812	924	4	-0.08171	0.092819	0.11388	0.410539	637	3	-0.08171
HS3ST3A1	10	0.33793	0.25772	0.499323	1194	5	-0.095756	0.98255	0.97783	1	2202	1	-0.095756
HSD11B2	10	0.22599	0.14246	0.351301	942	4	0.075981	0.0075528	0.008471	0.166765	115	4	0.075981
HSD17B10	10	0.00099596	0.00024081	0.002869	192	7	-0.54499	0.99933	0.99971	1	2290	0	-0.54499
HSD17B11	10	0.32793	0.25141	0.497653	1169	5	-0.11864	0.51468	0.63748	0.908501	1622	3	-0.11864
HSD17B6	10	0.62089	0.57315	0.781799	1698	3	0.039533	0.17171	0.21326	0.566184	880	4	0.039533
HSD17B7	10	2.164e-07	2.1311e-06	4.1e-05	31	8	-0.67675	0.51648	0.63921	0.910421	1625	2	-0.67675
HSD17B8	10	0.96531	0.94409	0.990915	2212	1	0.20726	0.012185	0.012247	0.183073	153	7	0.20726
HSPA5	10	9.9358e-08	2.1311e-06	4.1e-05	23	10	-0.92424	1	1	1	2318	0	-0.92424
HSPB8	10	0.35637	0.27763	0.520529	1238	4	-0.010666	0.34697	0.43453	0.76762	1311	4	-0.010666
HSPG2	10	0.60101	0.53634	0.74831	1662	3	0.05797	0.19164	0.24814	0.608691	945	5	0.05797
HTR1A	10	0.0073726	0.002146	0.019322	258	7	-0.31393	0.51146	0.63353	0.906218	1617	2	-0.31393
HTR1B	10	0.17171	0.10656	0.302234	816	5	-0.13576	0.035668	0.045109	0.293662	351	3	-0.13576
HTR1D	10	0.7646	0.73021	0.887636	1910	2	0.25407	0.001187	0.0011401	0.058437	45	8	0.25407
HTR1E	10	0.33035	0.25296	0.497653	1176	2	0.12149	0.16669	0.20734	0.558121	868	5	0.12149
HTR1F	10	0.7732	0.74152	0.895301	1922	3	0.10127	0.24426	0.32818	0.694517	1088	5	0.10127
HTR2A	10	0.30131	0.22745	0.476856	1107	5	-0.010455	0.21348	0.28548	0.655948	1011	5	-0.010455
HTR2B	10	0.80776	0.78224	0.916956	1974	3	-0.03217	0.65631	0.74455	0.954525	1808	3	-0.03217
HTR2C	10	0.99576	0.98812	1	2284	0	0.25383	0.024784	0.029509	0.247266	275	6	0.25383
HTR3A	10	0.39723	0.32113	0.575162	1298	4	0.055302	0.10024	0.12524	0.434881	668	4	0.055302
HTR4	10	0.54681	0.48076	0.71545	1561	3	0.33765	0.0007477	0.00076506	0.050566	35	6	0.33765
HTR6	10	0.32288	0.24649	0.495757	1154	3	-0.02611	0.073246	0.08438	0.36117	538	4	-0.02611
HTR7	10	0.27135	0.2022	0.448632	1045	4	-0.020024	0.21546	0.28858	0.658528	1016	4	-0.020024
HUNK	10	0.062791	0.029219	0.138826	487	6	-0.13666	0.38902	0.47116	0.782993	1381	4	-0.13666
IARS	10	8.4447e-06	2.1311e-06	4.1e-05	77	7	-0.69725	0.98164	0.97638	1	2194	1	-0.69725
IARS2	10	0.048673	0.020371	0.107287	440	4	0.012288	0.081574	0.097448	0.388954	581	3	0.012288
IBTK	10	0.74868	0.70979	0.871232	1890	3	0.05275	0.018886	0.02012	0.210574	222	5	0.05275
ICK	10	0.47655	0.40156	0.645115	1442	4	0.070006	0.26174	0.34886	0.702609	1143	5	0.070006
IDE	9	0.92363	0.89925	0.972635	2138	2	0.12353	0.37255	0.46264	0.782993	1352	4	0.12353
IDH3A	10	0.0048409	0.0011827	0.011496	239	7	-0.38808	0.87628	0.90788	1	2056	1	-0.38808
IDH3B	10	0.011931	0.0036846	0.029247	292	6	-0.29986	0.0213	0.023606	0.226598	242	1	-0.29986
IDH3G	10	0.99985	0.99984	1	2319	0	0.33897	3.1441e-05	4.049e-05	0.011805	6	9	0.33897
IFNAR2	5	0.92943	0.87725	0.964889	2150	0	0.11699	0.0905	0.11134	0.410539	622	2	0.11699
IFNGR1	10	0.22249	0.1414	0.351301	934	4	0.133	0.027166	0.032224	0.247902	298	5	0.133
IFNGR2	10	0.66933	0.62113	0.813291	1771	3	0.09381	0.025769	0.030549	0.247266	287	5	0.09381
IGF1R	10	0.027076	0.0098179	0.06303	358	7	-0.22083	0.36997	0.45051	0.772924	1350	3	-0.22083
IGFBP7	10	0.27048	0.2015	0.448347	1044	4	0.11497	0.010939	0.011437	0.181982	146	5	0.11497
IGSF10	10	0.40665	0.32981	0.579425	1317	3	-0.049353	0.15599	0.19977	0.553788	834	2	-0.049353
IKBKAP	10	2.9058e-05	2.1311e-06	4.1e-05	97	9	-0.73973	0.95039	0.96101	1	2148	1	-0.73973
IKBKB	10	0.57393	0.50813	0.731894	1607	4	0.18891	0.056226	0.062362	0.319111	453	6	0.18891
IKBKE	10	0.70937	0.65715	0.83371	1827	3	-0.044047	0.044749	0.054144	0.309785	395	2	-0.044047
IKBKG	10	0.39325	0.31857	0.573234	1290	4	0.0078884	0.085988	0.10544	0.403535	603	3	0.0078884
IL11RA	10	0.15969	0.0931	0.277844	779	4	0.10241	0.095878	0.11653	0.41331	652	5	0.10241
IL2RB	10	0.9439	0.92447	0.98147	2186	2	0.082556	0.14574	0.18274	0.524074	811	4	0.082556
IL2RG	10	0.85698	0.82245	0.931531	2048	2	0.0041876	0.44205	0.53925	0.836792	1488	3	0.0041876
IL3RA	10	0.10559	0.056655	0.212631	616	6	-0.23803	0.14295	0.17913	0.518845	803	4	-0.23803
IL4I1	10	0.57776	0.51009	0.731894	1619	3	0.020843	0.57529	0.69524	0.942261	1710	3	0.020843
IL5	10	0.28369	0.21207	0.458686	1070	3	0.041711	0.43039	0.52093	0.82153	1469	4	0.041711
IL6R	10	0.23638	0.15063	0.364106	964	5	-0.087668	0.02491	0.029846	0.247266	278	4	-0.087668
ILK	10	1.3649e-05	2.1311e-06	4.1e-05	86	7	-0.63506	0.99432	0.99329	1	2252	0	-0.63506
ILKAP	10	0.16611	0.10208	0.296417	800	6	-0.15649	0.20529	0.27438	0.648414	982	4	-0.15649
IMPA1	10	0.2753	0.20782	0.456743	1054	3	0.15584	0.063937	0.070528	0.32835	501	6	0.15584
INPP1	10	0.36424	0.28888	0.534713	1255	5	-0.010047	0.20692	0.27623	0.648825	988	4	-0.010047
INPP4B	10	0.43676	0.36792	0.620689	1377	4	-0.030496	0.55536	0.67944	0.934333	1680	3	-0.030496
INPP5A	10	0.275	0.20782	0.456743	1053	5	-0.14407	0.87597	0.90788	1	2055	2	-0.14407
INPP5B	10	0.32118	0.24649	0.495757	1152	5	-0.084758	0.28141	0.37633	0.737127	1183	2	-0.084758
INPP5D	10	0.74793	0.70978	0.871232	1889	2	0.26274	0.0028769	0.0023463	0.085164	64	8	0.26274
INPP5E	10	0.0010897	0.00027065	0.003144	199	8	-0.3392	0.16115	0.20494	0.556835	848	2	-0.3392
INPP5F	10	0.58691	0.51934	0.735174	1636	2	0.21728	0.026736	0.031849	0.247902	294	5	0.21728
INPP5J	9	0.91302	0.88539	0.967431	2116	2	0.19793	0.017874	0.021083	0.216705	213	6	0.19793
INPP5K	10	0.16372	0.098351	0.287746	794	6	-0.19368	0.99776	0.99813	1	2274	0	-0.19368
INPPL1	10	0.79617	0.76865	0.911945	1956	2	0.11133	0.078795	0.094149	0.385049	566	5	0.11133
INS	6	0.14943	0.097593	0.286636	751	4	-0.18385	0.45141	0.53608	0.836792	1512	1	-0.18385
INSR	10	0.84094	0.81258	0.927582	2031	1	0.065078	0.092193	0.11387	0.410539	632	4	0.065078
INSRR	10	0.32806	0.25141	0.497653	1171	5	-0.11542	0.34112	0.42832	0.761172	1302	2	-0.11542
IP6K1	10	0.95255	0.93527	0.986218	2203	1	0.049671	0.57157	0.691	0.939264	1703	3	0.049671
IP6K2	10	0.15881	0.092619	0.277272	773	6	-0.19535	0.78614	0.86379	1	1975	2	-0.19535
IP6K3	10	0.22439	0.14201	0.351301	938	5	-0.035618	0.52583	0.65857	0.927742	1643	4	-0.035618
IRAK1	10	0.75391	0.71184	0.871232	1898	3	0.24379	0.007117	0.0080022	0.166765	111	6	0.24379
IRAK1BP1	10	0.99515	0.9848	1	2279	0	0.07421	0.050238	0.058782	0.317176	426	5	0.07421
IRAK2	10	0.33843	0.25772	0.499323	1196	4	-0.085153	0.36302	0.44749	0.772924	1340	4	-0.085153
IRAK3	10	0.28315	0.21207	0.458686	1069	5	-0.14021	0.75889	0.84058	1	1935	2	-0.14021
IRAK4	10	0.89466	0.86634	0.959083	2094	1	0.15385	0.064766	0.071248	0.330279	504	5	0.15385
IRGC	10	0.75772	0.72156	0.881274	1902	2	0.029339	0.42633	0.51271	0.814648	1458	4	0.029339
ISG20	10	0.64672	0.59416	0.790964	1742	3	0.064717	0.070316	0.078413	0.347621	525	4	0.064717
ISPD	10	0.37921	0.31065	0.563348	1277	4	0.065514	0.58428	0.70315	0.943363	1723	3	0.065514
ISYNA1	10	0.76759	0.73327	0.888566	1916	2	0.20708	0.034955	0.044358	0.293662	346	6	0.20708
ITGA2B	10	0.03388	0.013539	0.08169	386	7	-0.17418	0.41656	0.4946	0.797899	1436	2	-0.17418
ITGA4	10	0.62819	0.57919	0.782244	1715	2	0.051225	0.079656	0.095142	0.387745	570	4	0.051225
ITGAL	10	0.46858	0.39605	0.641586	1436	3	0.14364	0.086149	0.10544	0.403535	604	6	0.14364
ITK	10	0.37331	0.30719	0.56234	1269	4	-0.047622	0.017274	0.017272	0.19198	210	2	-0.047622
ITPA	10	0.00027613	1.4918e-05	0.000222	157	8	-0.41553	0.98006	0.97298	1	2187	1	-0.41553
ITPK1	10	0.23412	0.14713	0.357144	960	4	0.040999	0.061593	0.067826	0.325536	486	5	0.040999
ITPKA	10	0.51936	0.45391	0.695076	1517	3	0.38484	0.0027514	0.0022057	0.082641	62	7	0.38484
ITPKB	10	0.50788	0.43618	0.67641	1495	4	-0.018305	0.42055	0.50097	0.803744	1442	4	-0.018305
ITPKC	10	0.14227	0.082368	0.259988	733	5	-0.14345	0.39065	0.47217	0.782993	1385	3	-0.14345
IYD	10	0.58133	0.51605	0.735174	1626	3	0.04412	0.49847	0.6249	0.902212	1598	4	0.04412
JAK1	10	0.94053	0.92099	0.98147	2174	2	0.16535	0.0024452	0.0019883	0.078285	59	5	0.16535
JAK2	10	0.54139	0.47297	0.707924	1551	4	-0.036577	0.62766	0.72329	0.944623	1778	3	-0.036577
JAK3	10	0.15998	0.09414	0.280369	780	4	0.025753	0.18111	0.23789	0.600633	911	5	0.025753
JAKMIP1	10	0.052357	0.023235	0.120212	450	5	0.014961	0.21325	0.2843	0.65454	1009	5	0.014961
KALRN	10	0.61851	0.56677	0.775839	1694	2	0.14155	0.009179	0.0098392	0.17698	129	7	0.14155
KARS	10	4.621e-07	2.1311e-06	4.1e-05	37	9	-0.72511	0.98044	0.97336	1	2189	1	-0.72511
KAT2A	10	0.002063	0.00049228	0.005246	218	8	-0.39022	0.98309	0.97887	1	2203	1	-0.39022
KAT5	10	0.027185	0.0098221	0.06303	360	5	-0.21432	0.59424	0.70792	0.943363	1733	2	-0.21432
KCNA1	10	0.16881	0.10622	0.302234	808	3	0.033165	0.0086356	0.0094556	0.17698	122	3	0.033165
KCNA4	10	0.61093	0.55165	0.760522	1681	4	0.24603	0.0096849	0.010559	0.179306	135	6	0.24603
KCNC4	10	0.94246	0.92203	0.98147	2180	2	0.27711	0.00054311	0.00051785	0.040429	29	8	0.27711
KCND2	10	0.75366	0.71184	0.871232	1896	3	-0.0043096	0.59877	0.70863	0.943363	1737	3	-0.0043096
KCND3	10	0.35478	0.27763	0.520529	1233	4	0.12743	0.26848	0.35201	0.702609	1160	5	0.12743
KCNE1	10	0.34216	0.26026	0.501326	1205	5	-0.064422	0.054921	0.060896	0.317176	447	1	-0.064422
KCNH2	10	0.48708	0.41308	0.658606	1457	3	0.16538	0.020167	0.022455	0.222014	231	7	0.16538
KCNH6	10	0.13249	0.074773	0.246394	704	3	0.073255	0.1394	0.17397	0.511574	791	5	0.073255
KCNH7	10	0.09383	0.046869	0.188694	578	4	0.1809	0.11184	0.14466	0.469336	713	5	0.1809
KCNJ1	10	0.91387	0.88354	0.967251	2118	2	0.076923	0.19719	0.26137	0.631147	959	4	0.076923
KCNJ11	10	0.37573	0.30994	0.563348	1271	3	0.10094	0.093101	0.11388	0.410539	639	5	0.10094
KCNJ12	10	0.084575	0.040476	0.168806	560	4	-0.036498	0.038835	0.048194	0.296964	375	4	-0.036498
KCNJ3	10	0.91283	0.88206	0.967251	2114	2	0.17752	0.11107	0.14181	0.46267	710	6	0.17752
KCNJ5	10	0.85134	0.81799	0.929644	2040	2	0.23672	0.02286	0.026756	0.239143	258	7	0.23672
KCNJ6	10	0.82466	0.79619	0.920179	2007	3	0.19209	0.017191	0.017208	0.19198	208	6	0.19209
KCNJ8	10	0.99974	0.99974	1	2318	0	0.2569	0.00042695	0.00038146	0.034082	26	9	0.2569
KCNK1	10	0.20169	0.12657	0.333716	880	5	-0.17171	0.83047	0.88827	1	2008	2	-0.17171
KCNK2	10	0.56579	0.50009	0.728794	1594	4	-0.054513	0.12453	0.15759	0.489417	746	2	-0.054513
KCNK3	10	0.99355	0.97922	1	2268	1	0.071165	0.076892	0.090769	0.377203	559	4	0.071165
KCNK6	10	0.6327	0.58432	0.785527	1724	3	-0.025167	0.17133	0.21263	0.565814	876	3	-0.025167
KCNK9	10	0.6317	0.58185	0.784019	1722	2	0.25182	0.0017834	0.0015024	0.067117	52	7	0.25182
KCNMA1	10	0.45236	0.38478	0.634827	1407	3	0.057985	0.20695	0.27623	0.648825	989	4	0.057985
KCNMB1	10	0.12133	0.067336	0.234514	668	5	-0.082533	0.49628	0.62078	0.898495	1594	4	-0.082533
KCNMB2	10	0.99415	0.98257	1	2273	0	0.17523	0.10905	0.13663	0.450228	704	6	0.17523
KCNMB3	10	0.8146	0.78697	0.916956	1982	2	-0.022068	0.18053	0.23789	0.600633	906	4	-0.022068
KCNMB4	10	0.8407	0.81258	0.927582	2029	2	0.02671	0.32341	0.41072	0.74835	1266	4	0.02671
KCNN1	10	0.008756	0.0026532	0.022949	266	7	-0.26636	0.75962	0.84059	1	1938	2	-0.26636
KCNN2	10	0.01112	0.0033991	0.027901	283	7	-0.24691	0.067306	0.07358	0.334493	513	2	-0.24691
KCNN3	10	0.44268	0.37438	0.625668	1387	4	0.039488	0.032912	0.040979	0.285009	333	4	0.039488
KCNN4	10	0.37787	0.31065	0.563348	1273	3	-0.089502	0.123	0.15597	0.485699	743	3	-0.089502
KCNQ1	10	0.18915	0.11689	0.31541	859	2	0.11637	0.24686	0.33048	0.694517	1098	5	0.11637
KCNQ2	10	0.00052636	7.0326e-05	0.00095	171	9	-0.41348	0.98982	0.98881	1	2232	0	-0.41348
KCNQ3	10	0.22162	0.14004	0.351301	930	4	-0.031939	0.14421	0.18145	0.522977	806	4	-0.031939
KDM5D	10	0.73632	0.69506	0.862835	1871	3	0.029737	0.071772	0.081648	0.357191	531	5	0.029737
KDR	10	0.99909	0.9987	1	2309	0	0.19329	0.031162	0.037002	0.259916	328	7	0.19329
KHK	10	0.97332	0.94757	0.991533	2219	1	0.062973	0.21985	0.2955	0.664521	1030	5	0.062973
KIDINS220	8	0.65445	0.62437	0.813929	1749	2	0.12891	0.098816	0.1223	0.427867	664	5	0.12891
KIF1A	10	0.35097	0.27262	0.516147	1226	3	0.088862	0.24668	0.33048	0.694517	1097	5	0.088862
KIF3B	10	0.066954	0.031158	0.145656	498	6	-0.24615	0.91068	0.94082	1	2096	2	-0.24615
KIF5B	10	0.87331	0.84096	0.944656	2066	2	0.21224	0.0034842	0.0033181	0.110113	70	8	0.21224
KIT	10	0.30343	0.23158	0.481293	1115	5	-0.19662	0.32777	0.41277	0.7484	1279	3	-0.19662
KLK1	10	0.18798	0.11593	0.314973	857	5	-0.099641	0.76766	0.85329	1	1954	3	-0.099641
KLK6	10	0.60085	0.53634	0.74831	1661	4	0.03479	0.31273	0.39903	0.744527	1243	4	0.03479
KRT12	10	0.55769	0.49211	0.723616	1579	3	0.03222	0.26667	0.35201	0.702609	1158	4	0.03222
KRT7	10	0.20662	0.12971	0.339698	890	4	0.16798	0.060049	0.06627	0.32478	477	6	0.16798
KRT8	10	0.55967	0.49423	0.723616	1582	4	0.013977	0.75426	0.83794	1	1928	3	0.013977
KRTAP5-2	10	0.044007	0.01824	0.100644	421	5	-0.071841	0.70407	0.79254	0.987176	1861	3	-0.071841
KRTAP5-3	10	0.027377	0.010035	0.06422	363	5	-0.26155	0.87796	0.90842	1	2059	1	-0.26155
KSR1	10	0.38767	0.3118	0.564106	1283	4	-0.093227	0.95151	0.96101	1	2150	1	-0.093227
KSR2	10	0.94835	0.92925	0.982101	2199	1	0.33961	0.00089265	0.00089292	0.050566	41	7	0.33961
KYNU	10	0.35066	0.27262	0.516147	1224	5	-0.072587	0.30146	0.39049	0.739661	1220	4	-0.072587
L3MBTL1	10	0.23745	0.15281	0.36672	968	5	-0.094951	0.57967	0.69931	0.943363	1714	3	-0.094951
LALBA	10	0.50543	0.43359	0.675082	1491	3	0.066528	0.44482	0.54313	0.839155	1496	4	0.066528
LAMTOR3	10	6.0497e-05	2.1311e-06	4.1e-05	109	6	-0.53836	0.074952	0.087274	0.368614	550	3	-0.53836
LAP3	10	0.030173	0.011791	0.073043	375	6	-0.23023	0.76845	0.85329	1	1957	2	-0.23023
LARS	10	0.00031023	1.918e-05	0.000278	160	7	-0.44996	0.70441	0.79254	0.987176	1862	2	-0.44996
LARS2	10	0.43151	0.35963	0.612479	1364	4	0.087172	0.37285	0.4524	0.775584	1353	4	0.087172
LAT	10	0.8937	0.86634	0.959083	2092	2	0.013093	0.18779	0.24184	0.603434	930	3	0.013093
LATS1	10	0.85238	0.81905	0.930395	2043	2	-0.062585	0.16129	0.20494	0.556835	849	4	-0.062585
LATS2	10	0.99255	0.9774	1	2262	1	0.45845	7.6569e-05	6.1801e-05	0.011805	10	8	0.45845
LCK	9	0.00053572	7.885e-05	0.001041	172	6	-0.49984	0.78216	0.84569	1	1969	1	-0.49984
LCMT1	10	0.00089845	0.00021098	0.002553	189	7	-0.44199	0.66769	0.75516	0.961065	1823	2	-0.44199
LCMT2	10	0.53192	0.46557	0.703669	1535	3	0.052946	0.72166	0.81147	0.99844	1884	3	0.052946
LCN2	10	0.85153	0.81799	0.929644	2041	2	0.094818	0.74574	0.82934	1	1919	3	0.094818
LCN9	9	0.23767	0.1704	0.397856	969	4	-0.071924	0.62761	0.72683	0.944642	1777	1	-0.071924
LCT	10	0.19252	0.11771	0.31541	868	5	-0.11917	0.22324	0.29762	0.66541	1038	4	-0.11917
LCTL	10	0.58731	0.51934	0.735174	1639	3	0.088287	0.23045	0.30797	0.677482	1052	4	0.088287
LDHAL6A	10	0.3776	0.31065	0.563348	1272	3	0.20303	0.015985	0.016198	0.189441	192	7	0.20303
LDHAL6B	10	0.14518	0.083251	0.260284	741	5	-0.075063	0.33949	0.42433	0.757087	1299	3	-0.075063
LDHC	10	0.80204	0.77485	0.913229	1968	3	0.059008	0.035046	0.044546	0.293662	347	4	0.059008
LEPRE1	10	0.061493	0.027911	0.134237	483	5	-0.13841	0.52045	0.64824	0.917652	1633	4	-0.13841
LEPREL1	10	0.99875	0.99788	1	2305	0	0.25675	0.041351	0.050679	0.303447	385	6	0.25675
LEPREL2	10	0.85549	0.82073	0.931392	2045	2	-0.01879	0.0073745	0.0083133	0.166765	113	4	-0.01879
LGALS2	10	0.53009	0.4629	0.701907	1532	3	0.010191	0.42884	0.51746	0.818281	1465	4	0.010191
LGALS7	6	0.071496	0.032531	0.150237	513	3	-0.18996	0.46673	0.54701	0.840965	1538	1	-0.18996
LGALS9	10	0.41858	0.34361	0.595681	1336	2	-0.072646	0.99386	0.99271	1	2249	0	-0.072646
LGSN	10	0.36106	0.2842	0.526486	1249	5	-0.089623	0.7135	0.80118	0.990959	1875	3	-0.089623
LHCGR	10	0.91747	0.88667	0.967463	2128	1	0.068188	0.55571	0.67944	0.934333	1681	3	0.068188
LHPP	10	0.68707	0.63294	0.81776	1795	2	0.2707	0.0071887	0.0081258	0.166765	112	6	0.2707
LIAS	10	1.6425e-05	2.1311e-06	4.1e-05	88	9	-0.76434	0.99853	0.99881	1	2280	0	-0.76434
LIMK1	10	0.78069	0.74835	0.898873	1934	1	0.016935	0.049662	0.058291	0.317176	423	4	0.016935
LIMK2	10	0.99836	0.99664	1	2302	0	0.1514	0.076837	0.090765	0.377203	557	6	0.1514
LIPA	10	0.64017	0.58773	0.787371	1730	3	-0.003857	0.15182	0.18665	0.527237	823	4	-0.003857
LIPF	10	0.79393	0.76713	0.911532	1954	3	0.12519	0.13237	0.16635	0.499923	774	5	0.12519
LIPJ	10	0.28804	0.21621	0.463283	1080	5	-0.0537	0.48658	0.60524	0.886498	1574	4	-0.0537
LIPT1	10	0.021114	0.0073032	0.050791	330	6	-0.27895	0.60068	0.71026	0.943363	1740	3	-0.27895
LMAN1	10	0.51251	0.4422	0.681195	1504	3	0.030251	0.079081	0.094149	0.385049	567	5	0.030251
LMTK2	10	0.63258	0.58432	0.785527	1723	3	0.13317	0.01566	0.015866	0.189441	190	5	0.13317
LMTK3	10	0.22537	0.14245	0.351301	940	4	-0.021204	0.74543	0.8281	1	1917	1	-0.021204
LPA	10	0.57222	0.507	0.731894	1602	4	0.032038	0.29885	0.38896	0.739402	1217	4	0.032038
LPL	10	0.49498	0.42624	0.674039	1471	2	0.11591	0.10307	0.13039	0.442094	679	6	0.11591
LRAT	10	0.20329	0.12699	0.333716	885	5	-0.02027	0.43408	0.52321	0.822898	1475	4	-0.02027
LRP1	10	0.99216	0.97662	1	2258	1	0.12438	0.10647	0.13216	0.443911	691	6	0.12438
LRRK1	10	0.93367	0.90968	0.980595	2155	1	0.22135	0.012168	0.012247	0.183073	152	7	0.22135
LRRK2	10	0.45808	0.38753	0.635758	1417	3	0.19288	0.022429	0.026006	0.237877	252	6	0.19288
LSM6	9	2.0517e-05	2.1311e-06	4.1e-05	93	8	-0.91463	0.89007	0.92593	1	2072	1	-0.91463
LSS	10	1.6108e-08	2.1311e-06	4.1e-05	14	8	-1.1052	0.86956	0.9045	1	2049	1	-1.1052
LTA	10	0.16787	0.10417	0.300615	805	5	-0.053136	0.89213	0.92186	1	2074	2	-0.053136
LTA4H	10	0.053088	0.023742	0.122291	451	4	-0.050677	0.59104	0.70792	0.943363	1730	3	-0.050677
LTC4S	10	0.045327	0.019062	0.102766	428	7	-0.2518	0.47412	0.58721	0.874426	1553	1	-0.2518
LTF	10	0.56292	0.49529	0.723616	1590	3	0.082781	0.027167	0.032224	0.247902	299	5	0.082781
LTK	10	0.13394	0.07615	0.249149	710	6	-0.11675	0.18371	0.24046	0.600633	919	3	-0.11675
LY96	10	0.086208	0.041835	0.172617	566	5	-0.28967	0.57663	0.69702	0.943363	1711	3	-0.28967
LYN	10	0.68386	0.63072	0.81776	1790	3	-0.036424	0.16541	0.20677	0.558121	862	2	-0.036424
LYZ	10	0.76217	0.72689	0.886383	1905	2	-0.028939	0.92615	0.9521	1	2126	1	-0.028939
M6PR	10	0.83166	0.805	0.923925	2018	3	0.0088299	0.56939	0.6902	0.939264	1699	3	0.0088299
MADD	10	0.073906	0.035587	0.156632	521	4	-0.0042539	0.52561	0.65857	0.927742	1642	4	-0.0042539
MAGI2	10	0.28668	0.21621	0.463283	1078	4	0.061526	0.43173	0.52213	0.821759	1471	4	0.061526
MAGI3	10	0.52484	0.4555	0.695226	1522	1	0.10559	0.21241	0.2843	0.65454	1005	5	0.10559
MAK	10	0.71229	0.65821	0.83371	1833	3	0.048893	0.24908	0.33326	0.694517	1106	4	0.048893
MAN1A1	10	0.15868	0.092619	0.277272	771	6	-0.15336	0.24831	0.33326	0.694517	1103	3	-0.15336
MAN1B1	10	0.0037844	0.00088866	0.00886	234	6	-0.32612	0.98833	0.98507	1	2221	1	-0.32612
MAN2A1	10	0.60064	0.53439	0.74782	1660	4	-0.040736	0.91578	0.94371	1	2103	2	-0.040736
MAOB	10	0.99476	0.98416	1	2276	0	0.080064	0.24865	0.33326	0.694517	1105	5	0.080064
MAP1A	10	0.074794	0.035732	0.156632	525	6	-0.19249	0.64126	0.7317	0.94536	1795	2	-0.19249
MAP2K1	10	0.23691	0.15217	0.36672	966	5	-0.071491	0.40403	0.4791	0.785978	1415	4	-0.071491
MAP2K2	10	0.35671	0.27763	0.520529	1240	2	0.04647	0.021839	0.02465	0.231831	247	4	0.04647
MAP2K3	10	0.00025186	1.4918e-05	0.000222	150	8	-0.70519	0.28686	0.38394	0.73817	1194	1	-0.70519
MAP2K4	10	0.84807	0.81609	0.929307	2038	2	0.18057	0.010047	0.010883	0.179306	139	5	0.18057
MAP2K5	10	0.29311	0.2214	0.469263	1091	5	-0.099609	0.20983	0.28143	0.653767	997	4	-0.099609
MAP2K6	10	0.43028	0.35843	0.61209	1360	4	0.069933	0.25298	0.33562	0.694517	1120	5	0.069933
MAP2K7	10	0.034784	0.013769	0.082013	391	6	-0.1416	0.46858	0.579	0.869283	1541	2	-0.1416
MAP3K1	10	0.004966	0.0012723	0.012314	240	8	-0.21347	0.65533	0.74455	0.954525	1805	2	-0.21347
MAP3K10	10	0.4992	0.43014	0.675082	1476	3	0.075297	0.050088	0.058782	0.317176	425	5	0.075297
MAP3K11	10	0.1238	0.071487	0.243868	678	5	-0.14412	0.994	0.99272	1	2250	0	-0.14412
MAP3K12	10	0.18107	0.11083	0.308706	834	4	-0.089871	0.98821	0.98507	1	2220	1	-0.089871
MAP3K13	10	0.17072	0.10655	0.302234	812	5	-0.045868	0.46785	0.57466	0.866272	1539	4	-0.045868
MAP3K15	10	0.40068	0.32588	0.578006	1301	3	0.080603	0.02469	0.029147	0.247109	274	5	0.080603
MAP3K19	10	0.090832	0.044733	0.18074	575	5	-0.085065	0.46115	0.56906	0.864562	1527	4	-0.085065
MAP3K2	10	0.76667	0.73326	0.888566	1914	3	-0.044939	0.70653	0.79385	0.988276	1865	3	-0.044939
MAP3K3	10	0.022103	0.0075589	0.051733	339	2	0.19461	0.046413	0.054588	0.309785	407	6	0.19461
MAP3K4	10	0.00025551	1.4918e-05	0.000222	153	6	-0.50506	0.31477	0.40096	0.745741	1247	3	-0.50506
MAP3K5	10	0.40214	0.32694	0.578006	1308	4	-0.0075111	0.28886	0.38545	0.73817	1199	4	-0.0075111
MAP3K6	10	0.43309	0.3615	0.612522	1367	4	-0.041539	0.80641	0.87436	1	1991	2	-0.041539
MAP3K7	10	2.4965e-06	2.1311e-06	4.1e-05	60	9	-0.75471	0.91747	0.94666	1	2108	1	-0.75471
MAP3K8	10	0.7399	0.69891	0.863303	1879	2	0.12239	0.049286	0.057456	0.31628	422	6	0.12239
MAP3K9	10	0.24029	0.15424	0.368634	974	5	-0.043906	0.080439	0.097009	0.388954	575	4	-0.043906
MAP4K1	10	0.25634	0.17584	0.405228	1012	5	-0.10718	0.79967	0.87048	1	1983	2	-0.10718
MAP4K2	10	0.46812	0.39605	0.641586	1435	1	0.27937	0.0051363	0.0053511	0.139671	89	7	0.27937
MAP4K3	10	0.86458	0.83427	0.940789	2058	2	0.42122	0.00012187	6.6063e-05	0.011805	13	6	0.42122
MAP4K4	10	0.93641	0.91508	0.98147	2161	2	0.39817	0.0010864	0.00099095	0.052318	44	8	0.39817
MAP4K5	10	0.82384	0.79619	0.920179	2006	3	0.094151	0.10078	0.12562	0.434898	669	5	0.094151
MAPK1	10	0.44896	0.37951	0.630622	1397	4	0.021332	0.25835	0.344	0.702609	1132	5	0.021332
MAPK10	10	0.17044	0.10655	0.302234	810	3	0.17483	0.053752	0.060597	0.317176	440	6	0.17483
MAPK11	10	0.1407	0.080719	0.256863	730	4	0.012395	0.24054	0.32043	0.689853	1078	4	0.012395
MAPK12	10	0.60501	0.54549	0.756521	1674	4	0.01153	0.3443	0.42957	0.761172	1307	3	0.01153
MAPK13	10	0.60325	0.54276	0.754992	1670	3	0.11102	0.2028	0.27024	0.641899	974	5	0.11102
MAPK14	10	1.6058e-10	2.1311e-06	4.1e-05	6	10	-0.99866	1	1	1	2320	0	-0.99866
MAPK15	10	0.24939	0.17004	0.397856	994	4	-0.044166	0.60313	0.71026	0.943363	1743	3	-0.044166
MAPK3	10	0.43103	0.35963	0.612479	1362	2	0.039834	0.30331	0.39127	0.739661	1225	3	0.039834
MAPK4	10	0.87715	0.84601	0.948042	2072	1	0.24471	0.0090221	0.0097625	0.17698	128	6	0.24471
MAPK6	10	0.24047	0.15425	0.368634	976	3	-0.025307	0.85578	0.89923	1	2032	1	-0.025307
MAPK7	10	0.85778	0.82246	0.931531	2049	2	-0.024574	0.42558	0.5127	0.814648	1455	4	-0.024574
MAPK8	10	0.40882	0.32982	0.579425	1318	4	-0.13862	0.97119	0.96897	1	2172	1	-0.13862
MAPK8IP1	10	0.10551	0.056655	0.212631	614	5	-0.16751	0.5508	0.67944	0.934333	1674	3	-0.16751
MAPK8IP2	10	0.064664	0.029974	0.140969	493	6	-0.22101	0.61059	0.71513	0.943363	1754	2	-0.22101
MAPK8IP3	10	0.61172	0.55165	0.760522	1683	3	0.0002017	0.078023	0.093659	0.385049	562	3	0.0002017
MAPK9	10	0.79386	0.76713	0.911532	1953	3	0.11608	0.09838	0.12084	0.423405	661	6	0.11608
MAPKAP1	10	0.0035232	0.00078637	0.007908	231	6	-0.29522	0.79686	0.86738	1	1982	2	-0.29522
MAPKAPK2	9	0.97591	0.94615	0.991533	2221	1	0.29593	0.021711	0.024556	0.231831	246	5	0.29593
MAPKAPK3	10	0.81796	0.78906	0.916956	1991	3	-0.06922	0.099667	0.12371	0.431503	666	3	-0.06922
MAPKAPK5	10	0.10404	0.054715	0.209397	606	6	-0.18924	0.55524	0.67944	0.934333	1679	3	-0.18924
MAPKBP1	10	0.071146	0.033856	0.15361	512	6	-0.21598	0.73396	0.82181	0.998572	1899	2	-0.21598
MARCKS	10	0.058298	0.026526	0.130272	472	6	-0.3437	0.98228	0.97718	1	2200	1	-0.3437
MARK1	10	0.16558	0.10161	0.295413	799	5	-0.090666	0.48803	0.60525	0.886498	1578	4	-0.090666
MARK2	10	0.042205	0.017622	0.098167	417	4	-0.076399	0.88024	0.90895	1	2061	2	-0.076399
MARK3	10	0.26179	0.18464	0.417659	1026	5	-0.0092832	0.48469	0.60103	0.884226	1571	4	-0.0092832
MARK4	10	0.52332	0.4555	0.695226	1520	4	0.11207	0.090545	0.11029	0.408996	624	5	0.11207
MASP2	10	0.11929	0.067012	0.234514	659	6	-0.162	0.74513	0.82697	1	1916	3	-0.162
MAST1	10	0.064792	0.029974	0.140969	494	5	-0.21855	0.14325	0.17913	0.518845	804	3	-0.21855
MAST2	10	0.48914	0.41626	0.661852	1462	4	0.014247	0.031298	0.037143	0.259916	329	4	0.014247
MAST3	10	0.11673	0.064608	0.231254	648	6	-0.1991	0.86178	0.90033	1	2045	2	-0.1991
MAST4	10	0.51185	0.4422	0.681195	1502	4	-0.012547	0.12598	0.15913	0.489601	750	3	-0.012547
MASTL	10	3.0901e-07	2.1311e-06	4.1e-05	34	8	-0.79558	0.78006	0.86244	1	1966	2	-0.79558
MAT1A	10	0.82656	0.79871	0.922177	2008	3	0.016736	0.072679	0.083302	0.360372	535	3	0.016736
MAT2A	10	4.736e-06	2.1311e-06	4.1e-05	70	8	-0.94703	0.63684	0.73006	0.94536	1792	1	-0.94703
MATK	10	0.0012683	0.00029622	0.00334	206	8	-0.36283	0.9147	0.94321	1	2101	1	-0.36283
MB	10	0.30455	0.23225	0.481293	1118	5	-0.055625	0.13212	0.16524	0.497236	772	4	-0.055625
MBL2	10	0.13743	0.079317	0.255482	719	6	-0.17131	0.064351	0.070899	0.329396	503	4	-0.17131
MC2R	10	0.82267	0.79356	0.919427	2002	2	0.31332	0.0065423	0.0076271	0.164604	106	7	0.31332
MCCC1	10	0.40391	0.32695	0.578006	1311	4	0.0012797	0.54833	0.67796	0.934333	1673	3	0.0012797
MCCC2	10	0.27594	0.20782	0.456743	1056	5	-0.025938	0.5199	0.64824	0.917652	1631	4	-0.025938
MCFD2	10	0.1268	0.073068	0.246123	686	6	-0.19663	0.027088	0.031853	0.247902	297	4	-0.19663
ME2	10	0.77817	0.74741	0.898666	1930	2	0.083605	0.1623	0.20494	0.556835	853	3	0.083605
ME3	10	0.44083	0.37437	0.625668	1383	3	0.11466	0.065708	0.071658	0.330279	507	5	0.11466
MED1	10	0.084884	0.040961	0.169632	562	6	-0.19757	0.90628	0.93593	1	2091	2	-0.19757
MELK	10	0.27366	0.20468	0.452829	1051	4	0.051271	0.070149	0.077526	0.346279	522	4	0.051271
MERTK	10	0.75247	0.71184	0.871232	1893	3	0.18508	0.11522	0.14967	0.479133	721	5	0.18508
MET	10	0.68711	0.63294	0.81776	1796	3	-0.01701	0.54821	0.67796	0.934333	1672	3	-0.01701
METAP1	10	3.9032e-09	2.1311e-06	4.1e-05	11	10	-0.94592	1	1	1	2319	0	-0.94592
METAP2	10	0.00039487	4.4753e-05	0.000623	167	8	-0.45941	0.68751	0.77184	0.970235	1851	2	-0.45941
MGAM	10	0.87238	0.83937	0.943332	2065	2	0.18357	0.019213	0.020674	0.215358	224	4	0.18357
MGAT1	10	0.81683	0.78906	0.916956	1986	3	0.045113	0.1854	0.24046	0.600633	926	5	0.045113
MGST1	10	0.57249	0.507	0.731894	1605	3	0.012925	0.62854	0.72503	0.944623	1781	2	0.012925
MGST2	10	0.24937	0.16908	0.397446	993	4	-0.023283	0.70758	0.79567	0.989471	1867	3	-0.023283
MGST3	10	0.046726	0.019506	0.103711	436	6	-0.23656	0.92618	0.9521	1	2127	2	-0.23656
MINK1	10	0.32777	0.25141	0.497653	1168	3	0.20386	0.0056973	0.0061482	0.145965	95	5	0.20386
MINPP1	10	0.73709	0.6968	0.862835	1872	2	0.048702	0.46405	0.57276	0.865673	1532	4	0.048702
MKNK1	10	0.42066	0.34513	0.59742	1341	4	-0.034102	0.3945	0.47323	0.782993	1395	4	-0.034102
MKNK2	10	0.00334	0.00074801	0.007555	229	8	-0.31664	0.56997	0.6902	0.939264	1700	1	-0.31664
MLKL	10	0.17802	0.1081	0.304392	824	5	-0.16725	0.30626	0.39466	0.739661	1232	2	-0.16725
MMAA	10	0.95267	0.93527	0.986218	2204	2	0.0056415	0.41534	0.49203	0.794851	1434	3	0.0056415
MMAB	10	0.10664	0.058146	0.215102	623	6	-0.23115	0.28289	0.38168	0.73817	1189	3	-0.23115
MMACHC	10	0.04699	0.01951	0.103711	438	7	-0.15567	0.41958	0.50002	0.803744	1438	3	-0.15567
MME	10	0.69045	0.63575	0.819565	1802	3	-0.015223	0.082212	0.098633	0.389021	584	4	-0.015223
MMP1	10	0.16284	0.097848	0.286636	792	6	-0.12057	0.98208	0.97667	1	2197	1	-0.12057
MMP10	10	0.82343	0.79512	0.919853	2005	3	-0.035486	0.40224	0.47909	0.785978	1410	4	-0.035486
MMP11	10	0.79195	0.7663	0.911532	1949	3	0.011791	0.62982	0.72504	0.944623	1784	3	0.011791
MMP13	10	0.6591	0.60707	0.803094	1754	3	0.22335	0.013586	0.013773	0.189441	166	6	0.22335
MMP16	10	0.6214	0.57507	0.781799	1700	3	-0.00063944	0.35315	0.44076	0.771587	1321	4	-0.00063944
MMP17	10	0.39497	0.3203	0.575003	1293	2	0.17115	0.081645	0.097448	0.388954	582	6	0.17115
MMP19	10	0.30432	0.23225	0.481293	1117	4	0.030448	0.73792	0.82348	0.998572	1906	1	0.030448
MMP20	10	0.022253	0.0075717	0.051733	341	7	-0.27772	0.90469	0.93422	1	2086	1	-0.27772
MMP21	10	0.30538	0.23369	0.482557	1123	1	0.15878	0.045163	0.054362	0.309785	398	6	0.15878
MMP24	10	0.0054307	0.0014683	0.013922	245	7	-0.39119	0.97348	0.96971	1	2177	1	-0.39119
MMP25	10	0.39184	0.31703	0.571342	1285	3	-0.042143	0.24786	0.33326	0.694517	1100	3	-0.042143
MMP26	10	0.82336	0.79512	0.919853	2003	3	0.1909	0.0598	0.06627	0.32478	475	6	0.1909
MMP27	10	0.63303	0.58432	0.785527	1725	3	0.12908	0.23497	0.314	0.679181	1065	5	0.12908
MMP28	10	0.62311	0.57616	0.781799	1701	2	0.048506	0.31741	0.40984	0.74835	1252	4	0.048506
MMP3	10	0.93638	0.91508	0.98147	2159	2	0.17325	0.046102	0.054588	0.309785	404	6	0.17325
MMP7	10	0.93323	0.90744	0.978633	2153	2	0.15142	0.057889	0.064966	0.32478	465	5	0.15142
MMP8	10	0.26032	0.18417	0.417659	1022	4	-0.059242	0.64158	0.7317	0.94536	1796	3	-0.059242
MOCOS	10	0.07688	0.036286	0.15785	535	6	-0.23168	0.23055	0.30797	0.677482	1053	4	-0.23168
MOK	10	0.053916	0.024505	0.124586	455	6	-0.20657	0.5462	0.67719	0.934333	1668	1	-0.20657
MOS	10	0.78294	0.7537	0.903896	1937	3	0.065003	0.30651	0.39466	0.739661	1233	3	0.065003
MPRIP	10	0.0081869	0.0024614	0.021577	264	7	-0.31744	0.037253	0.046268	0.293662	366	2	-0.31744
MR1	9	0.72435	0.69457	0.862829	1852	2	0.065704	0.30335	0.36856	0.723103	1226	4	0.065704
MS4A1	10	0.62719	0.57919	0.782244	1713	2	0.11051	0.10508	0.13131	0.442094	685	5	0.11051
MS4A2	10	0.17617	0.10691	0.302868	821	4	0.091324	0.19581	0.2586	0.630365	953	5	0.091324
MSRA	10	0.084615	0.040753	0.169632	561	6	-0.213	0.95127	0.96101	1	2149	1	-0.213
MST1R	10	0.79553	0.76713	0.911532	1955	3	0.065024	0.47923	0.59494	0.880261	1558	4	0.065024
MST4	10	0.9938	0.97999	1	2272	1	0.21823	0.019262	0.020955	0.216392	225	6	0.21823
MTAP	8	0.83184	0.7914	0.918292	2019	2	0.2328	0.073835	0.077948	0.346279	541	5	0.2328
MTFMT	10	0.39612	0.32113	0.575162	1296	4	-0.041618	0.71257	0.80117	0.990959	1873	3	-0.041618
MTHFD2	10	0.12852	0.074479	0.246123	692	5	-0.21031	0.56068	0.68215	0.934333	1691	2	-0.21031
MTM1	10	0.86993	0.83871	0.94305	2062	2	0.19522	0.0027756	0.0022525	0.083058	63	6	0.19522
MTMR1	10	0.99244	0.97739	1	2260	1	0.37652	0.0007918	0.00087587	0.050566	36	7	0.37652
MTMR10	10	0.62599	0.57735	0.782244	1711	1	0.08699	0.50732	0.63353	0.906218	1611	4	0.08699
MTMR11	10	0.32567	0.24895	0.496397	1163	4	0.025029	0.5522	0.67944	0.934333	1675	3	0.025029
MTMR12	10	0.46402	0.39157	0.637434	1428	4	-0.10301	0.69717	0.78295	0.9789	1857	2	-0.10301
MTMR14	10	0.45045	0.38355	0.633702	1403	2	0.1541	0.032232	0.039581	0.276113	332	7	0.1541
MTMR2	10	0.84086	0.81258	0.927582	2030	2	0.037871	0.31602	0.40812	0.74835	1248	4	0.037871
MTMR3	10	0.62917	0.57919	0.782244	1718	3	-0.037203	0.36146	0.44542	0.772747	1336	4	-0.037203
MTMR4	10	0.32481	0.24894	0.496397	1158	4	-0.097214	0.84265	0.89329	1	2020	1	-0.097214
MTMR6	10	0.036101	0.0148	0.086193	399	7	-0.17137	0.57307	0.69438	0.941655	1706	3	-0.17137
MTMR7	10	0.92551	0.898	0.97262	2143	1	0.23976	0.019948	0.022012	0.222014	229	6	0.23976
MTMR8	10	0.871	0.83872	0.94305	2063	2	0.0028315	0.35556	0.44076	0.771587	1323	4	0.0028315
MTMR9	10	0.30527	0.23369	0.482557	1122	4	-0.055417	0.46275	0.57138	0.865673	1530	3	-0.055417
MTNR1A	9	0.55049	0.48132	0.715816	1569	2	-0.049733	0.83192	0.86956	1	2010	2	-0.049733
MTNR1B	10	0.23386	0.14713	0.357144	959	4	-0.051327	0.52814	0.66229	0.929607	1646	4	-0.051327
MTOR	10	1.0015e-06	2.1311e-06	4.1e-05	44	10	-0.66029	0.99999	1	1	2310	0	-0.66029
MTR	10	0.73596	0.69271	0.860981	1870	3	0.10065	0.213	0.2843	0.65454	1007	5	0.10065
MTRR	10	0.54874	0.48276	0.716118	1565	3	-0.010191	0.73978	0.82348	0.998572	1910	3	-0.010191
MTTP	10	0.97425	0.94872	0.99229	2220	1	-0.0036764	0.18134	0.23862	0.600633	912	3	-0.0036764
MUC2	10	0.036078	0.0148	0.086193	398	7	-0.20065	0.59859	0.70863	0.943363	1736	1	-0.20065
MURC	10	0.0027602	0.00064145	0.006652	224	8	-0.4041	0.98624	0.98303	1	2212	1	-0.4041
MUSK	10	0.92488	0.89654	0.972301	2141	2	0.15034	0.16773	0.20931	0.560187	872	5	0.15034
MUT	10	0.28935	0.21678	0.463283	1085	5	-0.086869	0.058373	0.065899	0.32478	468	3	-0.086869
MVK	10	1.1104e-05	2.1311e-06	4.1e-05	83	8	-0.64304	0.62835	0.72503	0.944623	1779	1	-0.64304
MYH14	10	0.018758	0.0063655	0.0465	319	7	-0.37858	0.51232	0.63577	0.908501	1619	3	-0.37858
MYH7	10	0.4093	0.32982	0.579425	1320	4	0.13716	0.21976	0.2955	0.664521	1027	5	0.13716
MYL12A	10	0.035615	0.014383	0.085015	394	6	-0.29953	0.14146	0.17622	0.512972	799	2	-0.29953
MYL6B	10	0.52243	0.4555	0.695226	1519	4	-0.018897	0.618	0.71852	0.944154	1765	3	-0.018897
MYLK	10	0.046492	0.019374	0.103711	432	6	-0.1807	0.98213	0.97667	1	2198	1	-0.1807
MYLK2	10	0.053784	0.024211	0.124156	454	6	-0.27116	0.55379	0.67944	0.934333	1677	1	-0.27116
MYLK3	10	0.41642	0.3363	0.585632	1330	3	0.13602	0.087472	0.10678	0.404014	609	6	0.13602
MYLK4	10	0.10739	0.058146	0.215102	625	6	-0.2487	0.8334	0.8894	1	2012	2	-0.2487
MYO1D	10	0.18644	0.11593	0.314973	852	4	-0.080616	0.97925	0.97239	1	2185	1	-0.080616
MYO3A	10	0.9997	0.99971	1	2317	0	0.41128	0.00064921	0.00061588	0.043535	32	9	0.41128
MYO3B	10	0.49964	0.43146	0.675082	1478	3	0.16747	0.03494	0.044354	0.293662	345	6	0.16747
NADK	10	0.090512	0.044597	0.18074	574	5	-0.10504	0.074319	0.085356	0.36117	546	3	-0.10504
NADSYN1	10	0.5452	0.47981	0.71545	1555	4	0.053666	0.052582	0.060056	0.317176	435	5	0.053666
NAGA	10	0.7465	0.70594	0.869055	1887	2	0.27614	0.0044757	0.0045882	0.13323	80	7	0.27614
NAGK	10	0.72128	0.66729	0.838812	1847	2	0.010957	0.3196	0.40984	0.74835	1255	3	0.010957
NAGLU	10	0.14733	0.084444	0.262954	746	6	-0.18917	0.2304	0.30797	0.677482	1051	4	-0.18917
NAGPA	10	0.44964	0.38149	0.632557	1400	3	-0.015196	0.31896	0.40984	0.74835	1254	4	-0.015196
NAGS	10	0.20362	0.12699	0.333716	887	4	-0.013121	0.082488	0.098637	0.389021	589	4	-0.013121
NAPB	10	0.25039	0.17041	0.397856	998	5	-0.17183	0.35973	0.44541	0.772747	1329	1	-0.17183
NARS	10	2.355e-08	2.1311e-06	4.1e-05	15	9	-0.73064	0.99763	0.99804	1	2273	0	-0.73064
NARS2	10	9.3112e-05	2.1311e-06	4.1e-05	115	8	-0.55751	0.99926	0.99963	1	2289	0	-0.55751
NCAN	10	0.085741	0.040966	0.169632	565	6	-0.19313	0.67477	0.76173	0.961065	1835	2	-0.19313
NCOA5	10	0.96876	0.94442	0.990915	2214	1	-0.016404	0.20825	0.27874	0.650784	992	4	-0.016404
NDST1	10	0.00093816	0.00022803	0.002745	190	9	-0.36141	0.45021	0.55434	0.848871	1511	1	-0.36141
NDUFA1	9	0.027887	0.011339	0.071002	365	6	-0.31789	0.98432	0.98285	1	2208	0	-0.31789
NDUFA10	10	0.021434	0.0073245	0.050791	333	7	-0.31265	0.48346	0.59682	0.880261	1567	3	-0.31265
NDUFA11	2	0.94352	0.96145	0.999263	2182	0	0.33345	0.056482	0.047214	0.294994	457	2	0.33345
NDUFA12	10	0.25991	0.18281	0.41757	1019	4	-0.046897	0.57436	0.69438	0.941655	1707	3	-0.046897
NDUFA2	10	0.0008672	0.00019819	0.002423	187	9	-0.31899	0.65486	0.74455	0.954525	1803	1	-0.31899
NDUFA4L2	10	0.20223	0.12657	0.333716	883	5	-0.16558	0.39465	0.47323	0.782993	1397	2	-0.16558
NDUFA5	9	0.046845	0.019595	0.103926	437	5	-0.28378	0.093604	0.11039	0.408996	643	3	-0.28378
NDUFA6	10	0.054015	0.02451	0.124586	456	6	-0.21301	0.77261	0.85951	1	1962	1	-0.21301
NDUFA7	11	0.017825	0.005837	0.04346	316	5	-0.036858	0.4328	0.5306	0.832268	1472	3	-0.036858
NDUFA8	10	0.16878	0.10622	0.302234	807	5	-0.15017	0.12634	0.15913	0.489601	752	3	-0.15017
NDUFA9	10	0.20704	0.13042	0.340083	892	3	0.076294	0.035393	0.044746	0.293662	349	5	0.076294
NDUFAB1	10	4.6017e-05	2.1311e-06	4.1e-05	105	9	-0.78602	0.67162	0.75947	0.961065	1829	1	-0.78602
NDUFB1	9	0.62569	0.5577	0.767045	1709	3	0.047982	0.022634	0.02546	0.236574	255	3	0.047982
NDUFB10	10	0.0056177	0.0014854	0.01397	247	7	-0.45881	0.55359	0.67944	0.934333	1676	1	-0.45881
NDUFB3	9	0.066421	0.032897	0.150731	497	6	-0.26455	0.6875	0.78274	0.9789	1850	1	-0.26455
NDUFB4	9	0.19961	0.12748	0.334614	876	4	-0.087807	0.65545	0.75512	0.961065	1806	2	-0.087807
NDUFB5	10	0.2258	0.14246	0.351301	941	5	-0.11562	0.51018	0.63353	0.906218	1614	3	-0.11562
NDUFB6	10	0.0017205	0.00045392	0.004904	214	8	-0.40109	0.9997	0.99993	1	2297	0	-0.40109
NDUFB7	10	0.20684	0.13042	0.340083	891	5	-0.13631	0.60927	0.71513	0.943363	1750	2	-0.13631
NDUFB9	10	0.034286	0.013765	0.082013	389	6	-0.27741	0.86046	0.90032	1	2043	2	-0.27741
NDUFC1	10	0.1497	0.086375	0.26682	752	6	-0.1223	0.92244	0.94889	1	2119	2	-0.1223
NDUFC2	6	0.030406	0.015001	0.087116	376	5	-0.44473	0.91823	0.9046	1	2111	1	-0.44473
NDUFS1	10	0.13848	0.079628	0.255482	721	4	0.10005	0.22792	0.30491	0.67395	1045	5	0.10005
NDUFS2	10	0.010267	0.0029814	0.025038	276	7	-0.31314	0.56708	0.68749	0.93888	1696	2	-0.31314
NDUFS3	10	0.01234	0.0039617	0.031086	296	7	-0.31333	0.55711	0.6802	0.934333	1683	3	-0.31333
NDUFS4	10	0.16748	0.10325	0.299073	802	6	-0.15555	0.92014	0.9478	1	2114	2	-0.15555
NDUFS5	10	0.055146	0.025145	0.126431	463	6	-0.21156	0.98604	0.98302	1	2211	1	-0.21156
NDUFS6	10	0.026162	0.0095281	0.062702	353	6	-0.29437	0.95318	0.96101	1	2152	1	-0.29437
NDUFS8	10	0.0018148	0.00045818	0.004905	215	8	-0.49771	0.99535	0.99456	1	2259	0	-0.49771
NDUFV1	10	0.0018148	0.00045818	0.004905	216	8	-0.30777	0.57073	0.6902	0.939264	1702	1	-0.30777
NDUFV2	10	0.17099	0.10655	0.302234	814	5	-0.0435	0.24471	0.32897	0.694517	1091	5	-0.0435
NDUFV3	10	0.6853	0.6318	0.81776	1791	3	0.074861	0.10733	0.13314	0.444399	695	5	0.074861
NEDD8-MDP1	3	0.70198	0.58717	0.787371	1818	1	-0.028888	0.52103	0.50916	0.811239	1635	1	-0.028888
NEK1	10	0.49891	0.43014	0.675082	1475	4	-0.041861	0.7411	0.82405	0.998572	1913	3	-0.041861
NEK10	10	0.12285	0.070733	0.243868	671	4	-0.054627	0.41262	0.49203	0.794851	1428	4	-0.054627
NEK11	10	0.57904	0.51302	0.733383	1622	4	-0.083474	0.26512	0.35201	0.702609	1154	2	-0.083474
NEK2	10	0.054262	0.024646	0.125005	459	5	-0.15623	0.76026	0.84147	1	1939	3	-0.15623
NEK3	10	0.92701	0.89978	0.972635	2148	2	0.048956	0.35041	0.43706	0.769161	1315	4	0.048956
NEK4	10	0.0883	0.043357	0.177947	569	6	-0.17962	0.81233	0.8762	1	1995	2	-0.17962
NEK5	10	0.25908	0.18081	0.414216	1017	5	-0.020117	0.63221	0.72749	0.944642	1787	3	-0.020117
NEK6	10	0.15605	0.090483	0.274403	766	4	0.052381	0.36221	0.4465	0.772924	1337	4	0.052381
NEK7	10	0.69609	0.64233	0.822118	1809	3	-0.049235	0.14996	0.18529	0.526211	818	3	-0.049235
NEK8	10	0.32086	0.24649	0.495757	1151	2	0.083107	0.10202	0.12767	0.439909	672	4	0.083107
NEK9	10	0.43029	0.35843	0.61209	1361	2	0.074261	0.26996	0.35266	0.702609	1162	5	0.074261
NEU1	10	0.32584	0.24895	0.496397	1164	5	-0.051672	0.17222	0.22163	0.585945	882	4	-0.051672
NEU2	10	0.86086	0.82819	0.936198	2053	1	0.1844	0.033415	0.042594	0.291904	335	7	0.1844
NFE2L1	10	0.20436	0.12699	0.333716	888	5	-0.079554	0.33539	0.42151	0.754878	1294	4	-0.079554
NFS1	10	1.7516e-07	2.1311e-06	4.1e-05	29	8	-0.93457	0.36492	0.44949	0.772924	1344	2	-0.93457
NGB	10	0.92221	0.89303	0.970753	2136	2	0.017627	0.73041	0.81596	0.998572	1893	3	0.017627
NGF	10	0.55557	0.49029	0.721765	1576	2	0.065588	0.021258	0.023602	0.226598	240	4	0.065588
NHP2L1	10	9.7518e-08	2.1311e-06	4.1e-05	22	10	-1.0238	0.99997	1	1	2305	0	-1.0238
NID1	10	0.072589	0.034492	0.155599	515	4	-0.036798	0.87198	0.90556	1	2052	2	-0.036798
NISCH	10	0.19968	0.12485	0.331847	877	4	-0.059548	0.14003	0.1745	0.512467	793	3	-0.059548
NLK	10	0.25009	0.17041	0.397856	996	5	-0.10991	0.18405	0.24046	0.600633	921	2	-0.10991
NME1	2	0.16019	0.12309	0.328296	781	1	-0.41252	0.4639	0.41254	0.7484	1531	1	-0.41252
NME2	10	0.30547	0.2337	0.482557	1124	5	-0.14386	0.87987	0.90894	1	2060	2	-0.14386
NME3	10	0.24024	0.15424	0.368634	973	3	0.029727	0.0055166	0.0060118	0.145965	94	5	0.029727
NME4	10	0.3491	0.26907	0.51192	1220	4	0.083449	0.17324	0.22298	0.585945	886	5	0.083449
NME5	10	0.56085	0.49528	0.723616	1584	4	-0.024178	0.28835	0.38461	0.73817	1198	4	-0.024178
NME6	10	0.00013025	6.3932e-06	0.000107	125	8	-0.62897	0.75345	0.83604	1	1927	2	-0.62897
NME7	10	0.54155	0.47297	0.707924	1552	1	0.21703	0.022578	0.026283	0.238533	254	7	0.21703
NMNAT1	10	0.21629	0.13586	0.346052	916	5	-0.12944	0.36787	0.45051	0.772924	1347	4	-0.12944
NMNAT3	10	0.42167	0.34705	0.598962	1343	3	-0.042196	0.29048	0.38545	0.73817	1203	3	-0.042196
NMRAL1	10	0.43587	0.36714	0.619816	1376	4	0.031428	0.22635	0.3029	0.67395	1042	4	0.031428
NMT1	10	0.14805	0.085092	0.263923	748	5	-0.13013	0.48358	0.59682	0.880261	1568	3	-0.13013
NMT2	10	0.55012	0.48548	0.718787	1568	2	0.26329	0.014987	0.015133	0.189441	180	7	0.26329
NNMT	10	0.14574	0.083251	0.260284	743	3	-0.0042887	0.72977	0.81596	0.998572	1890	3	-0.0042887
NNT	10	0.57232	0.507	0.731894	1604	4	0.04934	0.10841	0.135	0.447374	701	4	0.04934
none	749	1	1	1	2322	84	0.30792	2.2073e-92	2.1311e-06	0.001238	1	535	0.30792
NOXO1	10	0.12013	0.067331	0.234514	661	6	-0.18182	0.13134	0.16477	0.497236	768	4	-0.18182
NPC1L1	10	0.090231	0.044593	0.18074	573	5	-0.14982	0.85678	0.89924	1	2037	2	-0.14982
NPPB	10	0.13988	0.079841	0.255482	725	6	-0.16827	0.85742	0.89982	1	2039	1	-0.16827
NPR1	10	0.33532	0.25536	0.497653	1188	5	-0.12044	0.20295	0.27024	0.641899	976	3	-0.12044
NPR2	10	0.67448	0.62318	0.813291	1779	3	-0.039101	0.38953	0.47116	0.782993	1382	3	-0.039101
NPR3	10	0.14028	0.080719	0.256863	727	5	-0.07842	0.093644	0.11434	0.410539	644	4	-0.07842
NPSR1	10	0.27929	0.20973	0.458686	1063	4	-0.022493	0.62225	0.72163	0.944154	1770	3	-0.022493
NPY2R	10	0.89547	0.86701	0.959083	2098	2	0.090545	0.1021	0.12818	0.439909	673	4	0.090545
NQO1	10	0.011699	0.003642	0.029208	287	7	-0.3246	0.98191	0.97667	1	2196	1	-0.3246
NQO2	9	0.46552	0.4046	0.647298	1431	4	-0.095688	0.97711	0.97191	1	2182	1	-0.095688
NR1H2	10	0.10354	0.0544	0.208895	604	5	-0.11804	0.62075	0.72162	0.944154	1768	3	-0.11804
NR1H3	10	0.060507	0.027604	0.13418	477	5	-0.22814	0.025523	0.030391	0.247266	283	4	-0.22814
NR1H4	10	0.859	0.82347	0.931771	2052	2	0.20271	0.048082	0.056668	0.315785	415	6	0.20271
NR1I2	10	0.16122	0.096561	0.285748	785	5	-0.13203	0.65752	0.74455	0.954525	1811	2	-0.13203
NR1I3	10	0.44057	0.37253	0.625668	1381	4	-0.054782	0.43911	0.53257	0.833668	1481	3	-0.054782
NR3C2	10	0.92468	0.89654	0.972301	2140	2	0.096128	0.075609	0.088254	0.370732	553	4	0.096128
NRBP1	10	0.0038724	0.00089292	0.008864	235	6	-0.4161	0.97278	0.9692	1	2175	1	-0.4161
NRBP2	10	0.13646	0.07866	0.25522	715	5	-0.097053	0.072236	0.082206	0.358957	532	4	-0.097053
NRGN	10	0.15575	0.090479	0.274403	765	4	0.0054108	0.068296	0.074756	0.335916	517	4	0.0054108
NRIP1	10	0.48729	0.41432	0.660124	1458	3	0.11982	0.21849	0.29307	0.663564	1021	5	0.11982
NRK	10	0.99056	0.97401	1	2253	1	0.15014	0.0052909	0.0056878	0.14218	91	8	0.15014
NSDHL	10	1.5966e-07	2.1311e-06	4.1e-05	28	9	-0.87905	0.99977	0.99997	1	2299	0	-0.87905
NSF	10	0.0080807	0.0024486	0.021577	262	7	-0.4104	0.081824	0.098202	0.389021	583	3	-0.4104
NT5C	10	0.62344	0.57616	0.781799	1703	3	0.04138	0.23413	0.314	0.679181	1064	4	0.04138
NT5C2	10	0.99619	0.9893	1	2289	0	0.34865	0.0063634	0.0071071	0.161862	102	8	0.34865
NT5M	10	0.29168	0.22055	0.469263	1089	3	0.0049926	0.92266	0.94889	1	2120	2	0.0049926
NTRK1	10	0.092566	0.045258	0.182524	577	6	-0.19071	0.036857	0.045944	0.293662	362	3	-0.19071
NTRK2	10	0.94519	0.92566	0.98147	2188	2	0.3597	0.0023343	0.0019542	0.078285	57	6	0.3597
NTRK3	10	0.30979	0.23684	0.485162	1129	1	0.11056	0.12162	0.15462	0.485383	738	5	0.11056
NTSR2	10	0.069235	0.032731	0.150286	505	4	-0.059259	0.76792	0.85329	1	1955	2	-0.059259
NUAK1	10	0.16203	0.097009	0.285979	789	4	0.048093	0.45802	0.56764	0.864121	1522	4	0.048093
NUAK2	10	0.68607	0.6318	0.81776	1794	1	0.053282	0.49014	0.60797	0.888246	1581	4	0.053282
NUCKS1	10	0.14794	0.084742	0.263529	747	5	-0.12586	0.28474	0.38322	0.73817	1192	4	-0.12586
NUDT9	9	0.2434	0.18014	0.414216	982	5	-0.12141	0.26065	0.32742	0.694517	1137	3	-0.12141
OAS1	10	0.46364	0.39157	0.637434	1426	2	0.018346	0.68237	0.76522	0.963468	1847	3	0.018346
OAT	10	0.136	0.07866	0.25522	713	4	-0.14317	0.62529	0.72329	0.944623	1776	3	-0.14317
OAZ2	10	0.27847	0.20973	0.458686	1061	5	-0.12041	0.47182	0.58152	0.869283	1550	2	-0.12041
OAZ3	10	0.010593	0.0031306	0.025972	279	6	-0.39713	0.03924	0.04839	0.297383	376	3	-0.39713
OBSCN	10	0.6145	0.565	0.775709	1690	3	0.23296	0.008925	0.0096303	0.17698	125	6	0.23296
ODC1	10	0.10637	0.058014	0.215102	621	5	-0.19446	0.57473	0.69438	0.941655	1708	3	-0.19446
OGDH	10	0.00019635	1.0655e-05	0.000166	139	7	-0.50498	0.91842	0.94723	1	2112	1	-0.50498
OGFOD1	10	0.15901	0.092619	0.277272	775	6	-0.27704	0.38874	0.47115	0.782993	1380	3	-0.27704
OGFOD2	10	0.1604	0.096557	0.285748	782	4	-0.1094	0.02731	0.032228	0.247902	301	3	-0.1094
OPLAH	10	0.16423	0.1009	0.294654	795	5	-0.11352	0.79351	0.86586	1	1978	2	-0.11352
OPRD1	10	0.94633	0.92612	0.98147	2192	1	0.024929	0.059195	0.066266	0.32478	473	4	0.024929
OPRK1	10	0.11834	0.065315	0.231338	655	6	-0.21866	0.85685	0.89924	1	2038	1	-0.21866
OPRL1	10	0.010809	0.0031561	0.026091	281	8	-0.31254	0.90414	0.93343	1	2085	2	-0.31254
OPRM1	10	0.83087	0.805	0.923925	2016	2	0.072887	0.17188	0.21457	0.569007	881	4	0.072887
OTC	10	0.69103	0.63792	0.821906	1803	3	-0.058615	0.12271	0.15552	0.485568	742	4	-0.058615
OXCT1	10	0.47934	0.40157	0.645115	1447	4	-0.0281	0.91436	0.9432	1	2100	2	-0.0281
OXCT2	10	0.15379	0.088574	0.270378	762	6	-0.13833	0.5363	0.66816	0.932218	1659	3	-0.13833
OXSR1	10	0.20816	0.13129	0.340083	895	5	-0.12521	0.91415	0.9432	1	2099	2	-0.12521
OXT	9	0.16772	0.096894	0.285979	803	4	-0.041921	0.45583	0.57594	0.867344	1518	3	-0.041921
OXTR	10	0.98655	0.96512	0.999543	2243	1	0.37184	4.3368e-05	5.3277e-05	0.011805	7	9	0.37184
P2RY12	10	0.91457	0.88439	0.967251	2121	2	0.051033	0.28565	0.38323	0.73817	1193	4	0.051033
P2RY2	10	0.64028	0.58773	0.787371	1731	3	0.052098	0.022906	0.026756	0.239143	259	5	0.052098
P4HA1	10	0.15196	0.088233	0.27006	758	6	-0.14748	0.61382	0.71514	0.943363	1757	3	-0.14748
P4HA2	10	0.47868	0.40157	0.645115	1446	4	0.11124	0.15382	0.18855	0.529619	828	4	0.11124
P4HB	10	0.32842	0.25296	0.497653	1174	5	-0.10879	0.67196	0.75948	0.961065	1830	3	-0.10879
P4HTM	10	0.85031	0.81737	0.929644	2039	2	0.15909	0.10004	0.12417	0.432445	667	6	0.15909
PACSIN1	10	0.53645	0.46933	0.70658	1541	3	0.10662	0.13913	0.17397	0.511574	790	5	0.10662
PACSIN2	10	0.99676	0.99068	1	2293	0	0.24813	0.0043783	0.0044433	0.130655	78	7	0.24813
PACSIN3	10	0.013364	0.0044433	0.034325	300	7	-0.22456	0.13285	0.16726	0.500064	775	1	-0.22456
PADI1	10	0.021213	0.0073032	0.050791	331	6	-0.23516	0.91526	0.94321	1	2102	2	-0.23516
PADI2	10	0.77867	0.74741	0.898666	1932	3	0.011966	0.036461	0.04594	0.293662	357	4	0.011966
PADI3	10	0.60414	0.54447	0.756458	1672	1	0.21842	0.0042996	0.0043581	0.129792	77	6	0.21842
PADI4	10	0.36301	0.28421	0.526486	1252	2	0.23367	0.0040256	0.0039617	0.124364	74	6	0.23367
PAEP	10	0.34191	0.26026	0.501326	1204	4	-0.1274	0.54645	0.67795	0.934333	1669	3	-0.1274
PAH	10	0.29724	0.22468	0.475342	1098	5	-0.065892	0.73641	0.82235	0.998572	1902	3	-0.065892
PAICS	10	0.42967	0.35746	0.611917	1358	3	-0.028441	0.46229	0.56986	0.86522	1528	3	-0.028441
PAK1	10	0.69035	0.63575	0.819565	1801	3	0.15532	0.11461	0.14967	0.479133	720	5	0.15532
PAK2	10	0.015572	0.0051125	0.038434	309	4	0.11717	0.036771	0.045944	0.293662	360	5	0.11717
PAK3	10	0.22667	0.14246	0.351301	944	4	0.27919	0.017672	0.018069	0.198935	212	6	0.27919
PAK4	10	0.61691	0.56676	0.775839	1692	4	-0.054569	0.015573	0.015781	0.189441	187	4	-0.054569
PAK6	9	0.12038	0.066748	0.234514	664	5	-0.19239	0.37383	0.46352	0.782993	1355	2	-0.19239
PAK7	10	0.11246	0.062059	0.225255	641	4	-0.07877	0.8765	0.90788	1	2058	2	-0.07877
PAM	10	0.98916	0.97119	1	2252	1	0.28003	0.010534	0.01128	0.181982	142	7	0.28003
PANK1	10	0.97189	0.94687	0.991533	2217	1	0.30733	0.0008136	0.0008844	0.050566	37	8	0.30733
PANK2	9	0.062121	0.030225	0.141844	485	6	-0.23625	0.317	0.37996	0.73817	1250	2	-0.23625
PANK3	10	0.34597	0.26408	0.506573	1210	3	0.037357	0.33463	0.4215	0.754878	1291	4	0.037357
PANK4	10	0.068401	0.031823	0.147262	503	4	-0.014439	0.32518	0.4117	0.74835	1273	3	-0.014439
PANX1	10	0.13541	0.078392	0.25522	712	4	-0.020825	0.26107	0.34773	0.702609	1139	3	-0.020825
PAPOLA	10	0.038044	0.01616	0.09269	405	6	-0.28217	0.46672	0.57366	0.865893	1537	3	-0.28217
PAPSS1	10	0.34735	0.26488	0.507691	1212	4	-0.013236	0.40369	0.4791	0.785978	1412	4	-0.013236
PARK7	10	0.74294	0.69978	0.863303	1883	3	-0.14406	0.30361	0.39217	0.739661	1227	3	-0.14406
PARP15	10	0.98198	0.95931	0.998796	2230	1	0.10656	0.17672	0.23448	0.600633	895	5	0.10656
PARS2	10	0.001691	0.0004113	0.004507	212	9	-0.38495	0.97851	0.97162	1	2184	1	-0.38495
PASK	10	0.65249	0.59975	0.796127	1747	2	0.10995	0.037052	0.046264	0.293662	364	5	0.10995
PBK	10	0.36588	0.29109	0.536876	1257	5	-0.094955	0.76601	0.85119	1	1952	3	-0.094955
PCBD1	10	0.30781	0.23683	0.485162	1128	5	-0.11669	0.53761	0.67023	0.933981	1661	3	-0.11669
PCCB	10	0.6098	0.55164	0.760522	1680	3	0.2374	0.019996	0.022016	0.222014	230	6	0.2374
PCK1	10	0.2735	0.20416	0.4521	1050	4	-0.047144	0.023999	0.02809	0.241676	270	4	-0.047144
PCMT1	10	0.58595	0.51934	0.735174	1634	3	0.22074	0.018884	0.02012	0.210574	221	7	0.22074
PCSK1	10	0.016384	0.0053767	0.040161	311	5	-0.13774	0.62362	0.72163	0.944154	1771	2	-0.13774
PCSK2	9	0.24851	0.18505	0.418079	988	2	0.10186	0.14206	0.18192	0.523374	801	5	0.10186
PCTP	10	0.039114	0.016565	0.094084	409	6	-0.25439	0.82921	0.88772	1	2005	2	-0.25439
PCYT1A	10	2.8365e-07	2.1311e-06	4.1e-05	33	9	-1.2754	0.99749	0.99777	1	2272	0	-1.2754
PCYT1B	10	0.59677	0.52954	0.745072	1651	4	-0.072436	0.39215	0.47323	0.782993	1389	2	-0.072436
PDC	10	0.57398	0.50813	0.731894	1609	3	-0.03197	0.76577	0.85119	1	1951	2	-0.03197
PDE10A	10	0.56172	0.49528	0.723616	1587	3	0.2331	0.0164	0.016701	0.189441	198	6	0.2331
PDE11A	10	0.95088	0.93339	0.986027	2200	2	0.17897	0.014103	0.014089	0.189441	172	7	0.17897
PDE1B	10	0.072467	0.034193	0.154836	514	3	0.18152	0.039866	0.049784	0.30198	378	6	0.18152
PDE3A	10	0.40448	0.32695	0.578006	1312	2	0.24316	0.011221	0.011676	0.183073	147	7	0.24316
PDE3B	10	0.27674	0.20782	0.456743	1058	5	-0.091918	0.5286	0.66229	0.929607	1648	2	-0.091918
PDE4B	10	0.83895	0.8107	0.927582	2028	2	0.087933	0.20117	0.26598	0.636976	969	5	0.087933
PDE4C	10	0.074514	0.035591	0.156632	524	4	-0.023647	0.71012	0.7994	0.990936	1870	3	-0.023647
PDE6G	10	0.00067116	0.00011721	0.00153	177	7	-0.55206	0.17857	0.23585	0.600633	899	2	-0.55206
PDE6H	10	0.65807	0.60524	0.801577	1753	3	0.01076	0.45846	0.56764	0.864121	1523	4	0.01076
PDE7A	10	0.96471	0.94409	0.990915	2211	1	0.35517	0.0024225	0.0019883	0.078285	58	7	0.35517
PDE7B	10	0.99464	0.98388	1	2275	0	0.15142	0.090512	0.11029	0.408996	623	5	0.15142
PDE8A	10	0.67839	0.62543	0.814844	1783	3	0.098981	0.045927	0.054588	0.309785	402	4	0.098981
PDE8B	10	0.26873	0.19919	0.444077	1042	4	0.065806	0.17979	0.23788	0.600633	903	5	0.065806
PDE9A	10	0.35764	0.28055	0.524725	1241	4	-0.10602	0.31657	0.40898	0.74835	1249	2	-0.10602
PDF	6	0.0077571	0.0023889	0.021344	260	5	-0.35011	0.93758	0.93321	1	2138	0	-0.35011
PDGFRA	10	0.028353	0.010504	0.066488	367	7	-0.22008	0.61745	0.71851	0.944154	1761	1	-0.22008
PDGFRB	10	0.030021	0.011634	0.072259	374	7	-0.22906	0.53486	0.66593	0.932218	1654	3	-0.22906
PDHA1	10	0.7937	0.76713	0.911532	1952	3	0.067658	0.02571	0.030549	0.247266	286	5	0.067658
PDHA2	10	0.94781	0.92925	0.982101	2198	1	0.27942	0.00023185	0.00013	0.014626	20	9	0.27942
PDHB	10	0.88711	0.85692	0.956114	2082	2	0.056558	0.27544	0.35975	0.710636	1174	4	0.056558
PDIK1L	10	0.27923	0.20973	0.458686	1062	5	-0.070724	0.31418	0.40096	0.745741	1244	3	-0.070724
PDK1	10	0.55687	0.49029	0.721765	1578	3	-0.041306	0.26636	0.35201	0.702609	1157	3	-0.041306
PDK2	10	0.21749	0.13739	0.348432	918	5	-0.099771	0.02029	0.022455	0.222014	232	3	-0.099771
PDK3	10	0.98566	0.96369	0.999543	2239	1	0.09422	0.11035	0.14139	0.46262	708	4	0.09422
PDK4	10	0.76765	0.73327	0.888566	1917	2	0.15056	0.014264	0.014327	0.189441	173	5	0.15056
PDLIM5	10	0.57467	0.50813	0.731894	1611	3	0.013633	0.27833	0.36777	0.722174	1182	4	0.013633
PDP1	10	0.99769	0.99479	1	2298	0	0.22432	0.0075751	0.008471	0.166765	116	7	0.22432
PDP2	10	0.9364	0.91508	0.98147	2160	2	0.14963	0.068246	0.074756	0.335916	516	6	0.14963
PDPK1	10	0.0015097	0.00037294	0.004145	208	6	-0.46289	0.60821	0.71513	0.943363	1749	1	-0.46289
PDPR	10	0.010165	0.0029686	0.025038	275	6	-0.33007	0.35046	0.43706	0.769161	1316	3	-0.33007
PDXDC1	10	0.40202	0.32694	0.578006	1307	3	0.058012	0.10612	0.13131	0.442094	689	5	0.058012
PDXK	10	0.53686	0.46933	0.70658	1542	4	-0.0012553	0.47934	0.59494	0.880261	1559	4	-0.0012553
PDXP	10	0.20894	0.13175	0.340083	899	4	0.16842	0.16183	0.20494	0.556835	850	5	0.16842
PEAK1	10	0.76493	0.73021	0.887636	1911	3	-0.031401	0.46017	0.56905	0.864562	1525	3	-0.031401
PECR	10	0.22477	0.14245	0.351301	939	5	-0.11289	0.84981	0.89587	1	2025	2	-0.11289
PFAS	10	0.14253	0.082373	0.259988	735	6	-0.1516	0.17281	0.22297	0.585945	884	3	-0.1516
PFKFB1	10	0.84237	0.81258	0.927582	2033	2	0.091299	0.1922	0.24814	0.608691	947	5	0.091299
PFKFB2	9	0.99831	0.99786	1	2301	0	0.36217	0.00012793	0.00013852	0.014626	14	8	0.36217
PFKFB3	10	0.44227	0.37437	0.625668	1385	2	-0.024706	0.058513	0.065899	0.32478	469	4	-0.024706
PFKFB4	10	0.23958	0.15281	0.36672	972	4	0.0092415	0.18485	0.24046	0.600633	924	5	0.0092415
PFKL	10	0.63143	0.58185	0.784019	1721	3	0.30676	0.0057782	0.0061609	0.145965	96	6	0.30676
PFKM	10	0.24874	0.16908	0.397446	989	5	-0.10602	0.21324	0.2843	0.65454	1008	3	-0.10602
PFKP	10	0.96156	0.943	0.990915	2210	1	0.15347	0.026827	0.031849	0.247902	295	7	0.15347
PFN1	10	0.00036534	2.7704e-05	0.00039	165	8	-0.45115	0.11796	0.15292	0.483995	730	1	-0.45115
PFN2	10	0.50489	0.43359	0.675082	1490	4	-0.03346	0.90169	0.93055	1	2083	2	-0.03346
PGA3	6	0.00095128	0.00012573	0.001614	191	3	-0.098087	0.46862	0.54701	0.840965	1542	2	-0.098087
PGAM2	10	0.012005	0.0036889	0.029247	293	7	-0.30999	0.85607	0.89924	1	2035	2	-0.30999
PGD	10	6.0913e-08	2.1311e-06	4.1e-05	18	7	-0.65944	0.42033	0.50096	0.803744	1441	2	-0.65944
PGGT1B	10	0.0012342	0.00029622	0.00334	204	7	-0.59234	0.95236	0.96101	1	2151	1	-0.59234
PGK1	10	1.8048e-07	2.1311e-06	4.1e-05	30	9	-1.2027	0.82829	0.88682	1	2004	1	-1.2027
PGK2	10	0.17804	0.1081	0.304392	825	4	-0.11039	0.65506	0.74455	0.954525	1804	2	-0.11039
PGLYRP3	10	0.73219	0.68511	0.853907	1864	2	0.21758	0.023431	0.027178	0.239143	265	6	0.21758
PHGDH	10	0.59004	0.52242	0.739092	1642	4	-0.016638	0.25397	0.33635	0.694517	1122	3	-0.016638
PHKA1	10	0.94101	0.92149	0.98147	2176	2	0.0041878	0.37385	0.45723	0.775861	1356	3	0.0041878
PHKA2	10	0.99811	0.99579	1	2299	0	0.25965	0.0031109	0.0027811	0.097885	66	8	0.25965
PHKB	10	0.86244	0.83199	0.939124	2056	2	0.10404	0.22309	0.29761	0.66541	1036	5	0.10404
PHKG1	10	0.43136	0.35963	0.612479	1363	4	-0.064512	0.83211	0.88875	1	2011	2	-0.064512
PHKG2	10	0.56779	0.50296	0.730701	1597	2	0.032822	0.28194	0.37757	0.73817	1185	3	0.032822
PHOSPHO1	10	0.27159	0.2022	0.448632	1046	5	0.001588	0.22904	0.30492	0.67395	1048	5	0.001588
PHOSPHO2	10	0.56182	0.49528	0.723616	1588	4	0.019641	0.27493	0.35877	0.709907	1172	3	0.019641
PHPT1	10	0.38815	0.3118	0.564106	1284	4	-0.0019511	0.27732	0.36599	0.719901	1179	4	-0.0019511
PHYH	10	0.29042	0.21678	0.463283	1088	5	-0.13269	0.98185	0.97667	1	2195	1	-0.13269
PI4K2A	10	0.72423	0.66951	0.83978	1851	3	0.016058	0.03844	0.047819	0.296541	373	4	0.016058
PI4K2B	10	0.78215	0.75226	0.903106	1935	2	-0.016795	0.73951	0.82348	0.998572	1908	3	-0.016795
PI4KA	10	7.7513e-09	2.1311e-06	4.1e-05	12	9	-1.3227	0.47159	0.58152	0.869283	1549	1	-1.3227
PI4KB	10	0.00015184	6.3932e-06	0.000107	134	8	-0.54557	0.83595	0.89	1	2015	2	-0.54557
PICK1	10	0.98856	0.96966	1	2249	1	0.11363	0.0067387	0.0076484	0.164604	107	5	0.11363
PIGA	10	0.88567	0.85553	0.955017	2081	2	0.077307	0.24409	0.32818	0.694517	1086	5	0.077307
PIK3AP1	10	0.70706	0.64889	0.82641	1823	1	0.15924	0.029713	0.035949	0.259379	317	7	0.15924
PIK3C2A	10	0.53713	0.46933	0.70658	1543	3	0.00034526	0.99437	0.99342	1	2253	0	0.00034526
PIK3C2B	10	0.2063	0.12971	0.339698	889	4	0.038971	0.76979	0.85816	1	1960	3	0.038971
PIK3C2G	10	0.50201	0.43358	0.675082	1485	4	0.015451	0.38541	0.46803	0.782993	1372	4	0.015451
PIK3C3	10	0.00068432	0.00012573	0.001614	180	6	-0.30825	0.0026595	0.0021417	0.081561	61	3	-0.30825
PIK3CA	10	0.0023189	0.0005349	0.005623	221	7	-0.3903	0.1595	0.20355	0.556835	845	2	-0.3903
PIK3CB	10	0.73335	0.68592	0.853907	1865	1	0.21379	0.019404	0.0213	0.217974	227	7	0.21379
PIK3CD	10	0.052075	0.022809	0.11827	449	7	-0.22377	0.49324	0.61298	0.892196	1588	3	-0.22377
PIK3CG	10	0.089692	0.044473	0.18074	571	6	-0.23122	0.12642	0.15913	0.489601	753	4	-0.23122
PIK3R1	10	0.78911	0.7638	0.911532	1944	2	0.24079	0.0085459	0.0094513	0.17698	121	6	0.24079
PIK3R2	11	0.33674	0.25335	0.497653	1192	5	-0.061856	0.15252	0.18827	0.529481	826	5	-0.061856
PIK3R3	10	0.95163	0.93527	0.986218	2201	2	0.20484	0.021073	0.023444	0.226598	237	6	0.20484
PIK3R4	10	0.01153	0.003544	0.028786	285	7	-0.34898	0.33348	0.41528	0.7484	1287	2	-0.34898
PIK3R5	10	0.73172	0.68511	0.853907	1862	2	0.068912	0.23507	0.314	0.679181	1067	4	0.068912
PIKFYVE	10	0.82024	0.78906	0.916956	1998	2	0.057766	0.24811	0.33326	0.694517	1101	5	0.057766
PIM1	10	0.79219	0.7663	0.911532	1950	2	0.10695	0.18875	0.24399	0.604261	933	5	0.10695
PIM2	10	0.42856	0.35662	0.61093	1355	2	0.09997	0.18673	0.24046	0.600633	929	5	0.09997
PIM3	10	0.31094	0.23684	0.485162	1131	5	-0.040318	0.64976	0.73952	0.953327	1800	3	-0.040318
PINK1	10	0.31535	0.24186	0.491563	1140	5	-0.069175	0.20195	0.26764	0.63898	970	2	-0.069175
PIP	10	0.89627	0.86701	0.959083	2099	1	0.21787	0.01824	0.018947	0.20472	216	6	0.21787
PIP4K2A	10	0.60396	0.54446	0.756458	1671	2	0.07909	0.26128	0.34886	0.702609	1140	5	0.07909
PIP4K2B	10	0.24351	0.16335	0.38681	983	4	-0.0012338	0.25458	0.3379	0.695257	1123	5	-0.0012338
PIP4K2C	10	0.54256	0.47459	0.709897	1553	4	-0.09296	0.94294	0.95857	1	2144	1	-0.09296
PIP5K1A	10	0.40151	0.32694	0.578006	1305	4	-0.04626	0.3236	0.4117	0.74835	1267	4	-0.04626
PIP5K1B	10	0.69882	0.64233	0.822118	1811	2	0.16021	0.011297	0.01168	0.183073	148	6	0.16021
PIP5K1C	10	0.57222	0.507	0.731894	1603	4	0.032482	0.26229	0.34886	0.702609	1146	5	0.032482
PIP5KL1	10	0.47823	0.40157	0.645115	1445	4	0.039283	0.45287	0.55554	0.849033	1513	4	0.039283
PIPOX	10	0.12574	0.072271	0.245807	684	3	0.23232	0.012975	0.013006	0.187719	161	7	0.23232
PISD	10	0.0081747	0.0024571	0.021577	263	6	-0.18107	0.8749	0.90736	1	2054	2	-0.18107
PITPNA	10	0.026245	0.0096261	0.06303	354	5	-0.235	0.25288	0.33562	0.694517	1118	4	-0.235
PKDCC	10	0.10536	0.056211	0.212631	613	4	0.14595	0.049015	0.05723	0.315785	421	5	0.14595
PKIA	6	0.72497	0.68225	0.852537	1854	2	-0.060677	0.42852	0.52492	0.825028	1463	2	-0.060677
PKIB	10	0.9958	0.98812	1	2285	0	0.025791	0.22881	0.30491	0.67395	1046	4	0.025791
PKIG	10	0.35188	0.27348	0.516918	1229	5	-0.064316	0.25071	0.33412	0.694517	1110	2	-0.064316
PKLR	10	0.13672	0.078664	0.25522	716	5	-0.090633	0.18643	0.24046	0.600633	928	3	-0.090633
PKM	10	0.00014874	6.3932e-06	0.000107	129	8	-0.55263	0.88046	0.90983	1	2062	1	-0.55263
PKMYT1	10	2.0304e-06	2.1311e-06	4.1e-05	56	7	-0.72636	0.93752	0.95711	1	2137	1	-0.72636
PKN1	10	0.12092	0.067336	0.234514	666	6	-0.20807	0.20262	0.27024	0.641899	973	2	-0.20807
PKN2	10	0.0030432	0.00070965	0.007262	227	7	-0.57669	0.0059241	0.0062206	0.145965	99	3	-0.57669
PKN3	10	0.015393	0.0050911	0.038398	308	6	-0.48272	0.063451	0.070127	0.327798	498	3	-0.48272
PLA2G1B	9	0.98423	0.96041	0.999115	2236	1	0.12731	0.08999	0.10713	0.404645	620	5	0.12731
PLA2G2D	10	0.42414	0.35347	0.607782	1349	3	0.032014	0.16585	0.20734	0.558121	866	4	0.032014
PLA2G2E	9	0.1754	0.10395	0.300615	820	4	0.050418	0.27391	0.3361	0.694517	1169	3	0.050418
PLA2G7	10	0.10269	0.053109	0.205277	600	6	-0.21417	0.21619	0.28976	0.66032	1017	2	-0.21417
PLAU	9	0.011737	0.0034758	0.028331	288	7	-0.2419	0.78125	0.84489	1	1967	2	-0.2419
PLAUR	10	0.21155	0.13329	0.342532	903	4	-0.055169	0.98935	0.98738	1	2229	1	-0.055169
PLCL1	10	0.13609	0.07866	0.25522	714	5	-0.07086	0.70516	0.79254	0.987176	1863	2	-0.07086
PLEKHA1	10	0.99328	0.97885	1	2265	1	0.38504	0.00018685	9.5899e-05	0.013923	17	8	0.38504
PLEKHA4	10	0.58561	0.51933	0.735174	1632	4	-0.088869	0.93201	0.95636	1	2132	1	-0.088869
PLIN3	10	0.34085	0.25952	0.501136	1201	5	-0.10209	0.24373	0.32818	0.694517	1085	3	-0.10209
PLK1	10	0.00074465	0.00015557	0.001953	183	8	-0.81444	0.72705	0.81418	0.998572	1889	1	-0.81444
PLK2	10	0.15197	0.088233	0.27006	759	5	-0.14212	0.30567	0.39301	0.739661	1230	4	-0.14212
PLK3	10	0.26072	0.18417	0.417659	1024	4	-0.085067	0.40983	0.48889	0.794851	1423	3	-0.085067
PLK4	10	1.7441e-06	2.1311e-06	4.1e-05	52	6	-1.025	0.75438	0.83794	1	1929	2	-1.025
PLOD1	10	0.088994	0.04438	0.18074	570	6	-0.23594	0.23121	0.30929	0.678461	1057	3	-0.23594
PLOD2	10	0.89631	0.86701	0.959083	2100	2	0.0027055	0.080305	0.097009	0.388954	573	4	0.0027055
PLOD3	10	0.16255	0.097456	0.286636	790	5	-0.12283	0.37944	0.45723	0.775861	1364	2	-0.12283
PMP2	10	0.33572	0.25536	0.497653	1189	5	-0.080782	0.36016	0.44541	0.772747	1332	4	-0.080782
PMVK	10	9.962e-06	2.1311e-06	4.1e-05	81	7	-0.82657	0.98882	0.98531	1	2225	1	-0.82657
PNCK	10	0.64893	0.59776	0.794842	1744	2	0.058503	0.19347	0.24943	0.611214	949	5	0.058503
PNKP	10	0.011892	0.0036846	0.029247	291	5	-0.17036	0.40946	0.48888	0.794851	1422	3	-0.17036
PNLIP	10	0.31705	0.24358	0.494189	1144	3	-0.07559	0.093516	0.11434	0.410539	642	1	-0.07559
PNLIPRP2	10	0.04467	0.018662	0.102003	425	6	-0.22531	0.33405	0.41705	0.749858	1289	3	-0.22531
PNMT	10	0.50187	0.43358	0.675082	1484	4	-0.025387	0.24418	0.32818	0.694517	1087	5	-0.025387
PNP	10	0.69966	0.64233	0.822118	1814	2	0.15017	0.044685	0.05414	0.309785	394	5	0.15017
PNPO	10	0.30081	0.22745	0.476856	1106	5	-0.085623	0.17341	0.22298	0.585945	888	3	-0.085623
POMC	10	0.55827	0.49318	0.723616	1580	3	0.19595	0.010846	0.011433	0.181982	145	7	0.19595
POMK	10	0.44973	0.38242	0.633194	1401	4	-0.024379	0.12816	0.1608	0.492173	759	3	-0.024379
PON1	10	0.9157	0.88439	0.967251	2123	2	0.1667	0.19618	0.26063	0.631147	955	5	0.1667
POR	10	0.071054	0.033856	0.15361	510	6	-0.17204	0.42757	0.51629	0.818281	1461	1	-0.17204
PPA1	10	0.0074384	0.0022057	0.019783	259	7	-0.37913	0.99811	0.99854	1	2276	0	-0.37913
PPAP2A	10	0.062354	0.028524	0.136623	486	6	-0.22575	0.50671	0.63269	0.906218	1610	1	-0.22575
PPAP2B	10	0.49993	0.43146	0.675082	1479	2	-0.045044	0.36001	0.44541	0.772747	1330	3	-0.045044
PPAP2C	10	0.20215	0.12657	0.333716	882	5	-0.076382	0.20027	0.26513	0.636256	967	4	-0.076382
PPARD	10	0.49089	0.41927	0.665277	1465	2	0.29791	0.0065285	0.0076271	0.164604	105	6	0.29791
PPAT	10	0.5873	0.51934	0.735174	1638	2	0.2719	0.0089006	0.0096303	0.17698	124	7	0.2719
PPBP	10	0.66891	0.62113	0.813291	1770	1	0.27098	0.0076044	0.008471	0.166765	117	7	0.27098
PPCDC	10	0.032644	0.013049	0.079585	380	7	-0.15636	0.8678	0.90203	1	2048	2	-0.15636
PPEF1	10	0.99748	0.99409	1	2294	0	0.23014	0.01754	0.017818	0.1971	211	7	0.23014
PPEF2	10	0.080432	0.03898	0.166447	547	5	-0.14392	0.065671	0.071658	0.330279	506	2	-0.14392
PPFIA1	10	0.035569	0.014383	0.085015	393	7	-0.28737	0.81582	0.87738	1	1998	1	-0.28737
PPFIA2	10	0.14384	0.083246	0.260284	738	6	-0.13326	0.84157	0.89329	1	2018	2	-0.13326
PPFIA3	10	0.26605	0.187	0.420533	1035	2	0.077113	0.02651	0.031406	0.247902	292	4	0.077113
PPFIA4	10	0.34863	0.26659	0.509278	1217	5	-0.049021	0.29242	0.38545	0.73817	1206	4	-0.049021
PPIA	10	0.00084185	0.00018114	0.002238	185	7	-0.55583	0.67951	0.76173	0.961065	1843	2	-0.55583
PPIB	10	0.10642	0.058014	0.215102	622	6	-0.1781	0.60513	0.71196	0.943363	1745	2	-0.1781
PPIC	10	0.37818	0.31065	0.563348	1275	3	0.094944	0.19662	0.26063	0.631147	957	5	0.094944
PPIF	10	0.81852	0.78906	0.916956	1993	3	-0.045268	0.56048	0.68215	0.934333	1690	3	-0.045268
PPIG	10	0.60543	0.54549	0.756521	1675	4	-0.018801	0.48027	0.59593	0.880261	1560	3	-0.018801
PPIH	10	0.00069126	0.00013	0.001659	181	8	-0.45204	0.99841	0.99878	1	2279	0	-0.45204
PPM1A	10	0.74269	0.69978	0.863303	1882	3	0.10591	0.17984	0.23788	0.600633	904	4	0.10591
PPM1B	10	0.9098	0.87917	0.966084	2113	2	0.074731	0.04839	0.057226	0.315785	417	4	0.074731
PPM1D	10	0.00030334	1.918e-05	0.000278	159	9	-0.28147	0.99893	0.99929	1	2285	0	-0.28147
PPM1E	10	0.25166	0.17162	0.398688	1001	4	-0.020401	0.3611	0.44542	0.772747	1334	2	-0.020401
PPM1F	10	0.025845	0.0094599	0.062608	351	7	-0.2895	0.24086	0.32188	0.69235	1079	3	-0.2895
PPM1G	10	1.3732e-07	2.1311e-06	4.1e-05	26	10	-0.57919	0.99999	1	1	2312	0	-0.57919
PPM1L	10	0.54833	0.48275	0.716118	1562	3	0.23803	0.026916	0.031853	0.247902	296	6	0.23803
PPM1M	10	0.002946	0.00069686	0.007163	225	7	-0.36394	0.86765	0.90203	1	2047	1	-0.36394
PPME1	10	0.00025023	1.0655e-05	0.000166	149	9	-0.42337	0.99121	0.98984	1	2238	0	-0.42337
PPP1CA	10	0.28824	0.21621	0.463283	1082	5	-0.10444	0.86052	0.90032	1	2044	2	-0.10444
PPP1CB	10	0.00019965	1.0655e-05	0.000166	141	7	-0.63665	0.54056	0.673	0.934333	1663	3	-0.63665
PPP1CC	10	0.0052048	0.0013703	0.013099	242	8	-0.33157	0.75065	0.83295	1	1925	1	-0.33157
PPP1R10	10	1.3669e-07	2.1311e-06	4.1e-05	25	9	-1.0332	0.546	0.67719	0.934333	1667	1	-1.0332
PPP1R11	10	4.3269e-05	2.1311e-06	4.1e-05	103	8	-0.6873	0.25544	0.3379	0.695257	1126	1	-0.6873
PPP1R12A	10	9.2154e-09	2.1311e-06	4.1e-05	13	10	-1.2271	0.99998	1	1	2309	0	-1.2271
PPP1R12B	10	0.51748	0.45047	0.691176	1515	2	0.069699	0.76035	0.84147	1	1940	3	0.069699
PPP1R12C	10	0.41958	0.34361	0.595681	1339	2	0.051601	0.38588	0.46803	0.782993	1374	3	0.051601
PPP1R13B	10	0.70393	0.6443	0.822449	1819	2	0.21306	0.014312	0.014391	0.189441	174	6	0.21306
PPP1R14A	10	0.89915	0.86912	0.960502	2102	2	0.061217	0.19468	0.25784	0.629155	951	5	0.061217
PPP1R14C	10	0.073685	0.035387	0.156632	520	5	-0.13843	0.6942	0.77894	0.975461	1855	2	-0.13843
PPP1R14D	10	0.078233	0.0373	0.161057	541	6	-0.33051	0.93017	0.95611	1	2130	1	-0.33051
PPP1R15A	10	0.069461	0.032735	0.150286	507	4	-0.012297	0.50489	0.63269	0.906218	1607	4	-0.012297
PPP1R15B	10	0.0024736	0.00058605	0.006132	222	7	-0.42547	0.80594	0.87436	1	1990	1	-0.42547
PPP1R16B	10	0.63103	0.58185	0.784019	1719	2	0.19367	0.016442	0.016701	0.189441	199	7	0.19367
PPP1R1A	10	0.5998	0.53438	0.74782	1659	4	0.07537	0.21099	0.2832	0.65454	1003	5	0.07537
PPP1R1B	10	0.5134	0.44221	0.681195	1505	3	-0.018607	0.35201	0.43986	0.771587	1320	4	-0.018607
PPP1R1C	10	0.039065	0.016565	0.094084	408	7	-0.23555	0.10406	0.13131	0.442094	682	2	-0.23555
PPP1R2	10	0.00089555	0.00021098	0.002553	188	7	-0.49209	0.93142	0.95636	1	2131	1	-0.49209
PPP1R3A	10	0.98371	0.96183	0.999263	2234	1	0.068661	0.40124	0.47782	0.785978	1409	4	0.068661
PPP1R3B	10	0.36308	0.28421	0.526486	1253	5	-0.12948	0.11919	0.15335	0.483998	733	4	-0.12948
PPP1R3C	10	0.096181	0.048842	0.193966	584	6	-0.20746	0.056257	0.062366	0.319111	454	4	-0.20746
PPP1R3D	10	0.35018	0.27158	0.515851	1222	4	-0.049532	0.42106	0.50203	0.803744	1446	3	-0.049532
PPP1R3F	10	0.59645	0.52954	0.745072	1650	4	0.17077	0.040026	0.049788	0.30198	380	6	0.17077
PPP1R7	10	0.071099	0.033856	0.15361	511	6	-0.21926	0.40665	0.48221	0.788785	1416	2	-0.21926
PPP1R8	10	0.00015547	6.3932e-06	0.000107	135	9	-0.47457	0.93483	0.95682	1	2136	1	-0.47457
PPP1R9A	10	0.71078	0.65821	0.83371	1828	3	0.016573	0.51511	0.63748	0.908501	1623	1	0.016573
PPP1R9B	10	0.021359	0.0073075	0.050791	332	7	-0.39069	0.66433	0.75146	0.958621	1820	3	-0.39069
PPP2CA	8	0.00085921	0.00018114	0.002238	186	5	-0.2724	0.022751	0.027421	0.2392	257	3	-0.2724
PPP2CB	10	0.35596	0.27763	0.520529	1235	3	-0.020264	0.4333	0.52213	0.821759	1473	4	-0.020264
PPP2R1A	10	0.0010162	0.00024507	0.00289	195	6	-0.19501	0.96937	0.96821	1	2170	1	-0.19501
PPP2R1B	10	0.41479	0.33452	0.584721	1327	4	0.02531	0.52539	0.65667	0.926193	1641	4	0.02531
PPP2R2A	10	1.8329e-05	2.1311e-06	4.1e-05	91	6	-0.67965	0.73951	0.82348	0.998572	1909	2	-0.67965
PPP2R2B	10	0.71899	0.6652	0.837092	1844	3	0.088419	0.21666	0.2905	0.66032	1018	5	0.088419
PPP2R2C	10	0.37913	0.31065	0.563348	1276	4	-0.042752	0.076637	0.089426	0.373629	556	3	-0.042752
PPP2R2D	10	0.5106	0.44075	0.681195	1501	3	0.085427	0.05133	0.059442	0.317176	432	5	0.085427
PPP2R3A	10	0.38415	0.31065	0.563348	1280	3	0.037748	0.20393	0.2711	0.64262	978	4	0.037748
PPP2R3B	10	0.01251	0.004064	0.03168	298	7	-0.26866	0.16291	0.20495	0.556835	855	2	-0.26866
PPP2R4	10	0.00046341	5.7539e-05	0.000791	169	9	-0.37701	0.99989	0.99999	1	2301	0	-0.37701
PPP2R5A	10	0.25544	0.17583	0.405228	1010	3	0.06166	0.22765	0.3037	0.67395	1044	4	0.06166
PPP2R5B	10	0.13168	0.074483	0.246123	703	5	-0.13464	0.066921	0.073247	0.333634	512	1	-0.13464
PPP2R5C	10	0.43381	0.3615	0.612522	1370	4	-0.051681	0.19162	0.24814	0.608691	944	4	-0.051681
PPP2R5E	10	0.78926	0.7638	0.911532	1945	3	0.058833	0.25226	0.33561	0.694517	1115	5	0.058833
PPP3CA	10	0.50918	0.43767	0.678251	1500	2	0.079074	0.18166	0.23862	0.600633	915	4	0.079074
PPP3CB	10	0.54612	0.48076	0.71545	1558	3	-0.047372	0.67699	0.76173	0.961065	1837	3	-0.047372
PPP3CC	10	0.50079	0.43247	0.675082	1480	4	-0.048462	0.60983	0.71513	0.943363	1753	2	-0.048462
PPP3R1	8	0.5024	0.43079	0.675082	1486	2	0.67428	0.017197	0.01711	0.19198	209	6	0.67428
PPP4C	10	5.4386e-06	2.1311e-06	4.1e-05	71	6	-0.87993	0.85592	0.89923	1	2033	1	-0.87993
PPP4R1	10	0.92435	0.89573	0.972301	2139	2	0.18863	0.014662	0.014967	0.189441	178	7	0.18863
PPP5C	10	0.33625	0.25536	0.497653	1190	3	-0.02486	0.58709	0.70553	0.943363	1727	1	-0.02486
PPP6C	10	2.2361e-06	2.1311e-06	4.1e-05	58	8	-0.75465	0.88941	0.91778	1	2071	2	-0.75465
PPT1	10	0.72577	0.67294	0.843173	1856	2	0.081772	0.20304	0.27024	0.641899	977	4	0.081772
PPTC7	10	0.57887	0.51302	0.733383	1621	4	0.12786	0.14993	0.18529	0.526211	817	5	0.12786
PRDX2	10	0.23711	0.15281	0.36672	967	3	-0.048504	0.47622	0.58829	0.875457	1556	3	-0.048504
PRDX5	10	0.22113	0.14004	0.351301	927	4	0.12273	0.078623	0.094145	0.385049	565	5	0.12273
PRDX6	10	0.17926	0.10939	0.307644	827	4	0.19547	0.026447	0.031401	0.247902	290	6	0.19547
PREP	10	0.94127	0.92149	0.98147	2177	2	0.19106	0.077512	0.092227	0.381912	560	6	0.19106
PRG2	9	0.017139	0.0066042	0.047351	312	7	-0.19295	0.99484	0.99477	1	2255	0	-0.19295
PRKAA1	10	0.3711	0.30111	0.552941	1265	3	0.027245	0.27716	0.36521	0.719585	1178	5	0.027245
PRKAA2	10	0.99888	0.99814	1	2307	0	0.22619	0.025532	0.030391	0.247266	284	7	0.22619
PRKAB1	10	0.25027	0.17041	0.397856	997	5	-0.11416	0.30305	0.39127	0.739661	1224	4	-0.11416
PRKAB2	10	0.7528	0.71184	0.871232	1894	3	0.1249	0.0571	0.063922	0.32478	460	5	0.1249
PRKACA	10	0.012097	0.0038551	0.030461	294	6	-0.35431	0.2494	0.33326	0.694517	1107	4	-0.35431
PRKACB	10	0.18438	0.115	0.314973	841	5	-0.18594	0.50192	0.62666	0.904185	1603	1	-0.18594
PRKACG	10	0.45477	0.38655	0.63506	1410	3	0.11845	0.16513	0.20677	0.558121	860	5	0.11845
PRKAG1	9	0.005272	0.0012893	0.012417	243	7	-0.28533	0.96729	0.95887	1	2168	1	-0.28533
PRKAG2	10	0.62549	0.57617	0.781799	1708	2	0.24514	0.034453	0.044064	0.293662	342	6	0.24514
PRKAG3	10	0.81824	0.78906	0.916956	1992	3	-0.0019195	0.028907	0.034999	0.259379	311	4	-0.0019195
PRKAR1A	10	0.94082	0.92149	0.98147	2175	1	0.23788	0.0092539	0.010057	0.17698	132	7	0.23788
PRKAR1B	10	0.035878	0.014489	0.085236	395	7	-0.20009	0.56454	0.68601	0.937963	1693	3	-0.20009
PRKAR2A	10	0.9933	0.97885	1	2266	1	0.16503	0.070264	0.077961	0.346279	524	6	0.16503
PRKAR2B	10	0.14031	0.080719	0.256863	728	4	-0.042826	0.44997	0.55434	0.848871	1510	1	-0.042826
PRKCA	10	0.034	0.013765	0.082013	387	4	0.010491	0.41217	0.49102	0.794851	1427	4	0.010491
PRKCB	10	0.553	0.48842	0.720844	1572	2	0.099967	0.087876	0.10678	0.404014	612	5	0.099967
PRKCD	10	0.59582	0.52954	0.745072	1649	4	0.028247	0.012019	0.012243	0.183073	151	5	0.028247
PRKCDBP	10	0.71116	0.65821	0.83371	1829	3	0.12485	0.057546	0.064633	0.32478	461	5	0.12485
PRKCE	10	0.99991	0.99991	1	2320	0	0.22637	0.0050947	0.0053256	0.139671	86	8	0.22637
PRKCG	10	0.21494	0.13465	0.343722	912	5	-0.051601	0.23109	0.30929	0.678461	1055	5	-0.051601
PRKCH	10	0.55339	0.48842	0.720844	1574	3	0.13383	0.11753	0.15207	0.483246	727	5	0.13383
PRKCI	10	0.39246	0.31703	0.571342	1287	3	0.017854	0.26579	0.35201	0.702609	1156	4	0.017854
PRKCQ	10	0.39294	0.31703	0.571342	1289	2	0.1057	0.18919	0.24399	0.604261	936	5	0.1057
PRKCZ	10	0.12337	0.071487	0.243868	676	6	-0.14364	0.98522	0.98139	1	2209	1	-0.14364
PRKD1	10	0.37812	0.31065	0.563348	1274	4	-0.064798	0.64858	0.73391	0.94768	1799	3	-0.064798
PRKD2	10	0.22924	0.14474	0.354323	950	4	0.0037145	0.49287	0.6113	0.890869	1587	3	0.0037145
PRKD3	10	0.92109	0.89093	0.969376	2134	1	0.16267	0.096132	0.11654	0.41331	654	6	0.16267
PRKDC	10	0.00031961	2.3442e-05	0.000334	162	8	-0.66204	0.99137	0.99002	1	2239	0	-0.66204
PRKG1	10	0.51384	0.44221	0.681195	1509	4	0.022181	0.52177	0.65204	0.921898	1637	4	0.022181
PRKG2	10	0.98641	0.96512	0.999543	2242	1	0.071876	0.18097	0.23789	0.600633	910	5	0.071876
PRKRA	10	0.003627	0.00084604	0.008471	233	7	-0.36138	0.48909	0.60525	0.886498	1580	1	-0.36138
PRKRIR	10	8.1036e-07	2.1311e-06	4.1e-05	42	8	-0.70953	0.95416	0.9615	1	2154	1	-0.70953
PRKX	10	0.51604	0.44784	0.688512	1511	4	0.18649	0.023933	0.02809	0.241676	269	5	0.18649
PRLR	10	0.36247	0.28421	0.526486	1251	3	-0.030595	0.74971	0.83174	1	1922	3	-0.030595
PRNP	10	0.31654	0.24187	0.491563	1143	5	-0.14184	0.26387	0.35053	0.702609	1150	2	-0.14184
PROC	10	0.75182	0.71183	0.871232	1892	2	0.13857	0.021196	0.023448	0.226598	238	7	0.13857
PRODH	10	0.083143	0.039708	0.167106	555	6	-0.19339	0.79415	0.86586	1	1979	2	-0.19339
PROS1	10	0.44082	0.37344	0.625668	1382	1	0.18452	0.046072	0.054588	0.309785	403	6	0.18452
PROSC	9	0.25364	0.19038	0.427297	1005	4	0.050378	0.48906	0.60375	0.886498	1579	3	0.050378
PROZ	10	0.67342	0.62318	0.813291	1776	2	0.12645	0.10675	0.13261	0.443911	692	5	0.12645
PRPF4B	10	0.0010762	0.00026638	0.003125	197	8	-0.47308	0.060357	0.06659	0.325536	479	2	-0.47308
PRPS1L1	10	0.88285	0.85024	0.950483	2078	2	0.21294	0.0047383	0.0049889	0.139616	82	7	0.21294
PRSS1	10	0.71629	0.66316	0.835882	1840	2	0.17007	0.076593	0.089426	0.373629	555	6	0.17007
PRSS3	10	0.0096996	0.0028876	0.024518	273	6	-0.21438	0.23113	0.30929	0.678461	1056	4	-0.21438
PRSS8	10	0.51372	0.44221	0.681195	1507	4	0.036282	0.25045	0.33412	0.694517	1109	5	0.036282
PRX	10	0.36455	0.28967	0.535745	1256	5	-0.11464	0.33076	0.41435	0.7484	1283	3	-0.11464
PSAP	10	0.058031	0.026521	0.130272	471	4	-0.01451	0.18503	0.24046	0.600633	925	3	-0.01451
PSAT1	10	0.32474	0.24894	0.496397	1157	5	-0.096635	0.11181	0.14346	0.466754	712	2	-0.096635
PSKH1	10	0.546	0.48076	0.71545	1557	2	0.16283	0.040521	0.050189	0.302044	383	6	0.16283
PSKH2	10	0.15377	0.088574	0.270378	761	5	-0.082203	0.044777	0.054357	0.309785	396	4	-0.082203
PSMA2	9	7.3144e-06	2.1311e-06	4.1e-05	75	7	-1.0765	0.11876	0.13755	0.451313	732	2	-1.0765
PSPH	10	0.57456	0.50813	0.731894	1610	3	-0.050115	0.068075	0.074385	0.335916	514	4	-0.050115
PSTPIP1	10	0.29455	0.2214	0.469263	1094	5	-0.070414	0.76227	0.84335	1	1947	3	-0.070414
PSTPIP2	10	0.14829	0.085096	0.263923	749	6	-0.16064	0.65565	0.74455	0.954525	1807	2	-0.16064
PTDSS1	10	0.87113	0.83872	0.94305	2064	1	0.18153	0.016032	0.016198	0.189441	193	7	0.18153
PTDSS2	10	0.18564	0.11592	0.314973	846	5	-0.095508	0.99057	0.98936	1	2236	0	-0.095508
PTEN	10	0.84404	0.81392	0.927747	2036	2	0.2046	0.063234	0.06974	0.327798	496	6	0.2046
PTGDR	10	0.66342	0.61001	0.805597	1758	3	0.06643	0.26321	0.35053	0.702609	1148	5	0.06643
PTGER1	10	0.08087	0.039261	0.166447	548	5	-0.077612	0.44851	0.55036	0.845003	1506	4	-0.077612
PTGER2	10	0.78263	0.7537	0.903896	1936	3	-0.00067319	0.38619	0.46915	0.782993	1376	3	-0.00067319
PTGER3	10	0.81769	0.78906	0.916956	1988	2	0.11386	0.275	0.35877	0.709907	1173	5	0.11386
PTGER4	10	0.098642	0.050786	0.198612	593	5	-0.0044842	0.070008	0.07707	0.344961	521	5	-0.0044842
PTGFR	10	0.59388	0.52953	0.745072	1646	3	0.16254	0.097679	0.11872	0.419114	658	6	0.16254
PTGIR	10	0.28929	0.21678	0.463283	1084	4	-0.096725	0.31214	0.3963	0.740039	1242	2	-0.096725
PTGIS	10	0.0068156	0.0019286	0.017708	253	8	-0.26686	0.88227	0.91088	1	2065	1	-0.26686
PTGR1	10	0.49275	0.42054	0.665928	1466	4	-0.0017118	0.18336	0.24046	0.600633	918	3	-0.0017118
PTGR2	5	0.85898	0.77451	0.913229	2051	1	0.22608	0.0074099	0.0083986	0.166765	114	2	0.22608
PTGS1	10	0.64357	0.59416	0.790964	1737	2	0.02618	0.65268	0.74374	0.954525	1802	3	0.02618
PTH	6	0.12005	0.069424	0.240705	660	4	-0.29284	0.75956	0.80023	0.990959	1937	1	-0.29284
PTH1R	10	0.30284	0.23018	0.479989	1112	3	0.065055	0.12601	0.15913	0.489601	751	4	0.065055
PTK2	10	0.72603	0.67294	0.843173	1857	1	0.14642	0.023044	0.02676	0.239143	260	6	0.14642
PTK2B	10	0.94645	0.92612	0.98147	2193	1	0.18461	0.02121	0.023448	0.226598	239	7	0.18461
PTK6	10	0.023132	0.007917	0.053933	342	5	-0.17754	0.78596	0.86379	1	1974	1	-0.17754
PTK7	10	0.41998	0.34361	0.595681	1340	3	0.12011	0.042677	0.052047	0.309222	389	5	0.12011
PTP4A1	10	0.13417	0.077002	0.251584	711	4	0.14889	0.05386	0.060597	0.317176	442	6	0.14889
PTP4A2	9	0.021985	0.0082622	0.055794	338	6	-0.31892	0.02965	0.032633	0.250188	315	3	-0.31892
PTP4A3	10	0.15915	0.092623	0.277272	776	4	-0.042809	0.009216	0.0099969	0.17698	131	3	-0.042809
PTPDC1	10	0.14378	0.083246	0.260284	737	6	-0.1659	0.43814	0.53124	0.832709	1479	3	-0.1659
PTPLA	10	0.41317	0.33125	0.580317	1326	4	-0.030563	0.86976	0.9045	1	2050	2	-0.030563
PTPLB	10	0.004051	0.00093981	0.00929	236	8	-0.35081	0.85605	0.89924	1	2034	2	-0.35081
PTPMT1	10	3.7464e-05	2.1311e-06	4.1e-05	101	7	-0.82788	0.71081	0.7994	0.990936	1872	2	-0.82788
PTPN1	10	0.015192	0.0049931	0.03803	306	7	-0.29938	0.76294	0.84335	1	1949	3	-0.29938
PTPN11	9	2.5969e-06	2.1311e-06	4.1e-05	61	7	-1.0953	0.97388	0.9673	1	2178	1	-1.0953
PTPN12	10	0.75466	0.71391	0.872399	1899	2	0.1347	0.098245	0.12084	0.423405	659	6	0.1347
PTPN13	10	0.93832	0.91756	0.98147	2167	2	0.086154	0.10457	0.13131	0.442094	683	4	0.086154
PTPN14	10	0.99568	0.98785	1	2283	0	0.64165	3.2502e-07	2.1311e-06	0.001238	3	8	0.64165
PTPN18	10	0.58059	0.51302	0.733383	1625	3	0.058545	0.1703	0.21133	0.564271	875	3	0.058545
PTPN2	10	0.8851	0.85552	0.955017	2079	2	0.20037	0.030431	0.036508	0.259379	323	7	0.20037
PTPN20B	4	0.88008	0.81179	0.927582	2073	0	-0.028888	0.92042	0.92592	1	2115	0	-0.028888
PTPN21	10	0.2868	0.21621	0.463283	1079	4	-0.073369	0.35583	0.44076	0.771587	1324	3	-0.073369
PTPN22	10	0.60199	0.53635	0.74831	1664	4	-0.10315	0.40369	0.4791	0.785978	1413	3	-0.10315
PTPN23	10	9.3788e-05	2.1311e-06	4.1e-05	117	7	-0.6909	0.98858	0.98507	1	2223	1	-0.6909
PTPN3	10	0.86797	0.8377	0.94305	2060	2	0.048178	0.080685	0.097009	0.388954	576	4	0.048178
PTPN4	10	0.75281	0.71184	0.871232	1895	3	0.038161	0.35391	0.44076	0.771587	1322	4	0.038161
PTPN5	10	0.56454	0.4981	0.726355	1593	3	0.085297	0.12552	0.15912	0.489601	748	5	0.085297
PTPN6	10	0.17729	0.1081	0.304392	822	4	-0.039962	0.04372	0.053236	0.309785	392	3	-0.039962
PTPN7	10	0.031927	0.012661	0.078013	378	6	-0.25038	0.55932	0.68214	0.934333	1686	3	-0.25038
PTPN9	10	0.63137	0.58185	0.784019	1720	3	0.20482	0.06881	0.07476	0.335916	518	6	0.20482
PTPRA	10	0.26	0.18281	0.41757	1020	5	-0.10822	0.88384	0.91173	1	2067	2	-0.10822
PTPRB	10	0.92497	0.89654	0.972301	2142	2	0.18926	0.045018	0.054362	0.309785	397	6	0.18926
PTPRC	10	0.22147	0.14004	0.351301	929	4	0.074572	0.28471	0.38322	0.73817	1191	5	0.074572
PTPRD	10	0.81863	0.78906	0.916956	1995	2	0.1088	0.10704	0.13262	0.443911	694	5	0.1088
PTPRE	10	0.64441	0.59416	0.790964	1740	3	0.18273	0.082369	0.098637	0.389021	586	6	0.18273
PTPRF	10	0.65721	0.60523	0.801577	1752	2	0.25167	0.00037682	0.00030474	0.028317	25	8	0.25167
PTPRG	10	0.82771	0.80082	0.922774	2011	2	0.15549	0.025463	0.030229	0.247266	281	6	0.15549
PTPRH	10	0.98737	0.96716	1	2244	1	0.17361	0.038284	0.04724	0.294994	371	5	0.17361
PTPRJ	10	0.24687	0.16908	0.397446	987	3	-0.032774	0.48691	0.60524	0.886498	1576	4	-0.032774
PTPRK	10	0.98054	0.95749	0.998796	2227	1	0.16957	0.023816	0.027493	0.2392	267	6	0.16957
PTPRM	10	0.62694	0.57919	0.782244	1712	3	0.067449	0.45299	0.55554	0.849033	1514	4	0.067449
PTPRN	10	0.12863	0.074479	0.246123	693	5	-0.13846	0.12235	0.15552	0.485568	740	2	-0.13846
PTPRN2	10	0.94375	0.92447	0.98147	2185	2	0.049138	0.2289	0.30492	0.67395	1047	5	0.049138
PTPRO	10	0.45009	0.38242	0.633194	1402	3	0.16482	0.075739	0.088936	0.372922	554	6	0.16482
PTPRR	10	0.65716	0.60523	0.801577	1751	3	0.1739	0.0096442	0.010483	0.179306	134	6	0.1739
PTPRS	10	0.35523	0.27763	0.520529	1234	4	0.018319	0.17397	0.22357	0.586187	890	3	0.018319
PTPRZ1	10	0.6683	0.62113	0.813291	1769	1	0.17985	0.080902	0.097013	0.388954	578	6	0.17985
PTS	10	0.81035	0.78562	0.916956	1977	2	0.0097581	0.054381	0.060891	0.317176	444	4	0.0097581
PURA	10	0.53448	0.4666	0.703848	1539	4	-0.023303	0.76924	0.85557	1	1959	2	-0.023303
PVALB	9	0.19546	0.12671	0.333716	873	5	-0.1953	0.72994	0.81408	0.998572	1891	2	-0.1953
PVR	10	0.46506	0.39278	0.63807	1430	4	0.043387	0.32503	0.4117	0.74835	1272	4	0.043387
PXK	10	0.074904	0.035732	0.156632	528	5	-0.15958	0.48649	0.60444	0.886498	1573	2	-0.15958
PYCR1	10	0.11751	0.065136	0.231338	651	6	-0.14338	0.20595	0.27623	0.648825	984	2	-0.14338
PYCR2	3	0.68942	0.56921	0.778729	1800	1	-0.10457	0.63021	0.59114	0.879138	1785	1	-0.10457
PYCRL	10	0.71964	0.66521	0.837092	1846	3	0.13101	0.047039	0.054809	0.309785	410	5	0.13101
PYGL	10	0.27622	0.20782	0.456743	1057	5	-0.075677	0.52093	0.64824	0.917652	1634	3	-0.075677
PYGM	10	0.43496	0.36628	0.619816	1372	3	0.07721	0.0038849	0.0038679	0.123084	73	5	0.07721
QDPR	10	0.86196	0.83199	0.939124	2055	2	-0.039761	0.15837	0.2022	0.556835	840	4	-0.039761
QPCT	10	0.99342	0.97922	1	2267	1	0.099224	0.10867	0.13663	0.450228	702	5	0.099224
QPRT	10	0.98199	0.95931	0.998796	2231	1	0.17281	0.037251	0.046268	0.293662	365	6	0.17281
RAB5A	10	0.71381	0.66021	0.835787	1835	3	0.047765	0.42513	0.50733	0.808874	1454	4	0.047765
RAB7A	10	0.010521	0.0031007	0.02591	278	6	-0.22447	0.4413	0.53773	0.836792	1484	2	-0.22447
RAB8B	10	0.93536	0.9138	0.98147	2158	1	0.061934	0.092052	0.11387	0.410539	631	3	0.061934
RAB9A	10	0.82818	0.80082	0.922774	2013	3	0.21753	0.063142	0.06974	0.327798	494	6	0.21753
RABGGTA	10	0.00099967	0.00024081	0.002869	194	6	-0.48487	0.44227	0.53925	0.836792	1490	2	-0.48487
RABGGTB	10	4.0713e-08	2.1311e-06	4.1e-05	17	8	-1.1705	0.99475	0.9939	1	2254	0	-1.1705
RAF1	10	0.88072	0.85023	0.950483	2075	2	0.05797	0.0093626	0.01021	0.178329	133	3	0.05797
RALA	10	0.47633	0.40156	0.645115	1441	4	0.071139	0.026425	0.031401	0.247902	289	5	0.071139
RAMP1	10	0.21208	0.1333	0.342532	908	4	0.068588	0.082396	0.098637	0.389021	587	5	0.068588
RAMP2	10	0.25698	0.17836	0.410646	1013	5	-0.10139	0.34309	0.42957	0.761172	1306	2	-0.10139
RAMP3	9	0.61209	0.5498	0.760522	1685	3	0.2481	0.032203	0.035399	0.259379	331	6	0.2481
RARG	10	0.2289	0.14474	0.354323	949	3	0.0012798	0.67246	0.75948	0.961065	1832	3	0.0012798
RARRES1	10	0.48113	0.40256	0.645824	1450	3	-0.040053	0.25951	0.34467	0.702609	1134	3	-0.040053
RBKS	10	0.15242	0.088237	0.27006	760	4	-0.038203	0.14025	0.17557	0.512972	794	3	-0.038203
RBP1	10	0.33177	0.25449	0.497653	1179	3	0.12518	0.066291	0.072898	0.332695	511	5	0.12518
RBP3	10	0.089865	0.044473	0.18074	572	5	-0.088586	0.41977	0.50002	0.803744	1439	4	-0.088586
RCVRN	10	0.94773	0.92925	0.982101	2197	2	0.021783	0.92412	0.9489	1	2125	2	0.021783
RDH12	10	0.7398	0.6989	0.863303	1878	2	0.10362	0.11796	0.15292	0.483995	729	5	0.10362
RDH13	10	0.28242	0.21206	0.458686	1066	4	0.011981	0.49724	0.62079	0.898495	1596	4	0.011981
RDH14	10	0.12155	0.068065	0.236358	669	4	-0.060821	0.74591	0.82934	1	1920	3	-0.060821
RDH5	10	0.072688	0.034496	0.155599	516	6	-0.19529	0.36856	0.45051	0.772924	1349	3	-0.19529
RDH8	10	0.38745	0.3118	0.564106	1282	4	0.0017663	0.69108	0.7764	0.973735	1853	2	0.0017663
RDX	10	0.56766	0.50296	0.730701	1596	3	0.0062653	0.029306	0.035591	0.259379	312	3	0.0062653
REG1A	10	0.28395	0.21207	0.458686	1072	5	-0.066932	0.079987	0.096634	0.388954	572	4	-0.066932
REN	10	0.50139	0.43358	0.675082	1483	4	-0.093867	0.40121	0.47782	0.785978	1408	3	-0.093867
RENBP	10	0.99963	0.99959	1	2315	0	0.27087	0.00095155	0.00091423	0.050566	42	8	0.27087
RET	10	0.40358	0.32695	0.578006	1310	4	0.13866	0.043038	0.053002	0.309785	391	5	0.13866
RETSAT	10	0.29551	0.2214	0.469263	1096	5	-0.16083	0.82946	0.88827	1	2006	1	-0.16083
RFK	9	0.077238	0.039517	0.166978	537	4	-0.079754	0.74563	0.82288	0.998572	1918	1	-0.079754
RIOK1	9	2.099e-06	2.1311e-06	4.1e-05	57	9	-0.62321	0.99999	1	1	2313	0	-0.62321
RIOK2	9	6.9238e-06	2.1311e-06	4.1e-05	74	6	-0.79781	0.97291	0.96588	1	2176	1	-0.79781
RIOK3	10	0.55582	0.49029	0.721765	1577	4	0.076317	0.41329	0.49203	0.794851	1430	4	0.076317
RIPK1	10	0.098725	0.050786	0.198612	594	6	-0.18803	0.46562	0.57277	0.865673	1536	4	-0.18803
RIPK2	10	0.29849	0.22744	0.476856	1101	4	-0.088439	0.046324	0.054588	0.309785	405	2	-0.088439
RIPK3	8	0.12369	0.0741	0.246123	677	5	-0.15987	0.52498	0.61657	0.895742	1640	2	-0.15987
RIPK4	10	0.9348	0.91305	0.98147	2157	1	0.18051	0.01239	0.012294	0.183073	156	7	0.18051
RLBP1	10	0.31527	0.24186	0.491563	1139	4	0.067127	0.26302	0.34886	0.702609	1147	5	0.067127
RNASE2	10	0.25881	0.18081	0.414216	1015	4	0.063008	0.018626	0.020004	0.210574	219	5	0.063008
RNASE3	10	0.20866	0.13175	0.340083	898	5	-0.14087	0.025494	0.030391	0.247266	282	4	-0.14087
RNASE4	10	0.16102	0.096557	0.285748	784	6	-0.13201	0.052192	0.059766	0.317176	433	1	-0.13201
RNASEL	10	0.31249	0.23883	0.488395	1135	5	-0.093151	0.86699	0.90203	1	2046	2	-0.093151
RNGTT	10	8.8051e-06	2.1311e-06	4.1e-05	78	8	-0.76904	0.20628	0.27623	0.648825	985	1	-0.76904
ROCK1	10	0.90424	0.87336	0.963813	2105	1	0.20669	0.012315	0.01229	0.183073	155	7	0.20669
ROCK2	10	0.4226	0.34705	0.598962	1345	4	0.0081804	0.14822	0.18417	0.526211	814	4	0.0081804
ROR1	10	0.59333	0.52953	0.745072	1645	2	-0.021312	0.71039	0.7994	0.990936	1871	2	-0.021312
ROR2	10	0.23131	0.14632	0.355933	953	5	-0.075768	0.3766	0.45723	0.775861	1361	3	-0.075768
RORA	10	0.58138	0.51605	0.735174	1628	3	0.039237	0.61986	0.72162	0.944154	1766	3	0.039237
ROS1	10	0.99911	0.99873	1	2310	0	0.26958	0.0031811	0.0028961	0.100414	67	8	0.26958
RPIA	10	3.124e-05	2.1311e-06	4.1e-05	98	8	-0.73853	0.91759	0.94666	1	2109	2	-0.73853
RPL10L	10	0.15176	0.088233	0.27006	755	3	0.11966	0.10616	0.13131	0.442094	690	6	0.11966
RPL11	10	1.2469e-14	2.1311e-06	4.1e-05	1	10	-1.3842	1	1	1	2322	0	-1.3842
RPL13A	10	0.0011828	0.0002877	0.003276	203	7	-0.40762	0.98962	0.98738	1	2231	0	-0.40762
RPL15	10	0.00017417	6.3932e-06	0.000107	138	9	-0.61216	0.97465	0.96993	1	2179	1	-0.61216
RPL19	10	0.0073024	0.0020863	0.018858	257	7	-0.34092	0.76889	0.85455	1	1958	3	-0.34092
RPL23	9	2.0995e-05	2.1311e-06	4.1e-05	94	7	-0.92647	0.88585	0.92392	1	2068	1	-0.92647
RPL23A	10	0.014692	0.0047289	0.036168	304	6	-0.2444	0.29945	0.38896	0.739402	1219	2	-0.2444
RPL26L1	9	0.21164	0.14238	0.351301	906	4	0.16874	0.062178	0.080182	0.354111	488	5	0.16874
RPL3	10	0.0066326	0.0018775	0.017307	252	6	-0.31442	0.43518	0.52651	0.826974	1476	3	-0.31442
RPL37	10	1.4359e-05	2.1311e-06	4.1e-05	87	9	-0.69869	0.99977	0.99997	1	2298	0	-0.69869
RPL8	10	0.0031713	0.00071391	0.007274	228	7	-0.48451	0.023708	0.027421	0.2392	266	2	-0.48451
RPS6KA1	10	0.11585	0.064037	0.230647	644	6	-0.16142	0.91851	0.94723	1	2113	1	-0.16142
RPS6KA2	10	0.44642	0.37868	0.630622	1392	3	0.068919	0.20766	0.27806	0.650784	990	5	0.068919
RPS6KA3	10	0.41505	0.33452	0.584721	1328	3	-0.032244	0.39543	0.47323	0.782993	1399	3	-0.032244
RPS6KA4	10	0.040458	0.016735	0.094131	413	7	-0.2002	0.39163	0.47217	0.782993	1388	2	-0.2002
RPS6KA5	10	0.60475	0.54549	0.756521	1673	3	0.11246	0.23316	0.31077	0.67914	1060	4	0.11246
RPS6KA6	10	0.94526	0.92566	0.98147	2190	1	0.19736	0.036408	0.04594	0.293662	355	6	0.19736
RPS6KB1	10	0.2184	0.13801	0.349606	922	5	-0.1443	0.85617	0.89924	1	2036	2	-0.1443
RPS6KB2	10	0.61351	0.55725	0.766878	1689	4	-0.025554	0.14138	0.17621	0.512972	798	4	-0.025554
RPS6KC1	10	0.283	0.21207	0.458686	1067	5	-0.037623	0.23669	0.31401	0.679181	1071	2	-0.037623
RPS6KL1	10	0.14487	0.083251	0.260284	740	4	-0.00027275	0.30538	0.39301	0.739661	1229	4	-0.00027275
RSL24D1	10	3.0902e-06	2.1311e-06	4.1e-05	63	7	-0.93233	0.36008	0.44541	0.772747	1331	3	-0.93233
RTCA	10	0.94193	0.92202	0.98147	2179	2	-0.0019277	0.76144	0.84147	1	1943	3	-0.0019277
RXRA	10	0.22645	0.14246	0.351301	943	5	-0.084137	0.73068	0.81716	0.998572	1895	3	-0.084137
RXRB	9	0.18589	0.11522	0.314973	850	3	0.0056754	0.25551	0.32406	0.694517	1127	4	0.0056754
RXRG	10	0.46088	0.39062	0.637434	1422	3	0.038689	0.4471	0.54505	0.839618	1503	3	0.038689
RYK	10	0.4409	0.37437	0.625668	1384	4	-0.031432	0.098387	0.12084	0.423405	662	4	-0.031432
RYR1	10	0.16783	0.10417	0.300615	804	6	-0.15455	0.67978	0.76345	0.96229	1844	3	-0.15455
S100A1	10	0.12894	0.074479	0.246123	694	6	-0.16032	0.37412	0.45723	0.775861	1358	3	-0.16032
S100A11	10	0.036183	0.014805	0.086193	400	6	-0.31785	0.99243	0.99126	1	2244	0	-0.31785
S100A12	10	0.012409	0.0039745	0.031086	297	8	-0.28874	0.98941	0.98738	1	2230	1	-0.28874
S100A13	10	0.026579	0.009673	0.06303	355	7	-0.32008	0.97195	0.96897	1	2173	1	-0.32008
S100A2	10	0.10942	0.060201	0.220839	631	6	-0.15837	0.33688	0.42245	0.754878	1296	2	-0.15837
S100A4	9	0.20203	0.13069	0.340083	881	4	-0.083377	0.4572	0.57689	0.867949	1520	3	-0.083377
S100A7	6	0.64257	0.5731	0.781799	1734	1	0.079118	0.56431	0.61247	0.892017	1692	2	0.079118
S100B	10	0.00013855	6.3932e-06	0.000107	127	9	-0.38554	0.55616	0.67944	0.934333	1682	1	-0.38554
S100G	10	0.3808	0.31065	0.563348	1278	1	-0.025341	0.089759	0.10965	0.408996	619	4	-0.025341
S100P	10	0.047262	0.019911	0.105359	439	7	-0.16574	0.063065	0.069399	0.327798	492	2	-0.16574
SAA1	8	0.98519	0.96386	0.999543	2238	0	0.088888	0.3219	0.41315	0.7484	1265	4	0.088888
SACM1L	10	4.539e-05	2.1311e-06	4.1e-05	104	9	-0.84155	0.96955	0.96821	1	2171	1	-0.84155
SAR1B	10	0.6278	0.57919	0.782244	1714	3	-0.049984	0.94218	0.95808	1	2142	1	-0.049984
SARS	10	5.4576e-05	2.1311e-06	4.1e-05	107	9	-0.43436	0.99518	0.99455	1	2257	0	-0.43436
SBF1	10	0.79057	0.76511	0.911532	1947	3	0.12598	0.039881	0.049784	0.30198	379	5	0.12598
SBF2	10	0.75153	0.71183	0.871232	1891	3	0.069153	0.060626	0.067233	0.325536	480	4	0.069153
SBK1	10	0.16073	0.096557	0.285748	783	5	-0.10397	0.1556	0.19909	0.553788	831	4	-0.10397
SBK2	10	0.060763	0.027668	0.13418	478	6	-0.21368	0.32634	0.41171	0.74835	1275	2	-0.21368
SCARB1	10	0.068265	0.031823	0.147262	502	6	-0.23595	0.67426	0.76093	0.961065	1834	2	-0.23595
SCGB1A1	8	0.5904	0.52948	0.745072	1643	3	0.11039	0.20458	0.25397	0.621681	980	4	0.11039
SCLY	10	0.60909	0.55164	0.760522	1679	2	0.34857	0.005102	0.0053469	0.139671	87	6	0.34857
SCMH1	10	0.93068	0.90361	0.975869	2152	2	-0.076721	0.73572	0.82235	0.998572	1901	2	-0.076721
SCN10A	10	0.10228	0.053104	0.205277	599	4	-0.003388	0.28273	0.38167	0.73817	1188	4	-0.003388
SCN11A	10	0.42122	0.34513	0.59742	1342	3	-0.048752	0.70729	0.79566	0.989471	1866	3	-0.048752
SCN1A	10	0.92658	0.89978	0.972635	2147	1	0.26034	0.010199	0.010883	0.179306	140	7	0.26034
SCN1B	10	0.4676	0.39605	0.641586	1434	3	-0.028561	0.25292	0.33562	0.694517	1119	3	-0.028561
SCN2A	10	0.18439	0.115	0.314973	842	5	-0.11945	0.43946	0.53346	0.833939	1483	3	-0.11945
SCN2B	10	0.53932	0.4721	0.707924	1545	2	0.12832	0.066204	0.072898	0.332695	509	5	0.12832
SCN3A	10	0.29988	0.22744	0.476856	1105	5	-0.078364	0.38163	0.45937	0.778922	1369	4	-0.078364
SCN4A	10	0.41094	0.33049	0.579425	1322	4	-0.0041351	0.38054	0.45723	0.775861	1367	2	-0.0041351
SCN4B	10	0.22404	0.1414	0.351301	937	5	-0.06824	0.085034	0.10217	0.395553	600	3	-0.06824
SCN5A	10	0.38505	0.31065	0.563348	1281	2	0.10975	0.20833	0.27874	0.650784	993	5	0.10975
SCN9A	10	0.91855	0.88829	0.968779	2129	2	0.12615	0.091901	0.11387	0.410539	630	6	0.12615
SCNN1A	10	0.073146	0.035071	0.156632	519	5	-0.12424	0.004293	0.0043538	0.129792	76	4	-0.12424
SCNN1B	10	0.2494	0.17004	0.397856	995	4	-0.065198	0.62379	0.72163	0.944154	1774	3	-0.065198
SCNN1D	10	0.26155	0.18464	0.417659	1025	5	-0.015391	0.06249	0.068538	0.326926	491	5	-0.015391
SCNN1G	10	0.16467	0.10122	0.294654	796	3	0.055732	0.074435	0.085356	0.36117	547	5	0.055732
SCPEP1	10	0.63601	0.58687	0.787371	1727	2	0.087996	0.27332	0.35759	0.709384	1167	5	0.087996
SCTR	10	0.74202	0.69978	0.863303	1880	2	0.11342	0.10937	0.13664	0.450228	705	6	0.11342
SCYL1	10	0.029135	0.01093	0.068811	370	6	-0.22692	0.98859	0.98507	1	2224	1	-0.22692
SCYL2	10	0.4607	0.38945	0.637434	1421	4	0.044312	0.12849	0.16081	0.492173	760	4	0.044312
SCYL3	10	0.44865	0.37951	0.630622	1395	4	0.13064	0.033487	0.042598	0.291904	337	5	0.13064
SDF2	10	0.76582	0.73238	0.888566	1913	2	0.14213	0.08381	0.10133	0.393631	598	6	0.14213
SDHA	10	0.15183	0.088233	0.27006	757	5	-0.1514	0.73756	0.82348	0.998572	1905	3	-0.1514
SDS	10	0.033217	0.013185	0.080072	383	6	-0.25589	0.51933	0.64586	0.917073	1629	3	-0.25589
SDSL	10	0.10572	0.056659	0.212631	618	6	-0.17723	0.28777	0.3846	0.73817	1195	2	-0.17723
SEC14L2	9	0.9838	0.95946	0.998796	2235	1	0.2957	0.001663	0.0018221	0.078285	50	6	0.2957
SEC14L3	10	0.42446	0.35461	0.609295	1352	4	0.021064	0.024855	0.029841	0.247266	276	4	0.021064
SEC14L4	10	0.045142	0.019062	0.102766	427	5	-0.10112	0.25166	0.33561	0.694517	1113	3	-0.10112
SELE	10	0.67889	0.62647	0.815284	1785	3	0.078899	0.17155	0.21264	0.565814	878	5	0.078899
SELP	10	0.77738	0.74613	0.898524	1929	3	0.11027	0.056101	0.062362	0.319111	452	5	0.11027
SEPSECS	10	6.7167e-07	2.1311e-06	4.1e-05	38	9	-0.82851	0.88862	0.91681	1	2070	1	-0.82851
SERPINA1	10	0.7071	0.64889	0.82641	1824	3	0.097107	0.19785	0.26216	0.632394	963	5	0.097107
SERPINA5	10	0.013531	0.0044476	0.034325	301	6	-0.23155	0.079545	0.095142	0.387745	569	2	-0.23155
SERPINB2	8	0.6761	0.64436	0.822449	1781	2	-0.035226	0.30811	0.39402	0.739661	1238	2	-0.035226
SERPINB3	10	0.99223	0.97699	1	2259	1	0.092551	0.42893	0.51746	0.818281	1466	4	0.092551
SERPINB6	10	0.079368	0.037957	0.162982	544	6	-0.21816	0.3959	0.47323	0.782993	1401	2	-0.21816
SERPINC1	10	0.33364	0.25449	0.497653	1183	4	0.029455	0.25945	0.34467	0.702609	1133	5	0.029455
SERPIND1	10	0.27435	0.20585	0.454989	1052	3	0.046524	0.21917	0.29308	0.663564	1023	5	0.046524
SFTPA1	10	0.39659	0.32113	0.575162	1297	2	0.12991	0.13203	0.16478	0.497236	770	5	0.12991
SFTPD	10	0.3583	0.28232	0.526486	1244	5	-0.024302	0.21424	0.28654	0.656235	1013	5	-0.024302
SGK1	10	0.005523	0.0014768	0.013946	246	7	-0.26522	0.9926	0.99147	1	2246	0	-0.26522
SGK2	10	0.036784	0.015474	0.089391	402	6	-0.28575	0.27161	0.35343	0.703526	1164	1	-0.28575
SGK223	10	0.11635	0.064604	0.231254	646	4	-0.072956	0.99212	0.99069	1	2242	0	-0.072956
SGK3	1	0.6122	0.62291	0.813291	1686	0	0.077162	0.3878	0.37709	0.737982	1378	0	0.077162
SGK494	3	0.051461	0.031811	0.147262	446	2	-0.56753	0.61779	0.57798	0.869028	1764	1	-0.56753
SGPL1	10	0.54451	0.478	0.714537	1554	4	0.027468	0.1444	0.18145	0.522977	807	4	0.027468
SGPP1	10	0.96953	0.94442	0.990915	2215	1	0.10416	0.14909	0.18529	0.526211	815	5	0.10416
SH3KBP1	10	0.77636	0.74473	0.897776	1928	2	0.17382	0.030685	0.036512	0.259379	325	5	0.17382
SHARPIN	10	0.027468	0.010133	0.064669	364	6	-0.1609	0.21464	0.28654	0.656235	1014	2	-0.1609
SHMT1	9	0.27195	0.21001	0.458686	1047	4	-0.099748	0.49251	0.60633	0.88753	1585	3	-0.099748
SHMT2	10	0.049654	0.020759	0.108632	443	7	-0.20967	0.61399	0.71514	0.943363	1758	3	-0.20967
SHPK	11	0.2955	0.21864	0.466816	1095	4	0.089825	0.095839	0.11219	0.410539	651	4	0.089825
SI	10	0.89968	0.86985	0.960846	2103	1	0.24608	0.024632	0.029142	0.247109	273	6	0.24608
SIGLEC1	10	0.032376	0.012985	0.079585	379	7	-0.22693	0.20676	0.27623	0.648825	987	3	-0.22693
SIGLEC7	10	0.67521	0.62318	0.813291	1780	2	0.01624	0.1588	0.20289	0.556835	843	4	0.01624
SIGMAR1	10	0.020725	0.0068813	0.048587	329	7	-0.23023	0.090136	0.11029	0.408996	621	2	-0.23023
SIK1	10	0.83759	0.8096	0.927371	2027	2	0.033417	0.00030977	0.00019819	0.019183	24	4	0.033417
SIK2	10	0.504	0.43359	0.675082	1488	4	-0.09166	0.050629	0.058786	0.317176	428	4	-0.09166
SIK3	10	0.32678	0.25141	0.497653	1166	3	0.15638	0.090721	0.11029	0.408996	625	6	0.15638
SIRPA	10	0.10617	0.057707	0.215102	620	4	-0.01295	0.092535	0.11388	0.410539	634	3	-0.01295
SIRPD	8	0.099677	0.052525	0.20438	596	5	-0.2518	0.57528	0.67711	0.934333	1709	2	-0.2518
SIRT3	10	0.17879	0.1081	0.304392	826	5	-0.080052	0.072566	0.083302	0.360372	534	3	-0.080052
SKP1	6	0.00015041	2.1311e-06	4.1e-05	132	6	-0.77925	0.99952	0.99994	1	2293	0	-0.77925
SKP2	10	0.06148	0.027911	0.134237	482	5	-0.1049	0.60698	0.71361	0.943363	1747	2	-0.1049
SLC12A1	10	0.3825	0.31065	0.563348	1279	4	0.025416	0.087481	0.10678	0.404014	610	5	0.025416
SLC12A2	10	0.24516	0.16503	0.390388	986	5	-0.12539	0.3945	0.47323	0.782993	1396	3	-0.12539
SLC12A3	10	0.046617	0.019506	0.103711	433	4	-0.086747	0.33427	0.41705	0.749858	1290	4	-0.086747
SLC12A4	10	0.62582	0.57617	0.781799	1710	2	-0.0064681	0.36683	0.45051	0.772924	1346	2	-0.0064681
SLC12A5	10	0.53317	0.46558	0.703669	1538	4	-0.088255	0.21192	0.2843	0.65454	1004	3	-0.088255
[truncated: 323 more rows]

## Sheet: 3D_Day7vs0.gene_summary
id	num	neg|score	neg|p-value	neg|fdr	neg|rank	neg|goodsgrna	neg|lfc	pos|score	pos|p-value	pos|fdr	pos|rank	pos|goodsgrna	pos|lfc
AADACL2	10	0.39796	0.63993	0.996054	1299	2	-0.17944	0.49178	0.68336	1	1515	2	-0.17944
AADAT	10	0.6392	0.7875	0.996054	1693	1	0.1722	0.044552	0.17899	1	321	4	0.1722
AAK1	10	0.35333	0.59704	0.996054	1230	2	-0.13837	0.95649	0.96615	1	2215	0	-0.13837
AANAT	10	0.054347	0.19464	0.996054	343	3	-0.28533	0.37333	0.62714	1	1289	2	-0.28533
AARS	10	0.089962	0.29699	0.996054	499	4	-0.28469	0.95898	0.96856	1	2219	0	-0.28469
AARS2	10	0.54752	0.74205	0.996054	1560	1	0.10322	0.18469	0.41561	1	814	3	0.10322
AASS	10	0.042771	0.16836	0.996054	297	3	-0.075907	0.12704	0.3463	1	668	2	-0.075907
AATK	10	0.001156	0.0082494	0.995792	17	4	-0.17375	0.24717	0.48529	1	991	1	-0.17375
ABAT	10	0.059568	0.21832	0.996054	370	2	0.13127	0.30502	0.56639	1	1149	2	0.13127
ABCC2	10	0.23503	0.47629	0.996054	943	1	-0.022158	0.59031	0.76115	1	1683	1	-0.022158
ABCC8	10	0.17842	0.40652	0.996054	788	3	0.089262	0.87633	0.90712	1	2047	1	0.089262
ABCC9	10	0.1874	0.41159	0.996054	817	3	-0.047123	0.34302	0.61425	1	1251	1	-0.047123
ABCE1	10	0.013655	0.059506	0.996054	131	5	-0.29708	0.2435	0.48232	1	976	3	-0.29708
ABCG1	10	0.5441	0.73984	0.996054	1553	1	0.036185	0.29252	0.55556	1	1117	2	0.036185
ABL1	10	0.063773	0.22355	0.996054	392	4	-0.2837	0.48743	0.68179	1	1507	1	-0.2837
ABL2	10	0.28484	0.5347	0.996054	1093	3	-0.28538	0.31851	0.58895	1	1190	3	-0.28538
ACACA	10	0.30384	0.56083	0.996054	1133	1	0.055009	0.26308	0.51458	1	1042	3	0.055009
ACACB	10	0.26133	0.5091	0.996054	1019	3	-0.23189	0.64986	0.81237	1	1778	1	-0.23189
ACAD8	10	0.8589	0.89572	0.996054	1997	1	0.26205	0.0079576	0.037816	0.869797	93	3	0.26205
ACADS	10	0.92137	0.93887	0.996054	2134	0	0.11367	0.76149	0.85561	1	1885	1	0.11367
ACADSB	10	0.52517	0.72424	0.996054	1522	2	-0.1848	0.8104	0.87018	1	1944	1	-0.1848
ACAN	10	0.94154	0.9576	0.996054	2183	0	0.067708	0.26285	0.51333	1	1040	3	0.067708
ACAT1	10	0.62301	0.781	0.996054	1678	1	-0.0395	0.5818	0.7545	1	1670	1	-0.0395
ACAT2	10	0.063974	0.22355	0.996054	394	3	-0.012491	0.76462	0.85561	1	1892	1	-0.012491
ACCS	10	0.25129	0.50224	0.996054	987	1	0.096078	0.30963	0.57058	1	1165	3	0.096078
ACE	13	0.40134	0.6918	0.996054	1304	2	0.27956	0.024257	0.10636	1	204	6	0.27956
ACE2	10	0.0039713	0.024049	0.996054	46	3	-0.3363	0.69942	0.83389	1	1825	1	-0.3363
ACHE	10	0.033988	0.14653	0.996054	250	3	-0.12816	0.66209	0.81949	1	1785	1	-0.12816
ACOT13	10	0.42062	0.655	0.996054	1334	2	0.044453	0.23216	0.45913	1	943	2	0.044453
ACOX1	10	0.41784	0.64924	0.996054	1331	2	-0.001998	0.4685	0.67313	1	1475	1	-0.001998
ACP1	10	0.49761	0.7002	0.996054	1475	2	-0.051817	0.58067	0.7545	1	1668	1	-0.051817
ACP2	10	0.34916	0.59001	0.996054	1224	2	-0.042223	0.87658	0.90712	1	2048	1	-0.042223
ACP5	10	0.0062192	0.034632	0.996054	67	4	-0.2388	0.43733	0.66347	1	1409	2	-0.2388
ACP6	10	0.066135	0.22795	0.996054	400	4	-0.15258	0.10171	0.29363	1	574	1	-0.15258
ACPP	10	0.30417	0.56083	0.996054	1135	2	-0.088173	0.78454	0.86169	1	1918	1	-0.088173
ACPT	10	0.49644	0.70019	0.996054	1471	2	-0.060094	0.81376	0.87019	1	1951	1	-0.060094
ACSL1	10	0.99652	0.99496	0.998398	2315	0	0.080742	0.4947	0.68545	1	1519	2	0.080742
ACSL3	10	0.013231	0.055593	0.996054	126	2	0.084401	0.0055152	0.028742	0.869797	66	4	0.084401
ACSL4	10	0.057424	0.21647	0.996054	360	3	-0.08704	0.065976	0.212	1	418	2	-0.08704
ACSS2	10	0.09391	0.3032	0.996054	515	2	0.017253	0.937	0.94762	1	2175	0	0.017253
ACTA1	10	0.81313	0.86995	0.996054	1917	1	0.20131	0.62657	0.80041	1	1752	1	0.20131
ACTR2	10	0.0097538	0.044733	0.996054	95	3	-0.015076	0.85995	0.8954	1	2023	1	-0.015076
ACVR1	10	0.50293	0.70847	0.996054	1486	2	0.079783	0.2786	0.53957	1	1076	3	0.079783
ACVR1B	10	0.3005	0.5563	0.996054	1128	2	0.39332	0.0070862	0.034884	0.869797	86	6	0.39332
ACVR1C	10	0.10246	0.31381	0.996054	560	2	-0.11533	0.42678	0.65826	1	1390	2	-0.11533
ACVR2A	10	0.61285	0.77325	0.996054	1669	1	-0.040514	0.74185	0.84711	1	1867	1	-0.040514
ACVR2B	10	0.28836	0.53974	0.996054	1100	3	-0.31583	0.78516	0.86169	1	1920	1	-0.31583
ACVRL1	10	0.035263	0.15471	0.996054	258	1	-0.17959	0.54515	0.72629	1	1598	2	-0.17959
ACY1	9	0.011015	0.047832	0.996054	106	5	-0.44794	0.12679	0.31931	1	667	3	-0.44794
ACY3	10	0.59742	0.76823	0.996054	1645	2	0.07154	0.13963	0.36031	1	699	2	0.07154
ACYP2	10	0.47081	0.68131	0.996054	1427	2	0.13353	0.047086	0.18324	1	337	3	0.13353
ADAM33	10	0.22306	0.45725	0.996054	914	3	-0.052632	0.96559	0.97603	1	2235	0	-0.052632
ADAMTS5	10	0.62859	0.78431	0.996054	1683	1	0.29032	0.019539	0.076708	1	171	5	0.29032
ADC	10	0.75831	0.84525	0.996054	1839	1	0.011152	0.91549	0.93469	1	2134	0	0.011152
ADCK1	10	0.23568	0.47629	0.996054	946	1	0.059055	0.024103	0.10785	1	203	3	0.059055
ADCK2	10	0.088232	0.29179	0.996054	489	1	-0.14495	0.81304	0.87019	1	1948	1	-0.14495
ADCK3	10	0.0098542	0.045262	0.996054	97	2	0.06082	0.16121	0.3873	1	758	2	0.06082
ADCK4	10	0.15144	0.37526	0.996054	702	3	-0.20411	0.068669	0.21578	1	436	2	-0.20411
ADCK5	10	0.097716	0.30588	0.996054	537	4	-0.16932	0.12232	0.3354	1	649	2	-0.16932
ADH1B	10	0.55745	0.74373	0.996054	1569	1	-0.20018	0.073044	0.23818	1	455	2	-0.20018
ADH1C	10	0.076467	0.25008	0.996054	441	4	-0.065186	0.53698	0.71959	1	1582	2	-0.065186
ADH4	10	0.19929	0.43613	0.996054	839	3	-0.13617	0.73462	0.84467	1	1859	1	-0.13617
ADH5	10	0.80929	0.86526	0.996054	1910	1	0.074888	0.11553	0.30947	1	632	4	0.074888
ADK	9	0.57015	0.72833	0.996054	1591	1	0.40763	0.010581	0.049814	1	114	5	0.40763
ADORA1	10	0.33925	0.58508	0.996054	1201	2	0.039681	0.31993	0.59275	1	1193	2	0.039681
ADORA2A	10	0.035618	0.15471	0.996054	261	4	0.05219	0.039221	0.17426	1	293	2	0.05219
ADORA2B	10	0.57823	0.75625	0.996054	1606	1	0.14719	0.44316	0.66489	1	1419	2	0.14719
ADORA3	10	0.23559	0.47629	0.996054	945	3	-0.23417	0.47518	0.67701	1	1489	1	-0.23417
ADRA1A	10	0.98947	0.98758	0.996054	2298	0	0.17554	0.31587	0.58709	1	1180	2	0.17554
ADRA1B	10	0.1032	0.31559	0.996054	563	1	-0.093304	0.97801	0.98547	1	2265	0	-0.093304
ADRA1D	10	0.27506	0.52137	0.996054	1063	3	-0.11864	0.45464	0.66792	1	1442	2	-0.11864
ADRA2A	10	0.22752	0.466	0.996054	924	3	-0.057017	0.57872	0.75288	1	1665	2	-0.057017
ADRA2B	10	0.6465	0.79082	0.996054	1696	1	-0.011941	0.38206	0.63225	1	1305	1	-0.011941
ADRA2C	10	0.17334	0.40307	0.996054	773	3	-0.0074128	0.32971	0.60739	1	1227	2	-0.0074128
ADRB1	10	0.35498	0.59868	0.996054	1231	1	0.27019	0.023558	0.1059	1	197	5	0.27019
ADRB2	10	0.11757	0.33061	0.996054	613	1	0.044589	0.090491	0.27115	1	531	1	0.044589
ADRB3	10	0.059095	0.21744	0.996054	366	3	-0.14763	0.51694	0.70404	1	1557	1	-0.14763
ADRBK1	10	0.083178	0.26989	0.996054	471	2	-0.21687	0.35415	0.61425	1	1267	1	-0.21687
ADRBK2	10	0.1339	0.35967	0.996054	659	2	-0.18593	0.67882	0.82293	1	1803	1	-0.18593
ADSSL1	10	0.18945	0.42297	0.996054	824	3	-0.10167	0.36907	0.62336	1	1286	2	-0.10167
AFG3L2	10	0.025704	0.10675	0.996054	205	1	-0.2366	0.40323	0.64416	1	1349	1	-0.2366
AGTR1	10	0.063446	0.2224	0.996054	389	4	-0.12962	0.54639	0.7263	1	1601	2	-0.12962
AGTR2	10	0.0039847	0.025362	0.996054	47	3	0.17208	0.07885	0.2491	1	475	4	0.17208
AGXT	10	0.91698	0.93331	0.996054	2127	0	0.043472	0.66069	0.81829	1	1784	1	0.043472
AGXT2	10	0.0055302	0.033268	0.996054	60	5	-0.37617	0.39421	0.64415	1	1332	2	-0.37617
AHCY	10	0.16226	0.38662	0.996054	735	3	-0.077302	0.46803	0.67313	1	1473	1	-0.077302
AK1	10	0.40544	0.64179	0.996054	1313	2	-0.17311	0.80093	0.8677	1	1936	1	-0.17311
AK2	10	0.97645	0.9791	0.996054	2263	0	0.2181	0.049164	0.18457	1	347	4	0.2181
AK3	10	0.012845	0.055593	0.996054	122	2	-0.072575	0.10912	0.30261	1	601	3	-0.072575
AK4	10	0.26202	0.5091	0.996054	1022	3	-0.2692	0.47541	0.67701	1	1490	1	-0.2692
AK5	10	0.7495	0.84031	0.996054	1828	1	0.21327	0.43635	0.66347	1	1408	1	0.21327
AK7	10	0.9374	0.95432	0.996054	2175	0	0.06119	0.052689	0.18665	1	363	3	0.06119
AK8	10	0.099866	0.30964	0.996054	546	3	-0.1692	0.15889	0.3873	1	752	2	-0.1692
AKAP1	10	0.0028009	0.016966	0.996054	38	5	-0.41788	0.33653	0.60853	1	1240	1	-0.41788
AKAP10	10	0.95155	0.96329	0.996054	2205	0	0.081124	0.23779	0.47425	1	958	3	0.081124
AKAP11	10	0.99208	0.98919	0.996054	2307	0	0.067562	0.25007	0.49075	1	1003	3	0.067562
AKAP12	10	0.99959	0.99922	1	2320	0	0.24125	0.05751	0.19153	1	389	4	0.24125
AKAP13	10	0.0037243	0.022835	0.996054	42	5	-0.36258	0.91641	0.93693	1	2137	0	-0.36258
AKAP14	10	0.45085	0.67311	0.996054	1387	1	0.020463	0.4622	0.66943	1	1463	1	0.020463
AKAP3	10	0.58976	0.76401	0.996054	1633	1	0.13827	0.51133	0.69942	1	1547	2	0.13827
AKAP4	9	0.21173	0.43388	0.996054	882	3	-0.11704	0.49089	0.67568	1	1514	1	-0.11704
AKAP5	10	0.18794	0.41159	0.996054	819	3	-0.014429	0.8991	0.92879	1	2097	1	-0.014429
AKAP6	10	0.59652	0.76823	0.996054	1643	2	0.045402	0.49567	0.68545	1	1523	2	0.045402
AKAP7	10	0.71725	0.81635	0.996054	1785	1	0.32312	0.0035429	0.021871	0.869797	43	5	0.32312
AKAP8	10	0.83952	0.88773	0.996054	1954	1	0.097382	0.21353	0.43782	1	893	2	0.097382
AKAP8L	10	0.13653	0.36119	0.996054	669	2	0.040639	0.2459	0.48529	1	982	3	0.040639
AKAP9	10	0.26404	0.51103	0.996054	1029	3	-0.14894	0.42031	0.65688	1	1379	2	-0.14894
AKR1A1	10	0.9416	0.95761	0.996054	2184	0	-0.066864	0.46305	0.66943	1	1466	2	-0.066864
AKR1B1	10	0.28037	0.52768	0.996054	1081	3	-0.1014	0.36369	0.62204	1	1278	2	-0.1014
AKR1B10	10	0.45465	0.67312	0.996054	1396	1	0.042758	0.017276	0.070379	1	157	3	0.042758
AKT1	10	0.094666	0.30468	0.996054	522	2	0.02572	0.066833	0.21282	1	422	3	0.02572
AKT2	10	0.0065528	0.034922	0.996054	70	3	-0.04397	0.31557	0.58709	1	1179	2	-0.04397
AKT3	10	0.18277	0.40652	0.996054	804	2	-0.13159	0.021317	0.10106	1	181	4	-0.13159
ALAS1	10	0.39109	0.63733	0.996054	1284	2	0.1125	0.32715	0.59794	1	1219	2	0.1125
ALAS2	10	0.85791	0.89572	0.996054	1993	1	0.0077214	0.29372	0.55556	1	1121	1	0.0077214
ALDH18A1	10	0.73425	0.82924	0.996054	1807	1	0.039706	0.082455	0.26035	1	489	4	0.039706
ALDH1A2	10	0.21534	0.44959	0.996054	892	2	0.047278	0.46733	0.67313	1	1472	2	0.047278
ALDH1B1	10	0.51159	0.71631	0.996054	1499	1	-0.066937	0.80726	0.86892	1	1942	1	-0.066937
ALDH1L1	10	0.44557	0.67127	0.996054	1378	2	-0.0071498	0.29116	0.55556	1	1113	3	-0.0071498
ALDH3A1	10	0.30914	0.56561	0.996054	1153	1	0.16184	0.074902	0.24065	1	463	4	0.16184
ALDH3A2	10	0.227	0.466	0.996054	922	2	0.036698	0.2226	0.44925	1	916	3	0.036698
ALDH3B1	10	0.95021	0.96136	0.996054	2203	0	0.08877	0.22592	0.45631	1	928	3	0.08877
ALDH4A1	10	0.46455	0.67716	0.996054	1415	2	-0.16464	0.40762	0.64416	1	1357	2	-0.16464
ALDH5A1	10	0.96234	0.97301	0.996054	2230	0	0.22388	0.23455	0.46598	1	950	3	0.22388
ALDH9A1	10	0.95721	0.96712	0.996054	2219	0	0.051133	0.094506	0.27981	1	541	4	0.051133
ALK	10	0.084147	0.27751	0.996054	477	4	0.0010526	0.0025658	0.016186	0.869797	33	3	0.0010526
ALLC	10	0.38682	0.63215	0.996054	1274	2	0.023376	0.69269	0.82888	1	1818	1	0.023376
ALOX5	10	0.31454	0.56867	0.996054	1164	2	0.06406	0.56738	0.74642	1	1647	2	0.06406
ALPI	10	0.93019	0.94713	0.996054	2160	0	0.086824	0.22607	0.45631	1	930	3	0.086824
ALPK1	10	0.0017791	0.012154	0.996054	24	5	-0.24972	0.0066079	0.032616	0.869797	82	3	-0.24972
ALPK2	10	0.097237	0.30588	0.996054	536	3	0.18701	0.15889	0.3873	1	751	3	0.18701
ALPK3	10	0.12858	0.34999	0.996054	643	3	0.15834	0.14545	0.36393	1	717	3	0.15834
ALPL	10	0.090114	0.29699	0.996054	501	2	-0.080089	0.6851	0.82528	1	1810	1	-0.080089
ALPPL2	10	0.00063175	0.0059521	0.995792	11	7	-0.44234	0.9969	0.99799	1	2317	0	-0.44234
AMHR2	10	0.60953	0.77325	0.996054	1667	1	-0.0059096	0.50932	0.69534	1	1545	2	-0.0059096
AMN	10	0.29162	0.54299	0.996054	1108	2	0.073159	0.32741	0.59794	1	1220	3	0.073159
AMT	10	0.98429	0.98439	0.996054	2284	0	0.10636	0.5382	0.71959	1	1585	1	0.10636
AMY1A	3	0.54693	0.58293	0.996054	1558	0	-0.36354	0.55589	0.58369	1	1623	0	-0.36354
AMY2A	8	0.43454	0.62576	0.996054	1358	1	0.33278	0.011425	0.052614	1	119	4	0.33278
AMY2B	10	0.2922	0.54453	0.996054	1110	2	-0.15426	0.42062	0.65688	1	1380	2	-0.15426
ANKK1	10	0.27436	0.52137	0.996054	1059	2	0.036079	0.077922	0.24467	1	472	4	0.036079
ANXA2	10	0.47543	0.68761	0.996054	1437	2	-0.032801	0.1117	0.30379	1	616	1	-0.032801
ANXA3	10	0.60051	0.76823	0.996054	1647	2	-0.13943	0.41552	0.64934	1	1371	2	-0.13943
ANXA5	10	0.31997	0.5761	0.996054	1173	2	-0.022433	0.13318	0.35022	1	685	2	-0.022433
APCS	10	0.91571	0.9321	0.996054	2121	0	0.046405	0.6864	0.82529	1	1812	1	0.046405
APOE	10	0.44738	0.67127	0.996054	1383	2	-0.16779	0.9109	0.93359	1	2121	0	-0.16779
APOH	10	0.41892	0.65318	0.996054	1332	2	-0.092485	0.96285	0.97313	1	2230	0	-0.092485
APRT	10	0.68741	0.80999	0.996054	1747	1	0.24726	0.62197	0.79421	1	1744	2	0.24726
ARAF	10	0.027794	0.12422	0.996054	221	4	-0.053559	0.59506	0.76774	1	1689	1	-0.053559
ARF1	10	0.58479	0.75823	0.996054	1620	2	-0.0028488	0.032421	0.14842	1	254	3	-0.0028488
ARF4	9	0.85317	0.88039	0.996054	1982	1	0.17451	0.0052299	0.024028	0.869797	61	4	0.17451
ARF6	10	0.83497	0.88443	0.996054	1944	1	0.019332	0.09761	0.2863	1	555	3	0.019332
ARHGAP26	10	0.34582	0.58825	0.996054	1218	2	-0.16317	0.72974	0.84224	1	1854	1	-0.16317
ARL1	10	0.31694	0.57319	0.996054	1167	2	0.13626	0.93254	0.94656	1	2163	0	0.13626
ARL3	10	0.9551	0.96527	0.996054	2215	0	0.18159	0.24426	0.48232	1	978	2	0.18159
ARL5B	10	0.0012333	0.0085733	0.995792	20	6	-0.52177	0.41648	0.65066	1	1372	1	-0.52177
ARPC1B	10	0.36243	0.60229	0.996054	1241	2	-0.033143	0.088985	0.27012	1	523	2	-0.033143
ARPC2	10	0.52557	0.72424	0.996054	1523	2	-0.32225	0.60083	0.77083	1	1704	1	-0.32225
ARPC3	9	0.71977	0.81014	0.996054	1788	1	0.34591	0.017373	0.068802	1	159	5	0.34591
ARPC4	4	0.89789	0.8822	0.996054	2072	0	-0.041874	0.71931	0.74471	1	1845	0	-0.041874
ARPC5	10	0.34161	0.58508	0.996054	1209	2	-0.21303	0.13964	0.36031	1	700	2	-0.21303
ARSA	10	0.22936	0.46913	0.996054	931	3	-0.018179	0.16963	0.39227	1	776	3	-0.018179
ART1	10	0.055623	0.19728	0.996054	349	4	-0.29534	0.97948	0.98658	1	2266	0	-0.29534
ASGR2	10	0.012826	0.055593	0.996054	121	3	-0.051825	0.82703	0.87638	1	1973	1	-0.051825
ASNA1	10	0.84226	0.88773	0.996054	1959	1	0.064654	0.036967	0.16948	1	284	4	0.064654
ASPA	10	0.60588	0.7698	0.996054	1662	2	-0.013534	0.015198	0.06818	1	140	2	-0.013534
ASRGL1	10	0.17423	0.40308	0.996054	777	3	-0.23568	0.00061416	0.0053341	0.869797	10	3	-0.23568
ASS1	10	0.55191	0.74372	0.996054	1562	1	0.075195	0.89263	0.92407	1	2079	1	0.075195
ATM	10	0.70873	0.81635	0.996054	1772	1	-0.079687	0.86564	0.89775	1	2032	1	-0.079687
ATOX1	7	0.8712	0.89517	0.996054	2020	0	0.050689	0.7236	0.76805	1	1849	1	0.050689
ATP1A1	10	0.5443	0.73985	0.996054	1554	1	0.053244	0.085518	0.26517	1	502	3	0.053244
ATP2A1	10	0.57833	0.75625	0.996054	1607	2	-0.042694	0.59123	0.76447	1	1684	1	-0.042694
ATP2C1	10	0.14417	0.3627	0.996054	681	2	0.00926	0.34673	0.61425	1	1254	2	0.00926
ATP4A	10	0.0035907	0.02269	0.996054	41	4	0.022984	0.52433	0.70752	1	1562	1	0.022984
ATP5A1	10	0.1061	0.31987	0.996054	573	3	0.014184	0.90443	0.93118	1	2110	0	0.014184
ATP5B	10	0.29411	0.54632	0.996054	1116	2	0.18765	0.062642	0.21046	1	407	4	0.18765
ATP5C1	10	0.047646	0.17968	0.996054	317	4	-0.17772	0.69537	0.82889	1	1821	1	-0.17772
ATP6V1A	10	0.046012	0.17367	0.996054	310	3	-0.26199	0.21813	0.44218	1	903	1	-0.26199
ATP6V1B2	10	0.0031214	0.018206	0.996054	40	3	-0.13075	0.30742	0.57058	1	1155	3	-0.13075
ATP6V1C1	10	0.81149	0.86838	0.996054	1912	1	-0.071246	0.26739	0.52094	1	1049	3	-0.071246
ATP8A1	10	0.71475	0.81635	0.996054	1781	1	-0.15487	0.96687	0.97652	1	2238	0	-0.15487
ATR	10	0.19654	0.43613	0.996054	835	1	0.36476	0.0039013	0.023009	0.869797	47	5	0.36476
AURKA	10	0.77403	0.84824	0.996054	1860	1	-0.084919	0.15208	0.37482	1	737	2	-0.084919
AURKAIP1	10	0.50384	0.70847	0.996054	1487	2	0.20874	0.25785	0.50882	1	1022	2	0.20874
AURKB	10	0.89329	0.91226	0.996054	2063	0	0.016764	0.37833	0.62847	1	1297	2	0.016764
AURKC	10	0.5109	0.71631	0.996054	1496	2	-0.019114	0.19657	0.4195	1	843	2	-0.019114
AVPR1A	10	0.58348	0.75822	0.996054	1616	2	-0.057074	0.068443	0.21355	1	435	2	-0.057074
AVPR1B	10	0.30447	0.56083	0.996054	1137	3	-0.02936	0.61023	0.77441	1	1721	1	-0.02936
AVPR2	10	0.92474	0.94312	0.996054	2148	0	-0.014967	0.52557	0.70957	1	1563	2	-0.014967
AXL	10	0.52033	0.7205	0.996054	1513	1	0.3661	0.01535	0.06818	1	143	5	0.3661
AZGP1	10	0.00012271	0.0012808	0.844059	2	3	-0.11467	0.88351	0.91087	1	2064	1	-0.11467
B2M	10	0.07238	0.23544	0.996054	428	4	-0.21739	0.95068	0.96221	1	2199	0	-0.21739
B4GALT1	9	0.69351	0.79051	0.996054	1752	1	0.16907	0.33063	0.56789	1	1229	2	0.16907
B4GALT2	10	0.20571	0.44205	0.996054	858	3	-0.21551	0.46485	0.67082	1	1470	2	-0.21551
B4GALT3	10	0.97166	0.97725	0.996054	2253	0	-0.057935	0.14357	0.36276	1	711	1	-0.057935
B4GALT4	9	0.45888	0.66695	0.996054	1407	1	0.11101	0.24507	0.49424	1	980	3	0.11101
BACE1	10	0.96866	0.97602	0.996054	2242	0	0.16624	0.013978	0.062792	1	134	4	0.16624
BAG1	10	0.28952	0.54141	0.996054	1104	2	-0.22881	0.53017	0.71483	1	1571	1	-0.22881
BAIAP2L1	10	0.25893	0.50909	0.996054	1007	3	-0.069467	0.183	0.41255	1	811	3	-0.069467
BBOX1	10	0.14107	0.36269	0.996054	677	2	-0.22613	0.30055	0.55997	1	1135	3	-0.22613
BCAT2	10	0.018812	0.084508	0.996054	159	5	-0.40581	0.26878	0.52094	1	1053	2	-0.40581
BCHE	10	0.51834	0.7205	0.996054	1509	2	0.35062	0.0031593	0.019851	0.869797	40	6	0.35062
BCKDK	10	0.95587	0.96647	0.996054	2217	0	0.03981	0.054162	0.18665	1	372	3	0.03981
BCR	9	0.58842	0.74112	0.996054	1630	1	-0.071865	0.42462	0.62333	1	1388	2	-0.071865
BDH1	10	0.97881	0.98115	0.996054	2267	0	0.1004	0.052811	0.18665	1	365	3	0.1004
BDKRB2	8	0.037477	0.14463	0.996054	276	4	-0.26104	0.98265	0.98766	1	2276	0	-0.26104
BEGAIN	10	0.031769	0.13407	0.996054	244	4	-0.19375	0.33256	0.60739	1	1233	1	-0.19375
BGLAP	7	0.8582	0.88373	0.996054	1995	0	0.057774	0.77391	0.81333	1	1902	1	0.057774
BHMT	10	0.019798	0.085804	0.996054	168	3	-0.33595	0.81681	0.87151	1	1958	1	-0.33595
BHMT2	10	0.0089804	0.041963	0.996054	89	5	-0.33973	0.90403	0.93118	1	2109	0	-0.33973
BLK	10	0.14471	0.36929	0.996054	683	3	0.1326	0.17026	0.39346	1	778	2	0.1326
BLVRA	10	0.23535	0.47629	0.996054	944	3	-0.2068	0.24463	0.48232	1	979	1	-0.2068
BLVRB	10	0.85491	0.8942	0.996054	1985	1	-0.025391	0.94879	0.96023	1	2197	0	-0.025391
BMP2K	10	0.18142	0.40652	0.996054	800	2	-0.1363	0.60766	0.7726	1	1718	2	-0.1363
BMPR1A	10	0.36543	0.60501	0.996054	1245	2	-0.042433	0.12885	0.34731	1	673	2	-0.042433
BMPR1B	10	0.96182	0.97301	0.996054	2226	0	-0.15684	0.23224	0.45913	1	944	3	-0.15684
BMPR2	10	0.42724	0.65501	0.996054	1344	1	-0.02005	0.92788	0.94346	1	2154	0	-0.02005
BMX	10	0.021808	0.10079	0.996054	181	5	-0.3102	0.83553	0.87752	1	1986	1	-0.3102
BPHL	10	0.047358	0.17804	0.996054	315	3	-0.00060127	0.24907	0.48529	1	1001	2	-0.00060127
BPI	10	0.25664	0.50389	0.996054	1001	1	0.037471	0.38656	0.63617	1	1314	1	0.037471
BRAF	10	0.3447	0.5867	0.996054	1216	1	0.13915	0.035299	0.15789	1	269	4	0.13915
BRD2	10	0.80083	0.86374	0.996054	1899	1	0.22274	0.013217	0.061241	1	128	4	0.22274
BRD3	10	0.56019	0.74373	0.996054	1573	1	0.050313	0.067351	0.21355	1	427	4	0.050313
BRD4	10	0.0289	0.1269	0.996054	230	2	-0.063446	0.031862	0.14559	1	250	4	-0.063446
BRDT	10	0.43719	0.66402	0.996054	1360	2	0.018071	0.78372	0.86168	1	1917	1	0.018071
BRSK1	10	0.030893	0.1334	0.996054	239	1	0.13093	0.38629	0.63617	1	1311	2	0.13093
BRSK2	10	0.10542	0.31849	0.996054	568	3	0.030734	0.62182	0.79214	1	1743	1	0.030734
BST1	10	0.68409	0.80857	0.996054	1741	1	0.16474	0.72285	0.84224	1	1847	1	0.16474
BTK	10	0.059192	0.21744	0.996054	367	4	-0.00082781	0.063245	0.21047	1	411	4	-0.00082781
BUB1	10	0.74173	0.83408	0.996054	1817	1	0.061611	0.039588	0.17472	1	294	4	0.061611
BUB1B	10	0.0025408	0.016454	0.996054	35	5	-0.41321	0.38842	0.63764	1	1317	2	-0.41321
C17orf75	10	0.84934	0.89264	0.996054	1974	1	0.060931	0.24781	0.48529	1	994	3	0.060931
C1QA	10	0.63027	0.78749	0.996054	1684	1	0.34241	0.0048115	0.026636	0.869797	55	6	0.34241
C1QB	9	0.84274	0.87164	0.996054	1960	1	0.28248	0.3166	0.56347	1	1183	2	0.28248
C1QC	10	0.0079407	0.037931	0.996054	80	3	0.14753	0.0084576	0.038562	0.869797	99	4	0.14753
C1R	10	0.60115	0.76823	0.996054	1648	2	0.24581	0.067928	0.21355	1	431	4	0.24581
C1S	10	0.33877	0.58508	0.996054	1200	2	-0.12746	0.89816	0.92879	1	2094	1	-0.12746
C3	10	0.28363	0.5327	0.996054	1092	3	0.079124	0.34832	0.61425	1	1256	2	0.079124
C4A	10	0.21715	0.45161	0.996054	898	1	0.15593	0.032001	0.1463	1	252	3	0.15593
C4B	10	0.14748	0.37081	0.996054	692	3	-0.085136	0.086346	0.26604	1	509	1	-0.085136
C5	10	0.091994	0.29699	0.996054	507	3	-0.12223	0.058881	0.19305	1	395	3	-0.12223
C8G	9	0.1473	0.34659	0.996054	691	3	0.082395	0.55184	0.72515	1	1611	2	0.082395
C9orf96	10	0.90428	0.91949	0.996054	2089	0	0.333	0.031568	0.14411	1	246	5	0.333
CA1	10	0.4944	0.69799	0.996054	1468	2	-0.060272	0.93921	0.94851	1	2181	0	-0.060272
CA10	10	0.11023	0.32086	0.996054	593	2	0.059319	0.28873	0.55212	1	1104	3	0.059319
CA11	10	0.37431	0.61435	0.996054	1257	1	-0.13063	0.58829	0.76114	1	1679	1	-0.13063
CA12	10	0.60371	0.76823	0.996054	1656	2	-0.038534	0.14947	0.36912	1	730	3	-0.038534
CA13	10	0.20905	0.44206	0.996054	871	3	0.13102	0.074955	0.24065	1	465	1	0.13102
CA14	10	0.19351	0.42658	0.996054	828	1	-0.078274	0.068147	0.21355	1	433	3	-0.078274
CA2	10	0.086463	0.29075	0.996054	485	3	-0.10523	0.2073	0.43347	1	875	2	-0.10523
CA3	10	0.072666	0.23714	0.996054	430	3	0.024281	0.59276	0.7662	1	1687	2	0.024281
CA4	10	0.52189	0.72245	0.996054	1516	2	-0.15672	0.42	0.65688	1	1378	1	-0.15672
CA5A	10	0.49101	0.69799	0.996054	1463	1	0.17223	0.35165	0.61425	1	1259	2	0.17223
CA5B	10	0.73388	0.82924	0.996054	1806	1	0.020908	0.94434	0.9548	1	2188	0	0.020908
CA6	10	0.086609	0.29075	0.996054	486	3	-0.24403	0.84626	0.88466	1	2000	1	-0.24403
CA7	10	0.055297	0.1964	0.996054	346	2	-0.025453	0.13296	0.35022	1	684	3	-0.025453
CA8	10	0.91518	0.9321	0.996054	2118	0	-0.12158	0.01973	0.086792	1	172	2	-0.12158
CA9	10	0.24208	0.49316	0.996054	963	1	0.084203	0.080983	0.25092	1	487	4	0.084203
CACNA1A	10	0.8577	0.89572	0.996054	1992	1	0.091328	0.067675	0.21355	1	429	2	0.091328
CACNA1B	10	0.51352	0.71843	0.996054	1502	1	-0.16946	0.19984	0.42519	1	849	3	-0.16946
CACNA1C	10	0.50662	0.71248	0.996054	1490	1	-0.068517	0.82636	0.87638	1	1971	1	-0.068517
CACNA1D	10	0.00076139	0.0064295	0.995792	12	3	-0.18882	0.90707	0.93359	1	2114	0	-0.18882
CACNA1I	10	0.16387	0.38834	0.996054	737	2	-0.11023	0.98209	0.9878	1	2275	0	-0.11023
CACNA1S	10	0.066558	0.22933	0.996054	405	3	0.058783	0.17716	0.40704	1	796	2	0.058783
CACNA2D1	10	0.40452	0.64178	0.996054	1310	1	0.022586	0.45479	0.66792	1	1443	2	0.022586
CACNA2D2	10	0.069803	0.23446	0.996054	419	2	-0.022881	0.073475	0.23818	1	457	3	-0.022881
CACNB1	10	0.83252	0.88279	0.996054	1941	1	0.30119	0.023019	0.10301	1	195	4	0.30119
CACNB2	10	0.6679	0.79908	0.996054	1729	1	0.069922	0.31678	0.58709	1	1185	3	0.069922
CACNB3	10	0.20622	0.44205	0.996054	860	2	0.13184	0.057816	0.19229	1	391	2	0.13184
CACNB4	10	0.4827	0.69582	0.996054	1450	1	-0.11148	0.35387	0.61425	1	1265	2	-0.11148
CACNG1	10	0.039361	0.16193	0.996054	285	4	-0.086826	0.3046	0.56639	1	1148	3	-0.086826
CALM1	10	0.092154	0.29699	0.996054	510	2	0.037333	0.14707	0.36529	1	720	3	0.037333
CALM2	6	0.042909	0.13517	0.996054	298	3	-0.35627	0.70671	0.74657	1	1834	1	-0.35627
CALM3	10	0.0056425	0.033754	0.996054	61	3	-0.0067245	0.24725	0.48529	1	992	2	-0.0067245
CALR	10	0.56545	0.75132	0.996054	1581	1	0.039884	0.33822	0.60975	1	1243	3	0.039884
CALY	10	0.8647	0.89869	0.996054	2009	1	-0.12777	0.05327	0.18665	1	368	4	-0.12777
CAMK1	10	0.2281	0.466	0.996054	926	2	-0.09818	0.054657	0.18665	1	375	3	-0.09818
CAMK1D	10	0.15701	0.38187	0.996054	717	1	0.3362	0.0031349	0.019851	0.869797	39	5	0.3362
CAMK1G	10	0.265	0.51104	0.996054	1033	3	0.016043	0.26197	0.51333	1	1037	3	0.016043
CAMK2A	10	0.039616	0.16265	0.996054	287	3	-0.11298	0.28152	0.54262	1	1087	2	-0.11298
CAMK2B	10	0.20192	0.43613	0.996054	846	2	0.0412	0.18471	0.41561	1	815	3	0.0412
CAMK2D	10	0.84312	0.88773	0.996054	1962	1	0.13179	0.0048753	0.026803	0.869797	56	4	0.13179
CAMK2G	10	0.57729	0.75625	0.996054	1604	2	-0.10792	0.077684	0.24467	1	471	2	-0.10792
CAMK2N1	10	0.63244	0.78749	0.996054	1685	1	0.18982	0.022098	0.10211	1	188	5	0.18982
CAMK4	10	0.96842	0.97602	0.996054	2241	0	0.14976	0.41243	0.64784	1	1365	2	0.14976
CAMKK1	10	0.97053	0.97685	0.996054	2250	0	0.18463	0.089541	0.27012	1	526	2	0.18463
CAMKK2	10	0.70425	0.81313	0.996054	1766	1	0.067718	0.035027	0.15633	1	266	2	0.067718
CAMKV	10	0.24431	0.50019	0.996054	966	1	0.13841	0.20172	0.42519	1	857	3	0.13841
CAMLG	10	0.34721	0.58826	0.996054	1221	1	-0.23964	0.97513	0.98345	1	2257	0	-0.23964
CAMP	10	0.028113	0.12557	0.996054	225	4	-0.028922	0.05425	0.18665	1	374	3	-0.028922
CANT1	10	0.99024	0.98849	0.996054	2299	0	0.079503	0.4326	0.66192	1	1402	2	0.079503
CANX	10	0.26178	0.5091	0.996054	1021	3	-0.042309	0.0097042	0.041916	0.885284	108	2	-0.042309
CAPN1	10	0.71088	0.81635	0.996054	1773	1	0.13633	0.043165	0.17773	1	313	3	0.13633
CAPNS1	10	0.24694	0.50019	0.996054	977	3	0.0541	0.0058887	0.030468	0.869797	70	4	0.0541
CARTPT	10	0.50196	0.70629	0.996054	1482	2	-0.071922	0.031689	0.14411	1	247	2	-0.071922
CASK	10	0.25066	0.50019	0.996054	985	3	-0.10081	0.32512	0.59793	1	1207	1	-0.10081
CASP7	10	0.0026546	0.016961	0.996054	36	4	0.043549	0.074054	0.23903	1	459	3	0.043549
CASR	10	0.7833	0.8544	0.996054	1874	1	-0.058595	0.67912	0.82293	1	1804	1	-0.058595
CAST	10	0.20094	0.43613	0.996054	843	3	-0.20695	0.93376	0.94656	1	2166	0	-0.20695
CAT	10	0.21386	0.44575	0.996054	888	2	-0.095359	0.8134	0.87019	1	1949	1	-0.095359
CBR1	10	0.59397	0.76601	0.996054	1638	1	0.023949	0.87893	0.90962	1	2056	1	0.023949
CBS	10	0.78175	0.85439	0.996054	1870	1	0.2708	0.022027	0.10211	1	187	4	0.2708
CCBL1	10	0.036949	0.15737	0.996054	272	4	-0.29261	0.69873	0.83389	1	1823	1	-0.29261
CCBL2	10	0.20493	0.43784	0.996054	857	3	0.019606	0.41522	0.64934	1	1370	2	0.019606
CCKAR	10	0.97257	0.9777	0.996054	2254	0	0.35056	0.0026589	0.016403	0.869797	35	6	0.35056
CCL8	10	0.03639	0.15737	0.996054	268	3	-0.058747	0.12377	0.34197	1	657	3	-0.058747
CCR5	10	0.25381	0.50389	0.996054	991	2	-0.11104	0.95457	0.96556	1	2210	0	-0.11104
CCT3	10	0.051539	0.18414	0.996054	331	4	-0.18293	0.5119	0.69943	1	1549	2	-0.18293
CD1A	10	0.38889	0.63459	0.996054	1278	2	-0.1194	0.12678	0.3463	1	666	3	-0.1194
CD1D	10	0.54432	0.73985	0.996054	1555	2	0.07488	0.10767	0.30158	1	596	3	0.07488
CD209	10	0.41954	0.65318	0.996054	1333	2	-0.13365	0.074907	0.24065	1	464	3	-0.13365
CD247	10	0.096563	0.30588	0.996054	530	3	-0.10108	0.62259	0.79421	1	1745	2	-0.10108
CD33	10	0.069211	0.23311	0.996054	418	2	-0.13821	0.79726	0.8677	1	1933	1	-0.13821
CD3D	10	0.30145	0.55926	0.996054	1130	2	-0.039876	0.6023	0.77083	1	1709	2	-0.039876
CD3E	10	0.46103	0.67523	0.996054	1410	1	-0.1236	0.8894	0.92042	1	2072	1	-0.1236
CD3G	10	0.49656	0.70019	0.996054	1472	1	0.18621	0.10515	0.2971	1	584	4	0.18621
CD4	9	0.7814	0.8406	0.996054	1868	1	0.17792	0.20524	0.42455	1	869	3	0.17792
CD46	10	0.17272	0.40307	0.996054	770	3	-0.091779	0.18639	0.41686	1	820	1	-0.091779
CD52	9	0.8525	0.88039	0.996054	1981	1	0.023705	0.5729	0.75584	1	1657	2	0.023705
CD55	10	0.84188	0.88773	0.996054	1958	1	-0.12673	0.89208	0.92406	1	2076	1	-0.12673
CD80	10	0.095367	0.30587	0.996054	525	2	0.11338	0.36811	0.62205	1	1284	1	0.11338
CD86	10	0.90711	0.92605	0.996054	2098	0	-0.055439	0.29188	0.55556	1	1115	2	-0.055439
CDA	9	0.00024678	0.0021801	0.844059	6	4	-0.14349	0.89782	0.91877	1	2093	0	-0.14349
CDC14A	10	0.20657	0.44205	0.996054	861	3	-0.19177	0.92803	0.94346	1	2155	0	-0.19177
CDC14B	10	0.99075	0.98895	0.996054	2300	0	0.11539	0.3073	0.56931	1	1153	3	0.11539
CDC25A	10	0.36812	0.60844	0.996054	1248	2	-0.10964	0.080666	0.25092	1	485	1	-0.10964
CDC25B	10	0.052999	0.18746	0.996054	341	4	-0.078443	0.047877	0.18389	1	342	1	-0.078443
CDC25C	10	0.85953	0.89572	0.996054	1999	1	0.25152	0.0437	0.17834	1	316	4	0.25152
CDC42BPA	10	0.98082	0.983	0.996054	2273	0	0.18722	0.12486	0.34629	1	662	3	0.18722
CDC42BPB	10	0.95008	0.96136	0.996054	2201	0	0.094261	0.080165	0.25092	1	483	4	0.094261
CDC42BPG	10	0.012286	0.055589	0.996054	114	5	-0.39033	0.83786	0.88003	1	1990	1	-0.39033
CDC42SE2	9	0.38928	0.61004	0.996054	1280	2	-0.25784	0.4298	0.62501	1	1396	1	-0.25784
CDC7	10	0.020491	0.085808	0.996054	172	3	-0.075638	0.11084	0.30379	1	611	2	-0.075638
CDH5	10	0.052689	0.18746	0.996054	338	4	-0.33714	0.96187	0.97258	1	2225	0	-0.33714
CDK1	10	0.086346	0.29075	0.996054	484	2	-0.19975	0.17438	0.40241	1	789	3	-0.19975
CDK10	10	0.98908	0.98758	0.996054	2297	0	0.054273	0.93868	0.94851	1	2178	0	0.054273
CDK11A	10	0.023173	0.10149	0.996054	193	5	-0.33813	0.2289	0.45912	1	934	1	-0.33813
CDK11B	10	0.043558	0.16925	0.996054	302	2	-0.026873	0.30449	0.56639	1	1147	2	-0.026873
CDK12	10	0.0071441	0.037232	0.996054	72	3	-0.15187	0.74378	0.84957	1	1868	1	-0.15187
CDK13	10	0.36859	0.60844	0.996054	1250	2	0.053685	0.083699	0.26221	1	493	3	0.053685
CDK14	10	0.66805	0.79908	0.996054	1730	1	0.22146	0.05895	0.19305	1	396	4	0.22146
CDK15	10	0.34077	0.58508	0.996054	1205	1	-0.0050907	0.016948	0.06959	1	153	3	-0.0050907
CDK16	10	0.062664	0.22116	0.996054	384	3	-0.05254	0.020004	0.087658	1	173	2	-0.05254
CDK17	10	0.37886	0.62073	0.996054	1268	1	-0.019023	0.17289	0.4024	1	786	2	-0.019023
CDK18	10	0.38748	0.63215	0.996054	1276	2	-0.12985	0.20116	0.42519	1	855	3	-0.12985
CDK19	10	0.008826	0.041631	0.996054	86	4	-0.24447	0.38893	0.63764	1	1318	1	-0.24447
CDK2	10	0.080666	0.26552	0.996054	461	1	0.15915	1.9485e-05	0.00016409	0.190594	2	4	0.15915
CDK20	10	0.47907	0.69581	0.996054	1444	2	0.0047864	0.14712	0.36529	1	721	3	0.0047864
CDK3	10	0.028761	0.12622	0.996054	229	4	-0.20513	0.46244	0.66943	1	1464	2	-0.20513
CDK4	10	0.79638	0.86215	0.996054	1890	1	0.11063	0.22329	0.45066	1	917	3	0.11063
CDK5	10	0.99832	0.99727	0.999319	2317	0	0.34279	0.013329	0.061245	1	131	4	0.34279
CDK5R1	10	0.91871	0.93445	0.996054	2130	0	0.52936	2.9302e-05	0.00024934	0.193069	3	7	0.52936
CDK5R2	10	0.47987	0.69581	0.996054	1445	2	0.25388	0.15394	0.38232	1	741	3	0.25388
CDK6	10	0.45041	0.67311	0.996054	1386	2	0.273	0.11376	0.30521	1	626	3	0.273
CDK7	10	0.24514	0.50019	0.996054	970	3	-0.18521	0.0052663	0.027574	0.869797	62	3	-0.18521
CDK8	10	0.97097	0.97724	0.996054	2251	0	0.19342	0.7869	0.86169	1	1924	1	0.19342
CDK9	10	0.59483	0.76601	0.996054	1640	2	0.12186	0.13512	0.35259	1	690	3	0.12186
CDKL1	10	0.013532	0.058637	0.996054	128	4	-0.21729	0.86551	0.89775	1	2030	1	-0.21729
CDKL2	10	0.68015	0.80692	0.996054	1738	1	0.13152	0.63426	0.80547	1	1764	2	0.13152
CDKL3	10	0.49146	0.69799	0.996054	1464	1	0.13235	0.089363	0.27012	1	524	4	0.13235
CDKL4	10	0.66439	0.79736	0.996054	1724	1	0.17297	0.045987	0.17959	1	330	3	0.17297
CDKL5	10	0.096115	0.30587	0.996054	529	2	0.054252	0.28013	0.53958	1	1083	3	0.054252
CDKN1A	10	0.53849	0.73623	0.996054	1544	2	-0.23541	0.65821	0.81716	1	1782	1	-0.23541
CDKN1B	10	0.95013	0.96136	0.996054	2202	0	-0.062273	0.31438	0.58335	1	1175	2	-0.062273
CDKN1C	10	0.30624	0.56561	0.996054	1143	2	0.030352	0.5024	0.68971	1	1532	2	0.030352
CDKN2A	10	0.025819	0.10731	0.996054	206	4	-0.19585	0.60179	0.77083	1	1707	2	-0.19585
CDKN2B	10	0.83013	0.87804	0.996054	1937	1	-0.051847	0.93891	0.94851	1	2179	0	-0.051847
CDKN2C	10	0.53751	0.73622	0.996054	1540	2	0.39627	0.0042608	0.024045	0.869797	49	6	0.39627
CDKN2D	10	0.23213	0.46913	0.996054	939	1	-0.067061	0.96221	0.97258	1	2226	0	-0.067061
CDKN3	9	0.7994	0.8514	0.996054	1896	1	0.11464	0.30262	0.55799	1	1141	2	0.11464
CDO1	10	0.89642	0.91517	0.996054	2071	0	-0.13973	0.091677	0.27345	1	535	3	-0.13973
CEACAM1	10	0.96232	0.97301	0.996054	2229	0	-0.15185	0.86544	0.89775	1	2029	1	-0.15185
CEACAM5	6	2.8378e-05	0.00021098	0.490099	1	4	-0.87126	0.55301	0.65048	1	1615	1	-0.87126
CEL	10	0.030532	0.13256	0.996054	238	2	-0.017137	0.76317	0.85561	1	1888	1	-0.017137
CELA1	10	0.069979	0.23446	0.996054	420	3	-0.12571	0.0030674	0.019344	0.869797	38	3	-0.12571
CELA2A	10	0.0052801	0.032105	0.996054	59	6	-0.46613	0.57567	0.74957	1	1663	2	-0.46613
CERK	10	0.26811	0.51681	0.996054	1040	3	-0.1786	0.12921	0.34732	1	674	2	-0.1786
CERKL	10	0.33989	0.58508	0.996054	1203	2	-0.07644	0.89147	0.92277	1	2075	1	-0.07644
CES1	10	0.17268	0.40307	0.996054	769	2	-0.059866	0.91513	0.93359	1	2133	0	-0.059866
CFB	14	0.75247	0.89272	0.996054	1834	2	-0.13544	0.9444	0.96209	1	2189	1	-0.13544
CFD	10	0.88256	0.90612	0.996054	2037	1	0.032766	0.50428	0.6918	1	1538	2	0.032766
CFL1	10	0.36485	0.60501	0.996054	1244	2	0.049002	0.26703	0.52094	1	1048	3	0.049002
CFTR	10	0.72517	0.81956	0.996054	1795	1	0.0052365	0.17061	0.39347	1	780	1	0.0052365
CGA	9	0.47072	0.66901	0.996054	1426	2	0.063702	0.61492	0.77326	1	1729	1	0.063702
CHD1	10	0.23029	0.46913	0.996054	933	2	0.052052	0.11464	0.30521	1	628	2	0.052052
CHEK1	10	0.0095829	0.044729	0.996054	92	1	0.4185	1.8468e-05	0.00015983	0.190594	1	5	0.4185
CHEK2	10	0.048368	0.1807	0.996054	320	2	0.010536	0.54268	0.72447	1	1593	2	0.010536
CHIA	10	0.0072724	0.037236	0.996054	74	3	-0.12812	0.30791	0.57058	1	1156	3	-0.12812
CHIT1	10	0.11059	0.32188	0.996054	594	1	-0.028909	0.75521	0.85318	1	1881	1	-0.028909
CHKA	10	0.72797	0.82285	0.996054	1800	1	0.1043	0.19956	0.42519	1	848	3	0.1043
CHKB	9	0.47695	0.67945	0.996054	1439	2	-0.015929	0.20047	0.40726	1	851	2	-0.015929
CHM	10	0.018479	0.083221	0.996054	155	3	-0.17131	0.96551	0.97603	1	2234	0	-0.17131
CHRFAM7A	10	0.023376	0.1015	0.996054	195	4	-0.13153	0.68539	0.82528	1	1811	1	-0.13153
CHRM1	10	0.046694	0.17704	0.996054	312	2	0.011481	0.57394	0.74957	1	1660	2	0.011481
CHRM2	10	0.42699	0.65501	0.996054	1343	1	0.0097301	0.40108	0.64416	1	1343	2	0.0097301
CHRM3	10	0.030096	0.1304	0.996054	233	1	0.034631	0.017673	0.070801	1	164	2	0.034631
CHRM4	10	0.86571	0.89869	0.996054	2013	1	-0.035367	0.13749	0.36031	1	696	3	-0.035367
CHRM5	10	0.17394	0.40308	0.996054	776	2	-0.24148	0.46079	0.66943	1	1459	1	-0.24148
CHRNA1	10	0.42649	0.65501	0.996054	1341	2	-0.045133	0.49942	0.68546	1	1528	1	-0.045133
CHRNA10	10	0.99091	0.98895	0.996054	2301	0	0.37497	0.047704	0.18389	1	341	4	0.37497
CHRNA2	10	0.74749	0.8403	0.996054	1827	1	-0.037964	0.91401	0.93359	1	2130	0	-0.037964
CHRNA3	10	0.72555	0.81956	0.996054	1796	1	-0.10425	0.89438	0.92651	1	2085	1	-0.10425
CHRNA4	10	0.7953	0.85914	0.996054	1887	1	-0.13685	0.98597	0.99112	1	2290	0	-0.13685
CHRNA5	10	0.96447	0.97402	0.996054	2235	0	0.0092017	0.42493	0.65826	1	1389	2	0.0092017
CHRNA6	10	0.044749	0.16926	0.996054	307	3	-0.041789	0.33056	0.60739	1	1228	2	-0.041789
CHRNA7	10	0.44267	0.66757	0.996054	1374	2	-0.085515	0.031946	0.14629	1	251	3	-0.085515
CHRNA9	10	0.099532	0.30835	0.996054	544	3	-0.33368	0.99392	0.99597	1	2312	0	-0.33368
CHRNB1	10	0.16154	0.38499	0.996054	733	3	-0.23332	0.42724	0.65826	1	1391	1	-0.23332
CHRNB2	10	0.38998	0.63733	0.996054	1282	2	0.022952	0.69998	0.83389	1	1827	1	0.022952
CHRNB3	10	0.84875	0.89101	0.996054	1973	1	0.13466	0.3903	0.64153	1	1321	2	0.13466
CHRNB4	10	0.18054	0.40652	0.996054	798	3	-0.051765	0.059523	0.19462	1	398	3	-0.051765
CHRND	10	0.025919	0.10857	0.996054	207	5	-0.21634	0.8051	0.86891	1	1940	1	-0.21634
CHRNE	10	0.2503	0.50019	0.996054	984	3	-0.1224	0.16366	0.38854	1	763	2	-0.1224
CHRNG	10	0.91224	0.92857	0.996054	2111	0	0.1825	0.23181	0.45913	1	942	1	0.1825
CHUK	10	0.99976	0.99957	1	2321	0	0.28101	0.010478	0.054588	1	113	5	0.28101
CIB2	10	0.99163	0.98919	0.996054	2305	0	0.17289	0.043419	0.17834	1	314	3	0.17289
CIB3	10	0.029299	0.12691	0.996054	231	2	-0.039966	0.36733	0.62205	1	1283	2	-0.039966
CINP	10	0.26351	0.5091	0.996054	1027	2	-0.17547	0.44725	0.66792	1	1430	2	-0.17547
CIT	10	0.18676	0.41158	0.996054	815	3	-0.070036	0.95149	0.96362	1	2201	0	-0.070036
CKB	10	0.059806	0.21832	0.996054	371	3	-0.17508	0.29408	0.55556	1	1123	3	-0.17508
CKM	10	0.059871	0.21832	0.996054	373	3	-0.054532	0.76618	0.85562	1	1894	1	-0.054532
CKMT1A	10	0.52203	0.72245	0.996054	1517	2	-0.091882	0.35249	0.61425	1	1262	1	-0.091882
CKMT1B	3	0.95976	0.94983	0.996054	2224	0	0.192	0.64373	0.67803	1	1774	0	0.192
CKMT2	10	0.48312	0.69582	0.996054	1453	2	-0.030596	0.28789	0.55212	1	1102	2	-0.030596
CKS1B	13	0.43934	0.70855	0.996054	1364	2	-0.003375	0.070419	0.2536	1	443	5	-0.003375
CKS2	9	0.097084	0.28432	0.996054	534	2	-0.10823	0.0082629	0.032493	0.869797	95	3	-0.10823
CLC	10	0.11819	0.33061	0.996054	615	2	0.1693	0.13498	0.35259	1	689	3	0.1693
CLCN2	10	0.33936	0.58508	0.996054	1202	2	-0.14005	0.90343	0.92991	1	2105	0	-0.14005
CLCNKA	10	0.30644	0.56561	0.996054	1145	3	-0.19542	0.67616	0.82292	1	1798	1	-0.19542
CLEC3B	10	0.88345	0.90613	0.996054	2040	1	0.13635	0.18127	0.41112	1	806	3	0.13635
CLK1	10	0.92317	0.94211	0.996054	2141	0	0.16386	0.076481	0.24249	1	468	2	0.16386
CLK2	10	0.069036	0.23311	0.996054	416	4	-0.21977	0.0082242	0.038357	0.869797	94	3	-0.21977
CLK3	10	0.45162	0.67311	0.996054	1389	2	-0.26409	0.036345	0.16599	1	276	3	-0.26409
CLK4	10	0.87092	0.89869	0.996054	2019	1	0.13336	0.16255	0.3873	1	760	3	0.13336
CLPB	10	0.69113	0.81147	0.996054	1750	1	0.12218	0.29884	0.55859	1	1131	3	0.12218
CLPP	10	0.42185	0.655	0.996054	1336	2	-0.081907	0.22922	0.45912	1	935	1	-0.081907
CLPS	10	0.031676	0.13407	0.996054	242	4	-0.21205	0.069123	0.21663	1	438	3	-0.21205
CLPX	10	0.50138	0.70431	0.996054	1481	2	0.054256	0.0013599	0.00865	0.869797	18	4	0.054256
CMA1	9	0.35882	0.5882	0.996054	1237	1	0.082199	0.2098	0.43064	1	884	3	0.082199
CMAS	10	0.78154	0.85439	0.996054	1869	1	-0.055932	0.084834	0.26222	1	497	4	-0.055932
CMPK1	10	0.10867	0.31988	0.996054	590	4	-0.3626	0.15014	0.37368	1	733	3	-0.3626
CNKSR1	10	0.98203	0.98407	0.996054	2281	0	0.29469	0.035892	0.16599	1	272	4	0.29469
CNKSR3	10	0.056979	0.20651	0.996054	356	3	0.041934	0.44632	0.66792	1	1428	2	0.041934
CNR1	10	0.29222	0.54453	0.996054	1111	2	0.008109	0.44049	0.66347	1	1415	1	0.008109
CNR2	10	0.15048	0.37526	0.996054	698	2	0.033837	0.27266	0.52848	1	1061	3	0.033837
COL2A1	10	0.088918	0.29303	0.996054	491	4	-0.19504	0.9907	0.99439	1	2296	0	-0.19504
COMP	10	0.95184	0.96329	0.996054	2206	0	0.1258	0.27218	0.52848	1	1059	3	0.1258
COMTD1	10	0.97331	0.97771	0.996054	2255	0	0.29351	0.036096	0.16599	1	275	5	0.29351
COX5A	10	0.16113	0.38499	0.996054	730	3	-0.20734	0.96766	0.97737	1	2242	0	-0.20734
COX5B	9	0.31819	0.54616	0.996054	1169	2	0.086572	0.20767	0.42753	1	877	3	0.086572
[truncated: 1,872 more rows]

## Sheet: 3D_Day14vs0.gene_summary
id	num	neg|score (RRA score)	neg|p-value	neg|fdr	neg|rank	neg|goodsgrna	neg|lfc	pos|score	pos|p-value	pos|fdr	pos|rank	pos|goodsgrna	pos|lfc
[truncated: 2,322 more rows]
