# Supplementary material for: Genes driving three-dimensional growth of immortalized cells and cancer
Source: Cell Death Dis. 2025 Jun 10;16(1):442. doi: 10.1038/s41419-025-07719-5 (PMC12152191; doi:10.1038/s41419-025-07719-5)
Supplement: Supplementary file 3 — Table S2 [file 41419_2025_7719_MOESM3_ESM.xlsx]

## Sheet: Sheet1
	Common to all	3D_7, 2D_7,14	3D_14, 2D_7,14	3D_7, 14, 2D_14	2D_14, 3D_7, 14	2D_7, 14	3D_7, 2D_7	3D_14, 2D_7	3D_7, 2D_14	3D_14, 2D_14	3D_7, 14	2D_7	2D_14	3D_7	3D_14
1	SOD1	VARS	LSS	ZAP70	HSD17B10	RPL11	PTGER1	COMP	PARS2	PPP2R1A	GKAP1	TSSK6	UROD	CEACAM5	AADACL2
2	TRAPPC1	SQLE	CYB5B	SLC7A4	PPCDC	PPP1R12A	TIE1	SIRPA	ACVR2B	VRK1	CDA	PGA3	PIK3C3	GRK4	AASS
3	GAPDH	EEF2	FARSB	CACNA1D	MTMR6	HSPA5	AATK	AKT2	ERBB2	AURKA	ALPPL2	TESK1	ARF4	GNB1	ABCC8
4	NFS1	MASTL	RPL37	GABRP	SCARB1	PPP1R10	ERN2	GRIN1	MGST3	HLCS	SSTR5	ADH1B	SMOX	ARL5B	ACE
5	ABCE1	TRAPPC4	PCYT1A	ROR2	PPP1R14D	NHP2L1	CHRNE	ASPA	PIK3CD	LIPT1	QDPR	TLK2	CYC1	PRKG2	ACOT13
6	ATP6V1B2	NSDHL	YARS	KCNMB4	EGLN3	PLK4	MAST4	SLCO2B1	SV2A	DCPS	TAF1L	PNMT	MKNK2	SMPD4	ACP2
7	AARS	CDK7	ATP5B	SCNN1D	PTPDC1	FARSA	PHGDH	PHOSPHO1	AZGP1	ELANE	HADH	RBP3	MAPKAP1	PPP1R12B	ACSL1
8	NARS	RPL8	UBA1	AKAP1	NMT1	PPM1G	MTFMT	HCN2	RPS6KA1	SHMT2	GZMB	PRKAR2B	EARS2	AKAP13	ACVR1C
9	RNGTT	BUB1B	CDK6	KRTAP5-2	OGFOD2	PI4KA	KRT8	COX7A1	PYCR1	CTDSP1	ACP5	ST14	SLC1A3	MERTK	ADH5
10	CCT3	AANAT	TRAPPC3		CDK3	RPL23	NUAK2	FLT3LG	DRD3	ASNA1	CUBN	CHKA	CD1D	ACE2	ADRB1
11	KARS	COX7C	DDX39B		PRNP	HMGCS1	STMN4	PSAT1	NDUFA8	POR	MYO3A	MTNR1A	CYP2C18	GRIA1	ADRBK2
12	RSL24D1	ATP5C1	MAT2A		PAEP	SMG1	CLPS	NDUFB4	CAST	MAP1A	ACY1	CRB2	PGAM2	IGSF10	AK1
13	ATP6V1A	TAF1	RABGGTB		GRIK2	TTK	PAH	PDXP	PECR	SPINK6	JAK2	NRBP2	ACPT	PFKL	AKAP11
14	TUBB	NSF	CDC7		FCGR3B	RPL15	SLC25A22	GCA	PFKM	DUSP13	DCLK1	GPRC5A	SRPK2	CELA2A	AKAP3
15	CDK12	RPL23A	ACAT2			ACACA		CALR	INPP5A	HRH3	KCNA4	NISCH	PTP4A2	AGXT2	AKAP8
16	METAP1	SRMS	PTPN11			BUB1		CRH	SLC18A1	MED1	DMPK	MAP3K19	DHCR7	DUSP11	AKR1B10
17	PPP1CB	HTR1A	RIOK1			HMGCR		PNPO	PDE9A	RIPK1	CDKL1	KCNH7	PITPNA	PAM	AKT1
18	PTPN23	AK4	PGD			TARS		BCHE	ALPK1	SIRPD	THRA	SERPIND1	BRD2	CPA1	ALDH4A1
19	CMPK1	EPRS	PSMA2			TP53RK			ASRGL1	ABCC2	SLC25A4	TRIB1	CAMK1D	STK39	ALPK2
20	RPL3	NDUFS5	ATP6V1C1			ATR				IL3RA	KLK6	PRKD1	SDS	CDK19	AMY2B
21	DTYMK	PKN2	WARS			PPP4C				GPD1	SLC25A13	APRT	PPFIA1	KCND2	ARHGAP26
22	LARS	CDK11A	MTOR			WEE1				MYLK4	ROCK1	SGK223	S100A11	BHMT2	ATP2A1
23	HARS	BHMT	CDK9			SACM1L				CKM	MAPK7	FCGR1B	ALAS1	FTH1	ATP2C1
24	RABGGTA	LAP3	MAPK14			CHEK1				COX6A2	CDKN2A	CAMKV	PCTP	RDH12	ATP4A
25	TUFM	SUCLA2	MVK			RIOK2				CAMK1G	DYRK2	ARPC1B	AK3	MS4A2	AVPR1B
26	METAP2	ITGA2B	PPP1R8			NDUFAB1				MASP2	VAMP1	SLC16A5	ATP1A1	CDC42BPG	BBOX1
27	ADCK5	BCAT2	IARS			CTDP1				CIT	BEGAIN	MADD	CYGB	RALA	BLK
28	NDUFA1	TAT	LSM6			AURKB				RIPK3	LDHAL6B	PHKG1	SNX3	TNIK	BPI
29	COX5A	PRKAR1B	MMP24			GFER				PTPRN	MAP2K2	DUSP8	PNLIPRP2	TTN	BRSK1
30	PLOD1	IDH3A	FNTA			CFD				GLYATL2	GM2A	UCKL1	SEC14L4	MAPKAPK2	BRSK2
31	NDUFA5	PPAP2A	MAP3K7			EGFR				GART	PPARD	REN	SSTR1	GRIK3	C3
32	OXCT2	PKM	PMVK			PLK1				ACADS	PIM1	CHKB	DLD	TGFBR2	CA3
33	GSTA2	NDUFS2	PPP2R2A			PKMYT1				NAGLU	ART1	SLC22A5	STK17A	PVR	CA4
34	CHRND	NDUFS3	NDUFB10			SSB				NUCKS1	SLC13A1	CTSV	MMACHC	RPS6KC1	CACNA1A
35	BDKRB2	UQCRC1	PPP2CA			CKS1B				MMP1	HSD11B2	CFB	DSTN	INPPL1	CAT
36	TYK2	SPIRE2	IKBKAP			CDK1				ABAT	NMT2	MAP3K6	CPT2	NCOA5	CCBL2
37	NDUFB7	KCNN2	CDK4			LIAS				CACNA1S	B2M	B4GALT1	C1QB	PPP3CC	CCR5
38		HAGH	WNK1			CSNK1A1				FUK	LTF	NDUFA7	NDUFA6	CHM	CD3E
39		CD247	TK1			CGA				GRK7	TRPM7	TUBB2B	CDC25A	PAK2	CD4
40		HTR1B	PI4KB			TARS2				LCT	HTR2A	CMAS	CDK5	EPM2A	CDK16
41		CALM2	SARS			PPIA				CTSG	GABRR2	CALM3	CSNK1D	LGSN	CDK2
42		CELA1	PTPLB			NDUFA2				NMNAT1	PPP1R1A	GOT2	UGT3A1	GRIA2	CERKL
43		NR1I2	OGDH			DUT				SORCS3	CA6	ELSPBP1	TBXA2R	KCND3	CHIT1
44		ADSSL1	CFL1			HSD17B7				RAMP2	C5	PPP5C	CDK8	BMX	CHRM1
45		COL2A1	TRRAP			CINP				CAPN1	CROT	SAR1B	EPHB4	SYN1	CHRM5
46		CHIA	DARS			TSSK3				CES1	TSSK1B	TAB1	CDK20	KCNJ5	CHRNA3
47		FCRL2	HPN			FFAR1				IRAK3	GRIK5	PHPT1	SKP2	TSSK4	CHRNA4
48		PPP1R1C	EFTUD1			GCSH				CDC42SE2	P4HTM	FRK	LEPRE1	CHRFAM7A	CHRNB2
49		S100A2	TRIM28			SPTLC2				PCBD1	CHRNA9	CS	TLK1	MAP3K10	CHRNB4
50		NOXO1	PISD			STK10				ACAT1	DUSP21	GSTM4	MAST1	PSTPIP1	CIB3
51		HRH2	HGS			ADRB2				PLIN3	TRDMT1	SLC22A6	ASS1	LGALS2	CKMT2
52		CUTA	PACSIN3			PDE6G				TOP1MT	NDUFS1	DGKE	BAIAP2L1	PDE3A	CPO
53		P4HB	PRODH			LAMTOR3				MAPK8	CTSL	DLG4	MAPKBP1	OTC	CRAT
54		OGFOD1	PPP1R2			SKP1				CP	HIPK4	WNK2	LGALS7	FLT3	CSAD
55			PRPF4B			FECH				CAMK2B	NR1H4	NR1I3	EIF2AK2	PTDSS1	CTSS
56			ATP5A1			ARPC3					GABRQ	EFNB2	CSNK2A1	PCSK2	CXCR1
57			PPME1			PPM1D					SCN2B	PIM3	TPD52L3	ACHE	CYP2D6
58			MAP2K3			STK35					PTPRM	PPP2CB	MOCOS	PTPN2	CYSLTR1
59			SNRPA			NDUFB3					TPSAB1	SLC25A20	PPEF2	TRPM6	DAPP1
60			PANK2			ACTR2					EXTL2	PLAUR	MSRA	CCBL1	DARS2
61			DHODH			BRD4					SLC12A3	RIPK2	GSK3A	PFKP	DDAH1
62			AMY2A			PDF					PPM1B	ALPL	LY96	GSTA4	DDC
63			GGPS1			ARF1					OXTR	S100A4	EPHB2	IMPA1	DDR1
64			GSS			PPP1R11					KCNN3	IDE	PIK3CG	CAMK2A	DGKA
65			UQCR10			UGCG					SCN4B	LMTK3	NADK	PTPRH	DGKB
66			PRKRIR			WDSUB1					LIMK1	NMRAL1	NTRK1	CSNK1G1	DGKD
67			MAN1B1			CACNB1					SFTPA1	COMTD1	CA12	PADI4	DGUOK
68			MTHFD2			ARPC4					MAPK1	F2R	PPP1R3C	LIPF	DHRS11
69			AMHR2			LCK					SH3KBP1	DNTT	SLC6A3	PTPRC	DHRS4
70			SLC13A2			S100B					PRSS1	PFN2	DLAT	FCER1A	DNPEP
71			PRKRA			MURC					B4GALT2	CDK13	GLS	RET	DRD5
72			NDUFB9			MAP3K4					CDC14A	MTMR4	NR1H2	CDH5	DSTYK
73			CALM1			EHHADH					KCNC4		SUCLG1	PRKCE	DUSP23
74			PIK3CA			AFG3L2					SLC6A1		AK7	NGF	DUSP27
75			CD3G			NDUFB6					PRKAG3		MMAB	ADRB3	ECE1
76			TPTE2			PPM1M					AKAP4		SYK	PEAK1	EEA1
77			YARS2			ACSL3					RAF1		CSNK1G3	CKB	ENPP3
78			VDAC3			RPL13A					BLVRA		CA5A	GRM7	EPHA5
79			PPIB			TUBA1B					IKBKE		TBXAS1	TK2	EPHB6
80			OPRK1			CTRB1					GCGR		GOT1	AGTR1	ESD
81			EGLN1			FDX1					F10		CACNA1C	ABL1	F5
82			ALDH5A1			FGF4					MST4		PTH	ACP6	F9
83			GARS			ILK					ACACB		PKN1	SEC14L3	FAH
84			KCNN1			ADRA1B					NEK3		GALK1	KRT7	FCER1G
85			PGK1			AURKAIP1					STK11IP		MAP3K11	KCNJ1	FGB
86			CALY			AHCY							MCFD2	CLK2	FLT4
87			DUSP16			SLC6A7							CDK5R2	MST1R	FST
88			GLRX			CPE							PPP2R5B	CXCL10	G6PC
89			PDGFRB			PTPMT1							LTK	IRAK2	GABRA1
90			NDUFA10			NDUFS6							OAT	PDP2	GABRA2
91			IP6K2			MPRIP							HLA-A	PPEF1	GABRB1
92			SNAP23			FNTB							MBL2	PIK3R3	GABRB3
93			EPOR			PKN3							CTH	MAPK13	GABRE
94			CSF1R			NQO1							TSTA3	PIP5K1B	GABRG1
95			GUK1			PPP1R9B							GRIN3B	GMDS	GABRR1
96			TSKS			IDH3B							CAMKK2	GLYAT	GAD1
97			FARS2			COX7B							ITPKC	GLUD1	GALM
98			SLC7A8			CYTH3							PFAS	CA2	GHRHR
99			S100A1			OPRL1							CYP4A11	EPHA3	GIT2
100			ETNK2			SLC6A9							ALLC	MYH7	GK
101			DUSP15			EPS8L1							INS	MAPK9	GLDC
102			NPC1L1			GABBR2							SPHK2	SCN9A	GLIPR2
103			IGF1R			PRKDC							DUSP22	PDK3	GLRA2
104			MAPKAPK5			TNNC2							SDHA	MAP3K8	GLTP
105			TUBA8			RAB7A							PLK2	PIK3R5	GPX1
106			PFN1			PGGT1B							EN2	GPT2	GPX2
107			CLPX			GUSB							MAN1A1	QPRT	GPX5
108			AKAP7			PPP6C							SBK1	AK8	GRIN3A
109			MMP20			SERPINA5							RNASE4	PPP3CA	GRM4
110			PNKP			RPL19							F13A1	SORD	GRM8
111			TRAPPC6B			NARS2							INPP5K	SCYL3	GSG2
112			SGK2			S100A12							OPLAH	CTDSPL	GYG1
113			PLOD3			CHRM4							ILKAP	MOS	HAL
114			HK2			HIBCH							NDUFS4	PTPRD	HIBADH
115			SIGMAR1			RPIA							RYR1	NEK5	HIPK1
116			CANX			KAT2A							MLKL	GLS2	HIPK2
117			PLA2G7			CDC25B							PGK2	PTPN4	HIPK3
118			SERPINB6			SUCLG2							FPGS	RXRG	HLA-DQA2
119			TPI1			CDK5R1							ALDH9A1	MAPKAPK3	HNF4G
120			TRAPPC6A			HMOX2							SLC25A2	SERPINB2	HNMT
121			ADRBK1			GNAT1							BRD3	STK36	HSD17B8
122			CA14			NDUFC2							FADS1	SPTLC3	HSPG2
123			PADI1			SLC18A2							KCNK1	NUAK1	HTR1D
124			MARCKS			CKS2							OXSR1	LIMK2	HTR1E
125			CD3D			FBP1							ERO1LB	RIOK3	HTR2B
126			TNNI3			NRBP1							CDKN3	FN3K	HTR6
127			NDUFA4L2			KCNQ2							FGFR1	PDP1	IARS2
128			TRAF3IP3			PPIH							FTL	ADCK4	IDH3G
129			SYNC			ASGR2							RPS6KB1	STK24	IL2RB
130			GNGT1			LTC4S							HLA-B	PTGS1	IL6R
131			TYR			SLC6A4							NDUFB5	CYP2C9	INPP5J
132						STK16							TAOK2	GUCA1A	ISG20
133						AMT							CLPP	HAO2	ITGAL
134						GCK							CMA1	CHRNB1	JAK1
135						CASP7							EPHA4	STK32C	JAKMIP1
136						MATK							NLK	DRD2	KALRN
137						ARSA							PRKAB1	TBK1	KCNE1
138						TLR2							AXL	GSTA5	KCNH2
139						AK2							TXK	KCNJ11	KCNJ3
140						NDUFV1							ABCG1	PTPRK	KCNK9
141						ITPA							CSK	SHPK	KCNMB3
142						C1QC							GLRA1	MMP11	KCNQ1
143						NCAN							CCL8	ITPK1	KIF1A
144						LCMT1							HEXB	HSPB8	KLK1
145						NR1H3							OAZ2	EPHA1	KSR2
146						NEK4							PHYH	ADH4	L3MBTL1
147						C9orf96							CACNB3	MTM1	LCN2
148						NDUFC1							ACYP2	PTPRB	LHCGR
149						MAPK8IP1							RETSAT	DUSP7	LMAN1
150						SOAT2							KIT	VRK3	LRP1
151						NDUFS8							C8G	TLR7	LTA
152						HRSP12							ACAN	GABRA4	MAN2A1
153						GNE							SLC25A15	CRYBB1	MAP4K5
154						SCYL1							BRDT	TWF1	MAPK10
155						PPP2R3B							CPB1	PTPRG	MAPK6
156						SIGLEC1							HSD17B11	PDE10A	MAPK8IP3
157						GAD2							INSRR	SYTL4	MC2R
158						CDK10							TPH1	ADORA3	ME2
159						DUSP2							NPR1	XYLB	MET
160						CARTPT							STK19	NME7	MGST1
161						PDPK1							GRIK4	MAP4K4	MGST2
162						CDK18							CNR2	NR3C2	MMP17
163						MAP3K1							DDR2	MTRR	MMP26
164						HUNK							PPP1R3B	CASK	MMP7
165						NME6							GRIA3	PPAT	MMP8
166						KAT5							TAB2	GCDH	MTMR2
167						PLAU							CYP3A5	CTSK	MTMR3
168						OAZ3							ARL1	IRAK1BP1	MUSK
169						MYL12A							PTPN22	MAP3K15	MYLK3
170						SLC16A3							PARK7	AKAP9	MYO3B
171						RPS6KA4								CERK	NEK1
172						MAP2K7								DUSP3	NEU1
173						AARS2								PPP1R15A	NNMT
174						ALPI								TAAR1	NPR2
175						PTGIS								ADRA1D	NPSR1
176						FGR								PRDX5	NT5C
177						PRKCZ								SLC12A4	NT5C2
178						SDSL								IFNGR1	NTSR2
179						FGFR3								KDM5D	OAS1
180						C4A								AKR1B1	OBSCN
181						GPX6								PTPN21	OPRD1
182						ARPC2								MS4A1	OXT
183						PRSS3								ABL2	P2RY12
184						CAMLG								SLC13A3	PADI2
185						MYH14								SLC7A3	PAPSS1
186						GPX3								CLCNKA	PCK1
187						DHFRL1									PDC
188						GNRHR									PDE1B
189						SLC12A2									PDE4B
190						SLC22A4									PGLYRP3
191						SPTLC1									PIGA
192						C1QA									PIK3R2
193						PTPN7									PIKFYVE
194						BCR									PINK1
195						INPP5E									PIP
196						GSTO1									PIP5K1C
197						CTDNEP1									PIPOX
198						PPFIA2									PKIG
199						PTK6									PLEKHA4
200						CLEC3B									PLK3
201						MUC2									PMP2
202						ADAM33									PPAP2B
203						DHPS									PPAP2C
204						ADC									PPM1A
205						TH									PPM1L
206						HPD									PPP1R1B
207						EPX									PPP1R3D
208						PVALB									PPP2R2D
209						CTSF									PPP2R5E
210						UQCRQ									PPTC7
211						KIF3B									PRDX2
212						PCSK1									PRKAA2
213						PTPRA									PRKCA
214						DBF4									PRKCH
215						MYLK2									PRKX
216						TEK									PRLR
217						VDAC2									PSAP
218						DOLPP1									PSKH2
219						NAPB									PTGER3
220						AKAP10									PTGER4
221						DGKZ									PTPN6
222						SGK1									PTPRN2
223						FN3KRP									PTPRO
224						GGCX									PTPRS
225						EPHA10									RAB5A
226						ALDH3A1									RAMP1
227						ACTA1									RBKS
228						BDH1									RDX
229						GSTA3									ROCK2
230						ODC1									RPS6KA5
231						NME2									RYK
232						SLC36A1									SCN1A
233						PPP1CC									SCPEP1
234						PRKACB									SLC1A1
235						CYP2C8									SLC22A11
236						FAAH									SLC25A12
237						NDST1									SLC25A5
238						MAP4K1									SLC29A1
239						PRKACA									SLC7A2
240						HADHA									SLC7A9
241						PTPN1									SLC8A1
242						VKORC1L1									SLK
243						MTMR12									SNRK
244						PPA1									SPHKAP
245						MAST3									SRR
246						STYXL1									SSH3
247						S100A13									SSTR2
248						RDH5									STK17B
249						SLC9A1									STK32A
250						PPM1F									STK33
251						AMN									STRADB
252						PAK6									SYT2
253						SBK2									TACR1
254						DCXR									TEX14
255						PDPR									TFF2
256						NEK2									TFPI
257						PPP1CA									TLR8
258						MAPK8IP2									TMLHE
259						SLC25A18									TNK2
260						SLC7A1									TPMT
261						SHARPIN									TPTE
262						SCNN1A									TRIM24
263						PSTPIP2									TRPA1
264						CHRNA7									TRPV3
265						CANT1									TSPO
266						SEPSECS									TXNDC12
267						CA11									UGP2
268						C17orf75									ULK4
269						GNLY									VWF
270						MYLK									WNK4
271						SCN2A									YES1
272						PPP1R15B									ZMYND8
273						SRC
274						PRKAG1
275						PRG2
276						PPP1R14C
277						PAPOLA
278						FDXR
279						CYTH2
280						PRX
281						KRTAP5-3
282						P4HA1
283						GNMT
284						PDGFRA
285						NPPB
286						RNASE3
287						DCD
288						CA9
289						S100P
290						GPX8
291						MOK
292						CNKSR1
293						PIK3R4
294						PXK
295						STK4
296						DPH5
297						NUDT9
298						CHRNB3
299						PPP2R4
300						ZC3HC1
301						PPP1R7
302						SLC6A2
303						CDKL2
304						GSTT2
