# Supplementary material for: Genes driving three-dimensional growth of immortalized cells and cancer
Source: Cell Death Dis. 2025 Jun 10;16(1):442. doi: 10.1038/s41419-025-07719-5 (PMC12152191; doi:10.1038/s41419-025-07719-5)
Supplement: Supplementary file 4 — Table S3 [file 41419_2025_7719_MOESM4_ESM.xlsx]

## Sheet: Sheet1
CCLE data		Reveresed Metastatic potential (MetMap 500)
cell_line_name	Gene expression MAPK1 (5594)	Lung	Liver	Kidney	Brain	Bone
JMSU-1	5.62029	3.94752	3.94752	3.94752	3.94752	3.94752
TCCSUP	5.18785	3.86017	3.86017	3.86017	3.86017	3.86017
HT-1376	5.2384	1.34201	3.82824	1.09359	3.82824	2.67359
KU-19-19	4.40259	0.362981	-0.311808	-0.0498602	-1.72875	-2.06311
CAL-29	5.24982	2.58059	3.91388	3.12945	1.76839	2.2081
SW 780	5.23688	2.8831	3.90173	1.23884	3.90173	3.63932
RT-112	5.34625	3.4206	3.4206	3.4206	3.4206	3.4206
U-BLC1	4.97911	0.749583	2.44156	3.63792	3.63792	3.63792
T24	5.852	2.89903	2.09043	1.46969	3.47606	-0.165587
BC-3C	5.68566	0.287133	-0.688367	1.28323	1.74595	-0.604571
